# Supplementary material for: ARTEMIS: A Novel Mass-Spec Platform for HLA-Restricted Self and Disease-Associated Peptide Discovery
Source: Front Immunol. 2021 Apr 23;12:658372. doi: 10.3389/fimmu.2021.658372 (PMC8111693; doi:10.3389/fimmu.2021.658372)
Supplement: Supplementary file 1 [file DataSheet_1.xlsx]

## Sheet: A 0201
Run#	Confidence	PSM Ambiguity	Sequence	Modifications	Modifications (all possible sites)	Qvality PEP	Qvality q-value	SVM_Score	# Protein Groups	# Proteins	# PSMs	Master Protein Accessions	Master Protein Descriptions	Protein Accessions	# Missed Cleavages	Theo. MH+ [Da]	Sequence Length	Confidence (by Search Engine): Sequest HT	Charge (by Search Engine): Sequest HT	DeltaScore (by Search Engine): Sequest HT	DeltaCn (by Search Engine): Sequest HT	Rank (by Search Engine): Sequest HT	Search Engine Rank (by Search Engine): Sequest HT	Concatenated Rank (by Search Engine): Sequest HT	m/z [Da] (by Search Engine): Sequest HT	DeltaM [ppm] (by Search Engine): Sequest HT	Deltam/z [Da] (by Search Engine): Sequest HT	RT [min] (by Search Engine): Sequest HT	Percolator q-Value (by Search Engine): Sequest HT	Percolator PEP (by Search Engine): Sequest HT	Percolator SVMScore (by Search Engine): Sequest HT	XCorr (by Search Engine): Sequest HT
1	Medium	Unambiguous	AAGAYVHMV	1xOxidation [M8]	1xOxidation [M8]	0.175137	0.0336048	-0.098	1	9	1	P55061	Bax inhibitor 1 OS=Homo sapiens GN=TMBIM6 PE=1 SV=2	F8VSI7; F8VVJ4; F8VQQ5; F8W086; F8W1V3; F8W201; F8VPI1; F8VR05; P55061	0	934.445	9	Medium	2	0.201	0	1	1	1	467.728	3.66	0.00171	22.527	0.02469	0.1226	-0.098	1.99
1	High	Unambiguous	AALEEADKMFL	1xOxidation [M9]	1xOxidation [M9]	0.0258529	0.00298528	0.143	1	2	2	Q9Y6B2	EP300-interacting inhibitor of differentiation 1 OS=Homo sapiens GN=EID1 PE=1 SV=1	Q9Y6B2; H0YN68	0	1253.61	11	High	2	0.112	0	1	1	1	627.31	2.91	0.00182	45.136	0.002115	0.01536	0.143	2.41
1	High	Unambiguous	ALADFLPVMKL	1xOxidation [M9]	1xOxidation [M9]	0.0294535	0.00687748	0.127	1	2	1	Q5JWT2	Mediator of RNA polymerase II transcription subunit 23 OS=Homo sapiens GN=MED23 PE=1 SV=1	Q9ULK4; Q5JWT2	0	1233.69	11	High	2	0.1652	0	1	1	1	617.35	1.43	0.00088	64.6744	0.004716	0.01781	0.127	2.3
1	High	Unambiguous	ALADIVWRA			0.0645856	0.0096325	0.03	1	1	2	Q4G0A6	Probable ubiquitin carboxyl-terminal hydrolase MINDY-4 OS=Homo sapiens GN=MINDY4 PE=1 SV=2	Q4G0A6	0	1014.57	9	High	2	0.1029	0	1	1	1	507.791	2	0.00101	54.1612	0.006566	0.04152	0.03	2.04
1	Medium	Unambiguous	ALAELFGLLV			0.13333	0.0255053	-0.062	1	1	1	Q7Z6Z7	E3 ubiquitin-protein ligase HUWE1 OS=Homo sapiens GN=HUWE1 PE=1 SV=3	Q7Z6Z7	0	1045.63	10	Medium	2	0.1202	0	1	1	1	523.318	0.22	0.00012	94.954	0.01895	0.09064	-0.062	2.08
1	Medium	Selected	ALANGVSRI			0.0888403	0.0156864	-0.01	1	1	1	O00442	RNA 3'-terminal phosphate cyclase OS=Homo sapiens GN=RTCA PE=1 SV=1	O00442	0	900.526	9	Medium	2	0.0195	0	1	1	1	450.768	1.86	0.00084	28.3989	0.01223	0.05869	-0.01	1.54
1	High	Unambiguous	ALANQKLYSV			0.0275951	0.00687748	0.135	1	1	2	Q9NU22	Midasin OS=Homo sapiens GN=MDN1 PE=1 SV=2	Q9NU22	0	1106.62	10	High	2	0.2532	0	1	1	1	553.815	1.74	0.00096	35.2647	0.004716	0.01659	0.135	2.33
1	High	Unambiguous	ALAPPEVVMDPA	1xOxidation [M9]	1xOxidation [M9]	0.00045792	0	0.635	1	5	3	J3KQE5	GTP-binding nuclear protein Ran (Fragment) OS=Homo sapiens GN=RAN PE=1 SV=1	B5MDF5; F5H018; P62826; J3KQE5; B4DV51	0	1225.61	12	High	2	0.3576	0	1	1	1	613.311	1.42	0.00087	41.3991	0	0.000203	0.635	2.88
1	High	Unambiguous	ALAPPEVVMDPALA	1xOxidation [M9]	1xOxidation [M9]	0.0226889	0.00298528	0.159	1	5	3	J3KQE5	GTP-binding nuclear protein Ran (Fragment) OS=Homo sapiens GN=RAN PE=1 SV=1	B5MDF5; F5H018; P62826; J3KQE5; B4DV51	0	1409.73	14	High	2	0.3285	0	1	1	1	705.371	0.83	0.00058	52.1478	0.002115	0.01341	0.159	2.77
1	High	Unambiguous	ALASLIRSV			0.0285093	0.00687748	0.131	1	1	1	Q9Y646	Carboxypeptidase Q OS=Homo sapiens GN=CPQ PE=1 SV=1	Q9Y646	0	929.578	9	High	2	0.3406	0	1	1	1	465.293	0.62	0.00029	49.6463	0.004716	0.01716	0.131	2.29
1	High	Unambiguous	ALASISHVA			0.05499	0.00761463	0.05	1	3	1	P40692	DNA mismatch repair protein Mlh1 OS=Homo sapiens GN=MLH1 PE=1 SV=1	C9JZ54; P40692; H0Y818	0	868.489	9	High	2	0.1778	0	1	1	1	434.75	4.5	0.00195	28.6046	0.005256	0.03474	0.05	1.8
1	High	Unambiguous	ALASVIKEL			0.0600819	0.00817459	0.039	1	2	1	Q8WYA0	Intraflagellar transport protein 81 homolog OS=Homo sapiens GN=IFT81 PE=1 SV=1	Q8WYA0; H0YHE2	0	943.582	9	High	2	0.117	0	1	1	1	472.295	0.07	3e-05	51.7374	0.005621	0.03828	0.039	2.65
1	Medium	Unambiguous	ALASVIMGL	1xOxidation [M7]	1xOxidation [M7]	0.164958	0.0285958	-0.09	1	5	2	P30154	Serine/threonine-protein phosphatase 2A 65 kDa regulatory subunit A beta isoform OS=Homo sapiens GN=PPP2R1B PE=1 SV=3	P30154; C9J9C1; P30153; B3KQV6; H0YDG7	0	890.502	9	Medium	2	0.2442	0	1	1	1	445.755	1.24	0.00055	59.5692	0.02157	0.1145	-0.09	2.58
1	High	Unambiguous	ALATLIHQV			0.0200728	0.00298528	0.174	1	9	3	Q9UBW8	COP9 signalosome complex subunit 7a OS=Homo sapiens GN=COPS7A PE=1 SV=1	G3XAP1; F5GYF7; F5H4Z0; F5H3M6; Q9UBW8; F5GXT7; F5H4U8; F5H248; F5H7C6	0	965.578	9	High	2	0.2984	0	1	1	1	483.293	0.85	0.00041	45.1291	0.002115	0.01171	0.174	2.48
1	High	Unambiguous	ALCEENMRGV			0.00238301	0	0.434	1	1	3	P13639	Elongation factor 2 OS=Homo sapiens GN=EEF2 PE=1 SV=4	P13639	0	1121.51	10	High	2	0.4075	0	1	1	1	561.259	2.57	0.00144	31.7884	0	0.001194	0.434	3.46
1	High	Unambiguous	ALCEENMRGV	1xOxidation [M7]	1xOxidation [M7]	0.00532481	0	0.336	1	1	9	P13639	Elongation factor 2 OS=Homo sapiens GN=EEF2 PE=1 SV=4	P13639	0	1137.5	10	High	2	0.4128	0	1	1	1	569.257	2.71	0.00154	21.847	0	0.002816	0.336	3.27
1	High	Unambiguous	ALCGEQVHI			0.0541104	0.00761463	0.052	1	7	1	Q8TE02	Elongator complex protein 5 OS=Homo sapiens GN=ELP5 PE=1 SV=2	I3L2A9; I3L3N8; Q8TE02; I3L437; I3L1Q3; I3L1A8; I3L2T0	0	969.482	9	High	2	0.2133	0	1	1	1	485.245	0.31	0.00015	37.9317	0.005256	0.03405	0.052	2.11
1	High	Unambiguous	ALCGFGPLIFI			0.012489	0	0.232	1	1	1	O95168	NADH dehydrogenase [ubiquinone] 1 beta subcomplex subunit 4 OS=Homo sapiens GN=NDUFB4 PE=1 SV=3	O95168	0	1150.63	11	High	2	0.1116	0	1	1	1	575.82	0.38	0.00022	98.3843	0	0.007062	0.232	2.24
1	High	Unambiguous	ALCGQCVRTC			0.0037421	0	0.379	1	5	1	O15304	Apoptosis regulatory protein Siva OS=Homo sapiens GN=SIVA1 PE=1 SV=2	G3V3U1; H0YJN1; B4DTY2; O15304; G3V439	0	1053.46	10	High	2	0.3707	0	1	1	1	527.237	3.34	0.00176	27.1546	0	0.00193	0.379	2.94
1	High	Unambiguous	ALCPQVINA			0.0586495	0.00817459	0.042	1	6	2	P35221	Catenin alpha-1 OS=Homo sapiens GN=CTNNA1 PE=1 SV=1	E5RFK9; P35221; E5RFM5; E5RGD2; E5RJP7; G3XAM7	0	928.492	9	High	2	0.2286	0	1	1	1	464.75	0.78	0.00036	43.9274	0.005621	0.03728	0.042	2.45
1	Medium	Unambiguous	ALDDNVCMA	1xOxidation [M8]	1xOxidation [M8]	0.141759	0.0260984	-0.07	1	1	1	O14818	Proteasome subunit alpha type-7 OS=Homo sapiens GN=PSMA7 PE=1 SV=1	O14818	0	967.386	9	Medium	2	0.3431	0	1	1	1	484.198	3.75	0.00182	29.4444	0.0193	0.09698	-0.07	2.39
1	High	Unambiguous	ALDEALKTC			0.0586495	0.00817459	0.042	1	1	2	Q68CZ6	HAUS augmin-like complex subunit 3 OS=Homo sapiens GN=HAUS3 PE=1 SV=1	Q68CZ6	0	963.482	9	High	2	0.0891	0	1	1	1	482.248	6.39	0.00308	31.2621	0.005621	0.03739	0.042	2.02
1	High	Unambiguous	ALDEEYLKV			0.0495129	0.00687748	0.063	1	2	1	P54577	Tyrosine--tRNA ligase, cytoplasmic OS=Homo sapiens GN=YARS PE=1 SV=4	P54577; A0A0C4DGZ5	0	1079.56	9	High	2	0.2332	0	1	1	1	540.286	2.51	0.00135	44.8981	0.004716	0.03094	0.063	2.53
1	High	Unambiguous	ALDEKLLNI			0.0254347	0.00298528	0.145	1	1	2	Q10570	Cleavage and polyadenylation specificity factor subunit 1 OS=Homo sapiens GN=CPSF1 PE=1 SV=2	Q10570	0	1028.6	9	High	2	0.0528	0	1	1	1	514.804	1.11	0.00057	52.2799	0.002115	0.01512	0.145	2.46
1	Medium	Unambiguous	AIDEKVQAV			0.0916944	0.0166699	-0.014	1	2	1	Q96AY4	Tetratricopeptide repeat protein 28 OS=Homo sapiens GN=TTC28 PE=1 SV=4	Q96AY4; A0A087WW06	0	972.536	9	Medium	2	0.0732	0	1	1	1	486.773	3.22	0.00157	24.5458	0.01287	0.06073	-0.014	2.46
1	High	Unambiguous	ALDEYNMKI			0.0352264	0.00687748	0.105	1	2	1	Q8IY21	Probable ATP-dependent RNA helicase DDX60 OS=Homo sapiens GN=DDX60 PE=1 SV=3	H0Y8Z7; Q8IY21	0	1096.53	9	High	2	0.26	0	1	1	1	548.772	1.69	0.00093	42.9302	0.004716	0.02159	0.105	2.5
1	High	Unambiguous	ALDEYNMKI	1xOxidation [M7]	1xOxidation [M7]	0.0145911	0	0.213	1	2	2	Q8IY21	Probable ATP-dependent RNA helicase DDX60 OS=Homo sapiens GN=DDX60 PE=1 SV=3	H0Y8Z7; Q8IY21	0	1112.53	9	High	2	0.3089	0	1	1	1	556.771	4.81	0.00268	30.9313	0.002115	0.01423	0.152	3.14
1	Medium	Unambiguous	ALDFKLAAA			0.127309	0.0240963	-0.056	1	3	1	Q8IWZ3	Ankyrin repeat and KH domain-containing protein 1 OS=Homo sapiens GN=ANKHD1 PE=1 SV=1	E9PDP5; Q8IWZ3; D6RHC4	0	919.525	9	Medium	2	0.0904	0	1	1	3	460.266	0.36	0.00016	47.1273	0.01762	0.08658	-0.056	1.66
1	High	Unambiguous	ALDKALTSV			0.0264931	0.00298528	0.14	1	3	1	A0A0A0MTN0	Cullin-2 OS=Homo sapiens GN=CUL2 PE=1 SV=1	Q13617; A0A0A0MTN0; Q5T2B5	0	917.53	9	High	2	0.2018	0	1	1	1	459.27	2.5	0.00115	33.9936	0.002115	0.01588	0.14	2.23
1	Medium	Unambiguous	ALDKATVLL			0.134358	0.0255053	-0.063	1	1	2	Q53EL6	Programmed cell death protein 4 OS=Homo sapiens GN=PDCD4 PE=1 SV=2	Q53EL6	0	943.582	9	Medium	2	0.2902	0	1	1	1	472.295	1.3	0.00061	43.6413	0.01902	0.0915	-0.063	2.24
1	High	Unambiguous	ALDKITASL			0.0216042	0.00298528	0.165	1	1	3	Q01581	Hydroxymethylglutaryl-CoA synthase, cytoplasmic OS=Homo sapiens GN=HMGCS1 PE=1 SV=2	Q01581	0	931.546	9	High	2	0.1814	0	1	1	1	466.277	0.86	0.0004	41.1573	0.002115	0.01266	0.165	2.37
1	High	Unambiguous	ALDLLLPKL			0.0445707	0.00687748	0.076	1	4	2	P30566	Adenylosuccinate lyase OS=Homo sapiens GN=ADSL PE=1 SV=2	A0A1B0GWF8; A0A1B0GTJ7; P30566; A0A1B0GWJ0	0	995.65	9	High	2	0.2731	0	1	1	1	498.329	0.62	0.00031	69.2217	0.004716	0.0277	0.076	2.27
1	High	Unambiguous	ALDNVDARMYM	2xOxidation [M9; M11]	2xOxidation [M9; M11]	0.009929	0	0.26	1	1	3	P22314	Ubiquitin-like modifier-activating enzyme 1 OS=Homo sapiens GN=UBA1 PE=1 SV=3	P22314	0	1330.58	11	High	2	0.3253	0	1	1	1	665.794	3.75	0.0025	27.5814	0	0.005486	0.26	2.89
1	Medium	Unambiguous	AIDPHLLLSV			0.124393	0.0236981	-0.053	1	1	1	Q29RF7	Sister chromatid cohesion protein PDS5 homolog A OS=Homo sapiens GN=PDS5A PE=1 SV=1	Q29RF7	0	1077.63	10	Medium	2	0.4028	0	1	1	1	539.32	1.38	0.00074	61.3654	0.01727	0.08443	-0.053	2.88
1	High	Unambiguous	ALDQDHVAV			0.0352264	0.00687748	0.105	1	2	1	Q9H8H0	Nucleolar protein 11 OS=Homo sapiens GN=NOL11 PE=1 SV=1	Q9H8H0; J3QR28	0	967.484	9	High	2	0.1589	0	1	1	1	484.248	4.19	0.00203	26.6357	0.004716	0.02154	0.105	2.14
1	High	Unambiguous	AIDRVTTSV			0.0558835	0.00761463	0.048	1	1	2	Q9BTT6	Leucine-rich repeat-containing protein 1 OS=Homo sapiens GN=LRRC1 PE=1 SV=1	Q9BTT6	0	961.531	9	High	2	0.214	0	1	1	1	481.271	3.63	0.00175	25.1515	0.005256	0.03534	0.048	2.57
1	Medium	Unambiguous	ALDSHPTIV			0.161277	0.0276365	-0.087	1	1	1	Q02363	DNA-binding protein inhibitor ID-2 OS=Homo sapiens GN=ID2 PE=1 SV=1	Q02363	0	952.51	9	Medium	2	0.16	0	1	1	1	476.76	3.32	0.00158	31.2118	0.02093	0.1123	-0.087	2
1	Medium	Selected	ALDSTNVEA			0.111578	0.0207914	-0.039	1	3	1	P62491	Ras-related protein Rab-11A OS=Homo sapiens GN=RAB11A PE=1 SV=3	P62491; H3BN38; B4DQU5	0	919.437	9	Medium	2		0	2	2	2	460.222	0.77	0.00035	24.0721	0.01541	0.07485	-0.039	1.68
1	Medium	Unambiguous	ALDTSNVMV	1xOxidation [M8]	1xOxidation [M8]	0.145042	0.0267379	-0.073	1	1	1	Q27J81	Inverted formin-2 OS=Homo sapiens GN=INF2 PE=1 SV=2	Q27J81	0	965.461	9	Medium	2	0.2643	0	1	1	1	483.235	2.38	0.00115	33.7862	0.02011	0.1001	-0.073	2.27
1	High	Unambiguous	ALDVQEHSL			0.0319514	0.00687748	0.117	1	5	1	Q9UNS2	COP9 signalosome complex subunit 3 OS=Homo sapiens GN=COPS3 PE=1 SV=3	H7C3P9; Q9UNS2; J3QKR0; C9JLV5; J3KTQ1	0	1011.51	9	High	2	0.0596	0	1	1	1	506.259	-0.49	-0.00025	31.8251	0.004716	0.01935	0.117	2.18
1	Medium	Selected	ALEEADKMFL	1xOxidation [M8]	1xOxidation [M8]	0.127309	0.0240963	-0.056	1	2	1	Q9Y6B2	EP300-interacting inhibitor of differentiation 1 OS=Homo sapiens GN=EID1 PE=1 SV=1	Q9Y6B2; H0YN68	0	1182.57	10	Medium	2	0.0157	0	1	1	3	591.79	2.16	0.00128	42.0191	0.01762	0.0862	-0.056	1.91
1	High	Unambiguous	ALFASGLIHRV			0.00130907	0	0.507	1	1	1	Q8N6L1	Keratinocyte-associated protein 2 OS=Homo sapiens GN=KRTCAP2 PE=1 SV=2	Q8N6L1	0	1183.69	11	High	2	0.3576	0	1	1	1	592.352	1.67	0.00099	48.3972	0	0.0006269	0.507	2.88
1	High	Unambiguous	ALFKCKFEEA			0.0225045	0.00298528	0.16	1	1	1	P49792	E3 SUMO-protein ligase RanBP2 OS=Homo sapiens GN=RANBP2 PE=1 SV=2	P49792	0	1185.6	10	High	2	0.197	0	1	1	1	593.303	1.51	0.00089	40.0337	0.002115	0.0133	0.16	1.98
1	Medium	Unambiguous	ALFNGAQKL			0.1206	0.0213115	-0.049	1	10	1	B4DR61	Protein transport protein Sec61 subunit alpha isoform 1 OS=Homo sapiens GN=SEC61A1 PE=1 SV=1	B4DR61; P61619; H7C069; A6NK38; Q8TC24; F8W776; F2Z2C7; A6NIF9; Q9H9S3; C9JXC6	0	961.547	9	Medium	2	0.1647	0	1	1	1	481.277	0.65	0.00031	40.0098	0.01571	0.08136	-0.049	2.49
1	Medium	Unambiguous	ALFPDVVNC			0.0888403	0.0156864	-0.01	1	2	3	Q10567	AP-1 complex subunit beta-1 OS=Homo sapiens GN=AP1B1 PE=1 SV=2	C9J1E7; Q10567	0	977.476	9	Medium	2	0.4441	0	1	1	1	489.242	1.17	0.00057	62.2925	0.01223	0.05834	-0.01	2.95
1	Medium	Unambiguous	ALFPGVALL			0.100784	0.0176841	-0.026	1	3	2	P30101	Protein disulfide-isomerase A3 OS=Homo sapiens GN=PDIA3 PE=1 SV=4	F8WBW5; P30101; F8WBS6	0	900.555	9	Medium	2	0.0515	0	1	1	1	450.781	0.37	0.00017	81.0564	0.01351	0.06721	-0.026	1.94
1	High	Unambiguous	ALFSDILSGL			0.0158353	0.00217249	0.203	1	1	2	Q14534	Squalene monooxygenase OS=Homo sapiens GN=SQLE PE=1 SV=3	Q14534	0	1035.57	10	High	2	0.1957	0	1	1	1	518.29	1.4	0.00072	85.4609	0.004716	0.01798	0.125	2.35
1	Medium	Unambiguous	ALGDFDRALL			0.164958	0.0285958	-0.09	1	3	1	Q9BX10	GTP-binding protein 2 OS=Homo sapiens GN=GTPBP2 PE=1 SV=1	Q9BX10; H0Y5J1; H0Y4M5	0	1090.59	10	Medium	2	0.0553	0	1	1	3	545.8	3.16	0.00172	56.8688	0.02234	0.1147	-0.09	2.17
1	Medium	Unambiguous	ALGDGALFYFGL			0.082723	0.0132794	-0.001	1	2	2	Q16531	DNA damage-binding protein 1 OS=Homo sapiens GN=DDB1 PE=1 SV=1	Q16531; F5GY55	0	1243.64	12	Medium	2	0.0796	0	1	1	1	622.323	2.19	0.00136	88.484	0.01108	0.05415	-0.001	2.26
1	High	Unambiguous	ALGFYPAEITL			0.0352264	0.00687748	0.105	1	106	1	P05534	HLA class I histocompatibility antigen, A-24 alpha chain OS=Homo sapiens GN=HLA-A PE=1 SV=2	P05534; P30511; P30484; A0A1W2PSE7; P30479; A0A140T9H3; P01889; Q31612; P13746; A0A0G2JL56; P30492; A0A140T9H5; P30485; A0A1W2PRX1; P30455; P30443; A0A140T9G0; P18465; Q95604; P30499; Q29940; A0A140T9U0; Q29718; A0A140T930; A2AEA2; P30447; A0A1W2PP77; A0A140T921; Q29960; A0A140T937; A0A140T9S9; Q29836; A0A140T9W3; A0A140T962; P13747; O19617; P10319; A0A140T9B3; A0A0G2JIF2; A0A140T9V0; P30464; Q29…	0	1194.64	11	High	2	0.1589	0	1	1	1	597.825	1.98	0.00118	75.66	0.004716	0.02142	0.105	2.14
1	High	Unambiguous	ALGNVRTV			0.0264931	0.00298528	0.14	1	4	2	Q9NUT2	ATP-binding cassette sub-family B member 8, mitochondrial OS=Homo sapiens GN=ABCB8 PE=1 SV=3	C9JYI3; H7C5K9; Q9NUT2; C9JTY4	0	829.489	8	High	2	0.206	0	1	1	1	415.249	2.47	0.00102	23.769	0.002115	0.01585	0.14	1.99
1	High	Unambiguous	ALGTDAEGQKV			0.001148	0	0.523	1	1	2	O00186	Syntaxin-binding protein 3 OS=Homo sapiens GN=STXBP3 PE=1 SV=2	O00186	0	1088.56	11	High	2	0.1486	0	1	1	1	544.785	4.42	0.0024	20.7285	0	0.000543	0.523	2.49
1	Medium	Unambiguous	ALGTVTNV			0.130288	0.0245045	-0.059	1	1	1	Q8N3C0	Activating signal cointegrator 1 complex subunit 3 OS=Homo sapiens GN=ASCC3 PE=1 SV=3	Q8N3C0	0	774.436	8	Medium	2	0.1717	0	1	1	1	387.722	1.97	0.00076	31.6784	0.0182	0.08899	-0.059	2.33
1	High	Unambiguous	ALKDKIEKA			0.0346584	0.00687748	0.107	1	2	2	P14625	Endoplasmin OS=Homo sapiens GN=HSP90B1 PE=1 SV=1	P14625; Q58FF3	0	1015.61	9	High	3	0	0	1	1	1	339.211	3.4	0.00115	14.9473	0.004716	0.02113	0.107	2.34
1	High	Unambiguous	ALKDLINEA			0.0228749	0.00298528	0.158	1	1	3	P12004	Proliferating cell nuclear antigen OS=Homo sapiens GN=PCNA PE=1 SV=1	P12004	0	986.552	9	High	2	0.1839	0	1	1	1	493.78	1.54	0.00076	42.649	0.002115	0.01347	0.158	2.61
1	High	Unambiguous	ALLAEGITWV			0.0319514	0.00687748	0.117	1	4	2	J9JIE6	Calcium load-activated calcium channel OS=Homo sapiens GN=TMCO1 PE=1 SV=1	J3QRB3; J3KTQ7; J9JIE6; Q9UM00	0	1072.6	10	High	2	0.1886	0	1	1	1	536.808	4.52	0.00242	72.6544	0.004716	0.02548	0.086	2.28
1	High	Unambiguous	ALLAGSEYLKL			0.0456664	0.00687748	0.073	1	1	2	O15371	Eukaryotic translation initiation factor 3 subunit D OS=Homo sapiens GN=EIF3D PE=1 SV=1	O15371	0	1177.68	11	High	2	0.08	0	1	1	1	589.346	1.11	0.00065	59.0896	0.004716	0.02845	0.073	2.5
1	Medium	Unambiguous	ALIASLINC			0.134358	0.0255053	-0.063	1	1	2	O75694	Nuclear pore complex protein Nup155 OS=Homo sapiens GN=NUP155 PE=1 SV=1	O75694	0	917.512	9	Medium	2	0.0753	0	1	1	1	459.26	0.1	5e-05	65.4333	0.02093	0.1117	-0.087	1.86
1	High	Unambiguous	ALIDEQILCV			0.012489	0	0.232	1	1	2	O00743	Serine/threonine-protein phosphatase 6 catalytic subunit OS=Homo sapiens GN=PPP6C PE=1 SV=1	O00743	0	1116.6	10	High	2	0.1489	0	1	1	1	558.803	1.9	0.00106	69.3207	0	0.007037	0.232	2.35
1	Medium	Unambiguous	AIIDGKIFC			0.0739975	0.0115824	0.013	1	3	2	P60510	Serine/threonine-protein phosphatase 4 catalytic subunit OS=Homo sapiens GN=PPP4C PE=1 SV=1	H3BV22; P60510; H3BTA2	0	979.528	9	High	2	0.1716	0	1	1	1	490.268	-0.05	-3e-05	49.8551	0.007849	0.04792	0.013	2.04
1	High	Unambiguous	ALLDKLYAL			0.0563355	0.00761463	0.047	1	1	2	Q9NV31	U3 small nucleolar ribonucleoprotein protein IMP3 OS=Homo sapiens GN=IMP3 PE=1 SV=1	Q9NV31	0	1019.61	9	High	2	0.2756	0	1	1	1	510.311	1.51	0.00077	62.4156	0.005621	0.03561	0.047	2.25
1	Medium	Unambiguous	ALIDLGQSIDM	1xOxidation [M11]	1xOxidation [M11]	0.0946349	0.0166699	-0.018	1	1	1	O43683	Mitotic checkpoint serine/threonine-protein kinase BUB1 OS=Homo sapiens GN=BUB1 PE=1 SV=1	O43683	0	1191.59	11	Medium	2	0.1164	0	1	1	1	596.3	0.73	0.00043	54.0586	0.01287	0.06255	-0.018	2.32
1	High	Unambiguous	ALLDIIRSL			0.0204035	0.00298528	0.172	1	1	3	O95864	Fatty acid desaturase 2 OS=Homo sapiens GN=FADS2 PE=1 SV=1	O95864	0	1013.64	9	High	2	0.2014	0	1	1	1	507.322	1.81	0.00092	78.6846	0.004716	0.01916	0.118	2.83
1	High	Unambiguous	ALLDIQSSGRA			0.00276231	0	0.416	1	2	1	B5ME19	Eukaryotic translation initiation factor 3 subunit C-like protein OS=Homo sapiens GN=EIF3CL PE=3 SV=1	B5ME19; Q99613	0	1130.62	11	High	2	0.328	0	1	1	1	565.814	4.07	0.0023	36.4583	0	0.00139	0.416	3.14
1	High	Unambiguous	ALLEFGNNNL			0.0541104	0.00761463	0.052	1	1	1	Q13129	Zinc finger protein Rlf OS=Homo sapiens GN=RLF PE=1 SV=2	Q13129	0	1104.57	10	High	2	0.0512	0	1	1	1	552.789	1.33	0.00074	59.8784	0.005256	0.03406	0.052	2.15
1	High	Unambiguous	AILEKVFTA			0.0401134	0.00687748	0.089	1	1	2	Q6ZMG9	Ceramide synthase 6 OS=Homo sapiens GN=CERS6 PE=1 SV=1	Q6ZMG9	0	991.582	9	High	2	0.2275	0	1	1	1	496.295	0.99	0.00049	47.7873	0.004716	0.02472	0.089	2.11
1	Medium	Unambiguous	ALLELAEELL			0.156481	0.0276365	-0.083	1	2	1	P50990	T-complex protein 1 subunit theta OS=Homo sapiens GN=CCT8 PE=1 SV=4	H7C4C8; P50990	0	1113.64	10	Medium	2	0.0543	0	1	1	1	557.323	-0.53	-0.0003	90.2862	0.02082	0.1086	-0.083	2.21
1	High	Unambiguous	ALLELEMNSDLKA			0.000152487	0	0.769	1	2	2	P62081	40S ribosomal protein S7 OS=Homo sapiens GN=RPS7 PE=1 SV=1	P62081; B5MCP9	0	1446.75	13	High	2	0.3561	0	1	1	1	723.88	1.04	0.00076	56.2957	0	6.232e-05	0.769	3.51
1	High	Unambiguous	ALLELEMNSDLKA	1xOxidation [M7]	1xOxidation [M7]	0.000179684	0	0.749	1	2	3	P62081	40S ribosomal protein S7 OS=Homo sapiens GN=RPS7 PE=1 SV=1	P62081; B5MCP9	0	1462.75	13	High	2	0.3632	0	1	1	1	731.877	0	0	47.6084	0	0.0008523	0.472	3.91
1	Medium	Unambiguous	ALLEPEFILKA			0.162496	0.0276365	-0.088	1	2	1	Q99973	Telomerase protein component 1 OS=Homo sapiens GN=TEP1 PE=1 SV=2	G3V470; Q99973	0	1243.73	11	Medium	2	0.2239	0	1	1	1	622.369	1.48	0.00092	65.2987	0.02093	0.1128	-0.088	2.01
1	High	Unambiguous	ALLETVNRL			0.044933	0.00687748	0.075	1	2	1	Q8IWJ2	GRIP and coiled-coil domain-containing protein 2 OS=Homo sapiens GN=GCC2 PE=1 SV=4	Q8IWJ2; B8ZZW2	0	1028.61	9	High	2	0.1347	0	1	1	1	514.809	1.7	0.00087	44.9386	0.004716	0.02792	0.075	2.45
1	Medium	Unambiguous	ALIEVGEGVNL			0.149525	0.027503	-0.077	1	1	2	Q86V59	Paraneoplastic antigen-like protein 8A OS=Homo sapiens GN=PNMA8A PE=1 SV=2	Q86V59	0	1113.62	11	Medium	2	0.0776	0	1	1	1	557.311	0.35	0.00019	60.1051	0.02051	0.1031	-0.077	2.45
1	Medium	Unambiguous	ALLGAGCDPEL			0.0711004	0.0115824	0.018	1	3	1	P25963	NF-kappa-B inhibitor alpha OS=Homo sapiens GN=NFKBIA PE=1 SV=1	G3V286; P25963; G3V3I4	0	1058.52	11	High	2	0.1014	0	1	1	1	529.763	0.4	0.00021	54.8659	0.007849	0.04592	0.018	2.17
1	High	Unambiguous	ALLGDLTKA			0.0630493	0.0096325	0.033	1	3	1	Q92973	Transportin-1 OS=Homo sapiens GN=TNPO1 PE=1 SV=2	Q92973; A0A075B780; O14787	0	901.535	9	High	2	0.2489	0	1	1	1	451.272	1.71	0.00077	43.1013	0.006566	0.04038	0.033	2.29
1	Medium	Unambiguous	ALLGEDCFILM	1xOxidation [M11]	1xOxidation [M11]	0.0711004	0.0115824	0.018	1	2	1	P54132	Bloom syndrome protein OS=Homo sapiens GN=BLM PE=1 SV=1	P54132; H0YNU5	0	1240.6	11	High	2	0.1531	0	1	1	1	620.802	1.32	0.00082	73.3247	0.007849	0.04596	0.018	2.09
1	High	Unambiguous	ALLGGLVNV			0.062545	0.00900622	0.034	1	3	1	Q8N4S7	Progestin and adipoQ receptor family member 4 OS=Homo sapiens GN=PAQR4 PE=2 SV=3	Q8N4S7; I3L1A2; I3L265	0	855.53	9	High	2	0.2372	0	1	1	1	428.27	2.64	0.00113	66.4915	0.006566	0.03997	0.034	2.15
1	Medium	Unambiguous	ALLGGVHQC			0.14068	0.0260984	-0.069	1	1	2	Q9P2D3	HEAT repeat-containing protein 5B OS=Homo sapiens GN=HEATR5B PE=1 SV=2	Q9P2D3	0	897.461	9	Medium	2	0.2328	0	1	1	1	449.235	2.25	0.00101	30.1318	0.02323	0.1173	-0.093	1.89
1	High	Unambiguous	ALLGTIISA			0.0523923	0.00687748	0.056	1	1	1	Q9UKV5	E3 ubiquitin-protein ligase AMFR OS=Homo sapiens GN=AMFR PE=1 SV=2	Q9UKV5	0	858.529	9	High	2	0.1691	0	1	1	3	429.769	0.61	0.00026	60.1027	0.004716	0.03308	0.056	2.07
1	High	Unambiguous	ALILEPSLYTV			0.00498663	0	0.344	1	7	1	F8VVA7	Coatomer subunit zeta-1 OS=Homo sapiens GN=COPZ1 PE=1 SV=1	F8W156; F8VXB1; F8W651; P61923; F8VUC5; F8VVA7; F8VYZ4	0	1218.7	11	High	2	0.2949	0	1	1	1	609.854	2.03	0.00124	70.1382	0	0.002623	0.344	2.34
1	Medium	Unambiguous	ALLNILSEV			0.0984353	0.0176841	-0.023	1	1	1	A0AVT1	Ubiquitin-like modifier-activating enzyme 6 OS=Homo sapiens GN=UBA6 PE=1 SV=1	A0AVT1	0	971.577	9	Medium	2	0.16	0	1	1	1	486.293	1.22	0.00059	78.365	0.01351	0.06545	-0.023	2.25
1	High	Unambiguous	ALLPIFFGA			0.0411014	0.00687748	0.086	1	3	2	Q8TCT9	Minor histocompatibility antigen H13 OS=Homo sapiens GN=HM13 PE=1 SV=1	A0A0C4DGU3; A0A075B6F6; Q8TCT9	0	948.555	9	High	2	0.2021	0	1	1	1	474.782	2.28	0.00108	86.589	0.004716	0.0254	0.086	1.88
1	Medium	Unambiguous	AILPTSIFL			0.0992123	0.0176841	-0.024	1	2	2	O14744	Protein arginine N-methyltransferase 5 OS=Homo sapiens GN=PRMT5 PE=1 SV=4	H0YJX6; O14744	0	974.592	9	Medium	2	0.0655	0	1	1	1	487.8	0.68	0.00033	80.0622	0.01351	0.06614	-0.024	2.75
1	Medium	Unambiguous	ALLQDLHKA			0.08814	0.0151381	-0.009	1	2	1	H3BTQ9	Coiled-coil domain-containing protein 189 OS=Homo sapiens GN=CCDC189 PE=1 SV=1	A1A4V9; H3BTQ9	0	1008.58	9	Medium	2	0.0964	0	1	1	1	504.798	5.15	0.0026	30.1813	0.01223	0.05817	-0.009	1.97
1	High	Selected	ALLQEGEVYSA			0.02214	0.00298528	0.162	1	1	1	Q6P2Q9	Pre-mRNA-processing-splicing factor 8 OS=Homo sapiens GN=PRPF8 PE=1 SV=2	Q6P2Q9	0	1179.59	11	High	2		0.0392	2	2	4	590.3	2.35	0.00139	43.4031	0.002115	0.01302	0.162	1.96
1	High	Unambiguous	ALIQQATTV			0.0630493	0.0096325	0.033	1	4	1	P32969	60S ribosomal protein L9 OS=Homo sapiens GN=RPL9 PE=1 SV=1	H0Y9R4; P32969; D6RAN4; H0Y9V9	0	944.541	9	High	2	0.0824	0	1	1	3	472.776	2.97	0.0014	36.8151	0.006566	0.0405	0.033	1.82
1	High	Unambiguous	ALLQQVHSA			0.0209098	0.00298528	0.169	1	1	1	Q86XN7	Proline and serine-rich protein 1 OS=Homo sapiens GN=PROSER1 PE=1 SV=2	Q86XN7	0	966.537	9	High	2	0.2913	0	1	1	1	483.773	2.93	0.00142	27.6249	0.002115	0.01229	0.169	2.3
1	High	Unambiguous	ALLSAVTRL			0.0640695	0.0096325	0.031	1	7	1	P35221	Catenin alpha-1 OS=Homo sapiens GN=CTNNA1 PE=1 SV=1	P35221; E5RG03; P26232; E5RIB1; G3XAM7; E5RJ41; E5RGY6	0	943.593	9	High	2	0.119	0	1	1	1	472.301	2.26	0.00107	52.3819	0.006566	0.04116	0.031	2.1
1	High	Unambiguous	ALLSGLREA			0.023634	0.00298528	0.154	1	2	2	O60341	Lysine-specific histone demethylase 1A OS=Homo sapiens GN=KDM1A PE=1 SV=2	O60341; R4GMP9	0	929.541	9	High	2	0.1931	0	1	1	1	465.275	1.35	0.00063	39.6814	0.002115	0.01401	0.154	2.33
1	Medium	Unambiguous	ALLSSLARC			0.0840468	0.0138577	-0.003	1	1	3	Q9UNW1	Multiple inositol polyphosphate phosphatase 1 OS=Homo sapiens GN=MINPP1 PE=1 SV=1	Q9UNW1	0	933.519	9	Medium	2	0.3178	0	1	1	1	467.263	0.12	6e-05	46.4462	0.01571	0.08116	-0.048	2.58
1	High	Unambiguous	ALITDPDEMRM	1xOxidation [M]	1xOxidation [M9; M11]	0.0121859	0	0.235	1	1	3	Q9BSK4	Protein fem-1 homolog A OS=Homo sapiens GN=FEM1A PE=1 SV=1	Q9BSK4	0	1307.6	11	High	2	0.0047	0	1	1	1	654.303	1.19	0.00078	34.8892	0	0.006851	0.235	2.11
1	High	Unambiguous	ALITDPDEMRM	2xOxidation [M9; M11]	2xOxidation [M9; M11]	0.00197314	0	0.457	1	1	2	Q9BSK4	Protein fem-1 homolog A OS=Homo sapiens GN=FEM1A PE=1 SV=1	Q9BSK4	0	1323.59	11	High	2	0.3133	0	1	1	1	662.301	2.62	0.00174	27.0578	0	0.0009758	0.457	2.33
1	High	Unambiguous	ALLTGIISKA			0.0183469	0.00298528	0.185	1	2	2	Q92621	Nuclear pore complex protein Nup205 OS=Homo sapiens GN=NUP205 PE=1 SV=3	Q92621; U3KPX2	0	986.624	10	High	2	0.1581	0	1	1	1	493.816	0.85	0.00042	51.5704	0.002115	0.01064	0.185	2.53
1	High	Unambiguous	ALLTYLEQV			0.0581794	0.00817459	0.043	1	1	1	Q96SM3	Probable carboxypeptidase X1 OS=Homo sapiens GN=CPXM1 PE=2 SV=2	Q96SM3	0	1049.59	9	High	2	0.0833	0	1	1	1	525.299	2.17	0.00114	69.0012	0.005621	0.03707	0.043	2.28
1	Medium	Unambiguous	ALLWPRFEL			0.167453	0.0301406	-0.092	1	1	1	Q8N1B4	Vacuolar protein sorting-associated protein 52 homolog OS=Homo sapiens GN=VPS52 PE=1 SV=1	Q8N1B4	0	1144.65	9	Medium	2	0.0701	0	1	1	1	572.832	4.12	0.00236	75.8934	0.02256	0.1166	-0.092	2.14
1	Medium	Selected	ALMAGCIQEA	1xOxidation [M3]	1xOxidation [M3]	0.180428	0.0360677	-0.102	1	1	1	P38936	Cyclin-dependent kinase inhibitor 1 OS=Homo sapiens GN=CDKN1A PE=1 SV=3	P38936	0	1022.46	10	Medium	2	0.0235	0	1	1	3	511.738	4	0.00204	32.7247	0.02632	0.1265	-0.102	1.7
1	Medium	Unambiguous	ALMDEVVKA	1xOxidation [M3]	1xOxidation [M3]	0.10985	0.0207914	-0.037	1	1	1	P00558	Phosphoglycerate kinase 1 OS=Homo sapiens GN=PGK1 PE=1 SV=3	P00558	0	991.513	9	Medium	2	0.1544	0	1	1	1	496.261	2.1	0.00104	26.7967	0.01541	0.07358	-0.037	2.59
1	Medium	Unambiguous	ALMEAIHSA	1xOxidation [M3]	1xOxidation [M3]	0.142846	0.0264122	-0.071	1	3	2	O75128	Protein cordon-bleu OS=Homo sapiens GN=COBL PE=1 SV=2	J3KR05; O75128; H7C1N2	0	958.466	9	Medium	2	0.1376	0	1	1	1	479.739	4.26	0.00204	21.9431	0.04318	0.195	-0.156	2.18
1	Medium	Unambiguous	ALMEQVAHQTI	1xOxidation [M3]	1xOxidation [M3]	0.223036	0.0486237	-0.131	1	3	1	Q16543	Hsp90 co-chaperone Cdc37 OS=Homo sapiens GN=CDC37 PE=1 SV=1	K7EKQ2; Q16543; K7EL68	0	1256.63	11	Medium	2	0.1804	0	1	1	1	628.821	3.55	0.00223	29.4961	0.03547	0.1608	-0.131	2.55
1	High	Unambiguous	AIMRSPQMV	2xOxidation [M3; M8]	2xOxidation [M3; M8]	0.026278	0.00298528	0.141	1	2	1	P35222	Catenin beta-1 OS=Homo sapiens GN=CTNNB1 PE=1 SV=1	P35222; B4DGU4	0	1064.52	9	High	2	0.2632	0	1	1	1	532.766	2.68	0.00142	16.4831	0.002115	0.01569	0.141	2.47
1	High	Unambiguous	ALNELLQHV			0.0200728	0.00298528	0.174	1	1	2	Q9Y490	Talin-1 OS=Homo sapiens GN=TLN1 PE=1 SV=3	Q9Y490	0	1036.58	9	High	2	0.2664	0	1	1	1	518.794	1.15	0.00059	52.1498	0.002115	0.0117	0.174	3.04
1	Medium	Unambiguous	ALNNLLHSL			0.0739975	0.0115824	0.013	1	6	1	Q96Q15	Serine/threonine-protein kinase SMG1 OS=Homo sapiens GN=SMG1 PE=1 SV=3	Q96Q15; J3KRA9; I3L400; H3BVE0; I3L0W2; H3BQN7	0	994.568	9	High	2	0.1463	0	1	1	1	497.788	-0.09	-4e-05	56.5225	0.007849	0.04791	0.013	2.05
1	High	Unambiguous	ALPEIFTEL			0.0563355	0.00761463	0.047	1	3	3	P41091	Eukaryotic translation initiation factor 2 subunit 3 OS=Homo sapiens GN=EIF2S3 PE=1 SV=3	P41091; Q2VIR3; F8W810	0	1032.56	9	High	2	0.35	0	1	1	1	516.785	0.84	0.00044	77.176	0.005621	0.0357	0.047	2.6
1	High	Unambiguous	ALPKEDPTAV			0.0438546	0.00687748	0.078	1	3	1	Q9Y678	Coatomer subunit gamma-1 OS=Homo sapiens GN=COPG1 PE=1 SV=1	Q9Y678; H0Y8X7; H0Y8G2	0	1040.56	10	High	2	0.3193	0	1	1	1	520.786	2.4	0.00125	26.0816	0.004716	0.02731	0.078	1.66
1	High	Unambiguous	AIQDEIRSV			0.0340995	0.00687748	0.109	1	1	1	Q13257	Mitotic spindle assembly checkpoint protein MAD2A OS=Homo sapiens GN=MAD2L1 PE=1 SV=1	Q13257	0	1030.55	9	High	2	0.093	0	1	1	1	515.781	1.81	0.00093	35.4633	0.004716	0.02084	0.109	2.15
1	Medium	Unambiguous	AIQDKLFQV			0.142846	0.0264122	-0.071	1	4	1	J3QTA6	MICOS complex subunit OS=Homo sapiens GN=CHCHD6 PE=1 SV=1	J3QTA6; J3QTB2; H0Y922; Q9BRQ6	0	1061.6	9	Medium	2	0.1858	0	1	1	1	531.303	-0.27	-0.00015	49.7692	0.01955	0.09812	-0.071	2.53
1	High	Unambiguous	AIQEQITRV			0.0401134	0.00687748	0.089	1	1	1	A5YKK6	CCR4-NOT transcription complex subunit 1 OS=Homo sapiens GN=CNOT1 PE=1 SV=2	A5YKK6	0	1057.6	9	High	2	0.0714	0	1	1	1	529.306	3.57	0.00189	30.3809	0.004716	0.02484	0.089	2.38
1	Medium	Selected	ALQEVLKTA			0.201513	0.0408615	-0.117	1	1	1	P25398	40S ribosomal protein S12 OS=Homo sapiens GN=RPS12 PE=1 SV=3	P25398	0	972.572	9	Medium	2		0.0279	3	3	7	486.793	6.23	0.00303	33.1449	0.02982	0.143	-0.117	1.74
1	Medium	Unambiguous	ALQSLLHLL			0.0705342	0.0115824	0.019	1	1	1	P52294	Importin subunit alpha-5 OS=Homo sapiens GN=KPNA1 PE=1 SV=3	P52294	0	1007.62	9	High	2	0.0625	0	1	1	1	504.317	1.71	0.00086	72.7229	0.007849	0.04558	0.019	2.24
1	Medium	Unambiguous	ALQWPSLTV			0.20299	0.0408615	-0.118	1	3	1	Q16576	Histone-binding protein RBBP7 OS=Homo sapiens GN=RBBP7 PE=1 SV=1	E9PC52; Q16576; C9J7L0	0	1014.56	9	Medium	2	0.1891	0	1	1	1	507.785	1.4	0.00071	69.2526	0.02982	0.1441	-0.118	2.01
1	Medium	Unambiguous	ALSDGVHKI			0.12633	0.0236981	-0.055	1	2	1	Q9NVQ4	Fas apoptotic inhibitory molecule 1 OS=Homo sapiens GN=FAIM PE=1 SV=1	Q9NVQ4; C9JDZ2	0	939.526	9	Medium	2	0.1228	0	1	1	1	470.268	2.99	0.0014	22.3842	0.01727	0.08543	-0.055	2.28
1	High	Unambiguous	ALSDLALHFL			0.00325493	0	0.396	1	1	2	P50991	T-complex protein 1 subunit delta OS=Homo sapiens GN=CCT4 PE=1 SV=4	P50991	0	1099.61	10	High	2	0.2636	0	1	1	1	550.311	-0.4	-0.00022	73.8869	0	0.003784	0.303	2.58
1	High	Unambiguous	ALSEAMGLFCL			0.00189382	0	0.462	1	5	2	P48201	ATP synthase F(0) complex subunit C3, mitochondrial OS=Homo sapiens GN=ATP5G3 PE=2 SV=1	P05496; P48201; Q06055; E7EQ97; E7EPU7	0	1154.56	11	High	2	0.2107	0	1	1	1	577.784	2.09	0.00121	84.5547	0	0.0009302	0.462	2.42
1	High	Unambiguous	ALSEAMGLFCL	1xOxidation [M6]	1xOxidation [M6]	0.0136661	0	0.221	1	5	2	P48201	ATP synthase F(0) complex subunit C3, mitochondrial OS=Homo sapiens GN=ATP5G3 PE=2 SV=1	P05496; P48201; Q06055; E7EQ97; E7EPU7	0	1170.55	11	High	2	0.0711	0	1	1	1	585.781	1.4	0.00082	73.2994	0	0.007767	0.221	2.11
1	Medium	Unambiguous	ALSEELVQL			0.224643	0.0489367	-0.132	1	1	1	P33176	Kinesin-1 heavy chain OS=Homo sapiens GN=KIF5B PE=1 SV=1	P33176	0	1001.55	9	Medium	2	0.1106	0	1	1	1	501.28	0.94	0.00047	57.9309	0.03576	0.1614	-0.132	2.35
1	Medium	Unambiguous	ALSGHVSTV			0.0705342	0.0115824	0.019	1	1	1	Q9Y283	Inversin OS=Homo sapiens GN=INVS PE=1 SV=2	Q9Y283	0	870.468	9	High	2	0.4211	0	1	1	1	435.739	2.79	0.00121	20.9928	0.007849	0.04567	0.019	2.85
1	Medium	Unambiguous	ALSGLAVRL			0.0776236	0.0125442	0.007	1	3	1	P0DMW3	Small integral membrane protein 10-like protein 1 OS=Homo sapiens GN=SMIM10L1 PE=3 SV=1	A0A0C4DGP1; P0DMW4; P0DMW3	0	899.567	9	High	2	0.2414	0	1	1	1	450.287	-0.78	-0.00035	49.7952	0.009029	0.05059	0.007	2.03
1	Medium	Selected	ALSNSDVIRQV			0.127309	0.0240963	-0.056	1	5	1	Q5LJA9	Ubiquitin carboxyl-terminal hydrolase (Fragment) OS=Homo sapiens GN=UCHL5 PE=1 SV=1	Q9Y5K5; H0Y6Y4; Q5LJA5; Q5LJA9; Q5LJB0	0	1201.65	11	Medium	2	0.0291	0	1	1	1	601.333	4.03	0.00242	34.128	0.01762	0.08631	-0.056	2.06
1	Medium	Unambiguous	ALSPHNILL			0.115109	0.0207914	-0.043	1	3	2	Q8TEA7	TBC domain-containing protein kinase-like protein OS=Homo sapiens GN=TBCK PE=1 SV=4	Q8TEA7; D6RDG2; Q5HYF5	0	977.578	9	Medium	2	0.208	0	1	1	1	489.293	0.28	0.00013	48.2724	0.03942	0.1849	-0.149	2.26
1	Medium	Unambiguous	ALSQVVAAA			0.19002	0.040367	-0.109	1	1	1	O14654	Insulin receptor substrate 4 OS=Homo sapiens GN=IRS4 PE=1 SV=1	O14654	0	829.478	9	Medium	2	0.2129	0	1	1	1	415.243	0.56	0.00023	34.5213	0.02911	0.1338	-0.109	1.55
1	Medium	Unambiguous	ALSSSSIRV			0.188624	0.0398916	-0.108	1	1	1	Q8IVD9	NudC domain-containing protein 3 OS=Homo sapiens GN=NUDCD3 PE=1 SV=3	Q8IVD9	0	919.521	9	Medium	2	0.1364	0	1	1	1	460.265	1.81	0.00083	31.564	0.02883	0.1328	-0.108	1.98
1	High	Unambiguous	ALSSVIKEL			0.0225045	0.00298528	0.16	1	1	2	Q08AG7	Mitotic-spindle organizing protein 1 OS=Homo sapiens GN=MZT1 PE=1 SV=2	Q08AG7	0	959.577	9	High	2	0.2255	0	1	1	1	480.292	-0.42	-0.0002	50.2873	0.004716	0.02298	0.097	3.06
1	Medium	Unambiguous	ALTDFVRSV			0.0757898	0.0125442	0.01	1	2	1	O60888	Protein CutA OS=Homo sapiens GN=CUTA PE=1 SV=2	C9IZG4; O60888	0	1007.55	9	High	2	0.4286	0	1	1	1	504.28	0.82	0.00041	50.8201	0.009029	0.04927	0.01	2.94
1	Medium	Unambiguous	ALVDHLNVGV			0.0763964	0.0125442	0.009	1	4	1	P78537	Biogenesis of lysosome-related organelles complex 1 subunit 1 OS=Homo sapiens GN=BLOC1S1 PE=1 SV=2	F8W036; P78537; A0A087WSV2; F8VP73	0	1036.58	10	High	2	0.1522	0	1	1	1	518.793	0.79	0.00041	45.7398	0.009029	0.04977	0.009	2.3
1	High	Unambiguous	AIVDKVPSV			0.0581794	0.00817459	0.043	1	1	3	Q9Y678	Coatomer subunit gamma-1 OS=Homo sapiens GN=COPG1 PE=1 SV=1	Q9Y678	0	927.551	9	High	2	0.2148	0	1	1	1	464.28	2.03	0.00094	35.7761	0.005621	0.03701	0.043	2.7
1	Medium	Unambiguous	ALVSSLHLL			0.141759	0.0260984	-0.07	1	1	2	Q9Y678	Coatomer subunit gamma-1 OS=Homo sapiens GN=COPG1 PE=1 SV=1	Q9Y678	0	952.583	9	Medium	2	0.2922	0	1	1	1	476.795	0.87	0.00041	58.3828	0.04459	0.2032	-0.161	2.19
1	Medium	Unambiguous	ALVVQVAEA			0.102378	0.0176841	-0.028	1	1	3	P07686	Beta-hexosaminidase subunit beta OS=Homo sapiens GN=HEXB PE=1 SV=3	P07686	0	899.52	9	Medium	2	0.1244	0	1	1	1	450.264	0.73	0.00033	40.5371	0.01541	0.07863	-0.045	2.25
1	High	Unambiguous	ALWDKLFNL			0.0417733	0.00687748	0.084	1	3	2	Q8WXH0	Nesprin-2 OS=Homo sapiens GN=SYNE2 PE=1 SV=3	G3V5X4; A0A0A0MRE3; Q8WXH0	0	1119.62	9	High	2	0.3156	0	1	1	1	560.315	1.83	0.00102	78.5647	0.004716	0.02587	0.084	3.01
1	High	Unambiguous	ALWDIETGQQTV			0.00202232	0	0.454	1	4	2	P62879	Guanine nucleotide-binding protein G(I)/G(S)/G(T) subunit beta-2 OS=Homo sapiens GN=GNB2 PE=1 SV=3	C9JXA5; C9JIS1; P62879; E7EP32	0	1360.67	12	High	2	0.3139	0	1	1	1	680.842	1.56	0.00106	58.8915	0	0.000999	0.454	3.09
1	High	Unambiguous	ALWDIETGQQTVGF			0.00692259	0	0.304	1	4	1	P62879	Guanine nucleotide-binding protein G(I)/G(S)/G(T) subunit beta-2 OS=Homo sapiens GN=GNB2 PE=1 SV=3	C9JXA5; C9JIS1; P62879; E7EP32	0	1564.76	14	High	2	0.2926	0	1	1	1	782.887	2.19	0.00171	70.9176	0	0.003753	0.304	1.88
1	High	Unambiguous	ALWDLRNLKL			0.00914774	0	0.27	2	8	3	Q16576; Q09028	Histone-binding protein RBBP7 OS=Homo sapiens GN=RBBP7 PE=1 SV=1;Histone-binding protein RBBP4 OS=Homo sapiens GN=RBBP4 PE=1 SV=3	E9PC52; Q16576; H0YF10; H0YEU5; H0YCT5; Q09028; Q5JP02; H0YDK2	0	1241.74	10	High	3	0.1746	0	1	1	1	414.585	2.08	0.00086	67.4358	0.004716	0.026	0.083	1.89
1	High	Unambiguous	ALWEDEGVRA			0.00325493	0	0.396	1	6	2	Q5JWF2	Guanine nucleotide-binding protein G(s) subunit alpha isoforms XLas OS=Homo sapiens GN=GNAS PE=1 SV=2	Q5JWE9; Q5JWF2; S4R3V9; P63092; H0Y7F4; S4R3E3	0	1145.56	10	High	2	0.2583	0	1	1	1	573.284	2.41	0.00138	39.7776	0	0.001659	0.396	2.4
1	Medium	Selected	ALWERIEGV			0.0999952	0.0176841	-0.025	1	1	1	Q9BWT7	Caspase recruitment domain-containing protein 10 OS=Homo sapiens GN=CARD10 PE=1 SV=2	Q9BWT7	0	1072.58	9	Medium	2	0.0092	0	1	1	3	536.794	1.91	0.00102	52.1517	0.01351	0.06668	-0.025	2.17
1	High	Unambiguous	ALWGFFPVL			0.0467885	0.00687748	0.07	1	1	3	Q9NPA0	ER membrane protein complex subunit 7 OS=Homo sapiens GN=EMC7 PE=1 SV=1	Q9NPA0	0	1049.58	9	High	2	0.3073	0	1	1	1	525.295	-0.03	-2e-05	98.6351	0.004716	0.02926	0.07	1.92
1	Medium	Unambiguous	ALWHDAENQTV			0.195695	0.0405263	-0.113	1	3	1	Q12769	Nuclear pore complex protein Nup160 OS=Homo sapiens GN=NUP160 PE=1 SV=3	Q12769; G3V198; E9PR16	0	1283.6	11	Medium	2	0.0643	0	1	1	1	642.305	1.23	0.00079	36.0295	0.02956	0.1385	-0.113	1.71
1	Medium	Unambiguous	ALWSEMLDITM	2xOxidation [M6; M11]	2xOxidation [M6; M11]	0.213588	0.0450199	-0.125	1	1	1	Q7Z628	Neuroepithelial cell-transforming gene 1 protein OS=Homo sapiens GN=NET1 PE=1 SV=1	Q7Z628	0	1341.61	11	Medium	2	0.1306	0	1	1	1	671.31	4.63	0.00311	60.0591	0.03285	0.1524	-0.125	2.22
1	Medium	Unambiguous	ALYDENTKLWYA			0.0757898	0.0125442	0.01	1	1	2	P23458	Tyrosine-protein kinase JAK1 OS=Homo sapiens GN=JAK1 PE=1 SV=2	P23458	0	1486.72	12	High	2	0.284	0	1	1	1	743.865	0.8	0.00059	53.148	0.009029	0.04918	0.01	2.57
1	High	Unambiguous	ALYDICFRT			0.0123871	0	0.233	1	16	2	A0A0B4J269	Uncharacterized protein OS=Homo sapiens PE=1 SV=1	Q13885; G3V2A3; Q13509; Q9H4B7; P04350; M0QYM7; Q9BUF5; Q5ST81; K7ESM5; Q5JP53; A0A0B4J269; P07437; P68371; Q9BVA1; M0R042; M0R2D3	0	1101.54	9	High	2	0.3854	0	1	1	1	551.274	0.76	0.00042	56.3742	0	0.006985	0.233	2.88
1	High	Unambiguous	ALYDVRTILL			0.0155783	0.00217249	0.205	1	1	1	sp	Ubiquitin-conjugating enzyme E2 C OS=Homo sapiens GN=UBE2C PE=1 SV=1	sp	0	1176.7	10	High	2	0.1353	0	1	1	1	588.853	0.29	0.00017	65.5198	0.001539	0.008923	0.205	1.7
1	Medium	Selected	ALYFFPILTV			0.0961382	0.0166699	-0.02	1	4	1	Q9P055	JNK1/MAPK8-associated membrane protein OS=Homo sapiens GN=JKAMP PE=2 SV=2	G3V2M4; G3V2R2; Q9P055; A0A087WVY6	0	1183.68	10	Medium	2		0.0221	4	4	14	592.343	2.81	0.00167	96.0025	0.01325	0.06372	-0.02	1.33
1	High	Unambiguous	ALYNWLIQV			0.0411014	0.00687748	0.086	1	2	1	O75694	Nuclear pore complex protein Nup155 OS=Homo sapiens GN=NUP155 PE=1 SV=1	O75694; E9PF10	0	1119.62	9	High	2	0.1485	0	1	1	1	560.314	1.06	0.0006	81.5288	0.004716	0.02545	0.086	2.02
1	Medium	Unambiguous	AMAAVPAKV	1xOxidation [M2]	1xOxidation [M2]	0.0931537	0.0166699	-0.016	1	4	1	A0A0G2JH68	Protein diaphanous homolog 1 OS=Homo sapiens GN=DIAPH1 PE=1 SV=1	H9KV28; O60610; A0A0G2JH68; A0A140T8Z0	0	873.486	9	Medium	2	0.2143	0	1	1	1	437.248	3.15	0.00137	20.3488	0.01287	0.06144	-0.016	2.1
1	High	Unambiguous	AMASLGALALL			0.0360957	0.00687748	0.102	1	2	2	P51571	Translocon-associated protein subunit delta OS=Homo sapiens GN=SSR4 PE=1 SV=1	A6NLM8; P51571	0	1030.6	11	High	2	0.2418	0	1	1	1	515.802	0.78	0.0004	79.6779	0.004716	0.02208	0.102	2.73
1	Medium	Unambiguous	AMFGKLMTI			0.216699	0.0465511	-0.127	1	1	1	Q29RF7	Sister chromatid cohesion protein PDS5 homolog A OS=Homo sapiens GN=PDS5A PE=1 SV=1	Q29RF7	0	1011.54	9	Medium	2	0.1716	0	1	1	1	506.273	2.39	0.00121	59.9336	0.03452	0.1557	-0.127	2.04
1	High	Unambiguous	AMFNGNYMEA	2xOxidation [M2; M8]	2xOxidation [M2; M8]	0.0304286	0.00687748	0.123	1	3	1	O94955	Rho-related BTB domain-containing protein 3 OS=Homo sapiens GN=RHOBTB3 PE=1 SV=2	H0Y9R7; D6RC79; O94955	0	1179.44	10	High	2	0.2946	0	1	1	1	590.229	4.54	0.00268	27.9843	0.004716	0.01835	0.123	2.24
1	High	Unambiguous	AMGIAPPKV	1xOxidation [M2]	1xOxidation [M2]	0.0164965	0.00217249	0.198	1	1	2	O43395	U4/U6 small nuclear ribonucleoprotein Prp3 OS=Homo sapiens GN=PRPF3 PE=1 SV=2	O43395	0	899.502	9	High	2	0.2108	0	1	1	1	450.254	-0.36	-0.00016	29.4003	0.001539	0.009537	0.198	2.23
1	High	Unambiguous	AMIELVERL	1xOxidation [M2]	1xOxidation [M2]	0.0197474	0.00298528	0.176	1	1	2	Q96DX7	Tripartite motif-containing protein 44 OS=Homo sapiens GN=TRIM44 PE=1 SV=1	Q96DX7	0	1089.6	9	High	2	0.2014	0	1	1	1	545.303	0.63	0.00035	49.5252	0.002115	0.01236	0.168	2.88
1	Medium	Unambiguous	AMLKEVCTA			0.151813	0.027503	-0.079	1	5	1	P61011	Signal recognition particle 54 kDa protein OS=Homo sapiens GN=SRP54 PE=1 SV=1	G3V3L9; A0A0D9SFN7; G3V480; G3V346; P61011	0	965.479	9	Medium	2	0.2343	0	1	1	1	483.244	1.23	0.00059	30.7878	0.02051	0.1052	-0.079	2.39
1	Medium	Unambiguous	AMLKEVCTA	1xOxidation [M2]	1xOxidation [M2]	0.149525	0.027503	-0.077	1	5	2	P61011	Signal recognition particle 54 kDa protein OS=Homo sapiens GN=SRP54 PE=1 SV=1	G3V3L9; A0A0D9SFN7; G3V480; G3V346; P61011	0	981.474	9	Medium	2	0.2324	0	1	1	1	491.242	3.16	0.00155	23.0106	0.02051	0.1035	-0.077	2.41
1	High	Unambiguous	AMNGHVPAV			0.0645856	0.0096325	0.03	1	4	1	Q8IWZ3	Ankyrin repeat and KH domain-containing protein 1 OS=Homo sapiens GN=ANKHD1 PE=1 SV=1	H3BLS9; E9PDP5; Q8IWZ3; H7C2F5	0	895.445	9	High	2	0.2071	0	1	1	1	448.228	2.76	0.00124	27.2233	0.006566	0.04147	0.03	1.98
1	Medium	Unambiguous	AMPPAPVPAGTPAPPGPAT			0.147268	0.0267379	-0.075	1	1	1	Q15233	Non-POU domain-containing octamer-binding protein OS=Homo sapiens GN=NONO PE=1 SV=4	Q15233	0	1696.87	19	Medium	2	0.1969	0	1	1	1	848.941	1.53	0.00129	39.3906	0.02011	0.1013	-0.075	1.93
1	High	Unambiguous	AMPPAPVPAGTPAPPGPAT	1xOxidation [M2]	1xOxidation [M2]	0.0040955	0	0.368	1	1	1	Q15233	Non-POU domain-containing octamer-binding protein OS=Homo sapiens GN=NONO PE=1 SV=4	Q15233	0	1712.87	19	High	2	0.4409	0	1	1	1	856.937	-0.72	-0.00062	34.5013	0	0.002133	0.368	3.13
1	High	Selected	AMPPAPVPAGTPAPPGPATMMPD	2xOxidation [M2; M20]	2xOxidation [M2; M20]	0.017612	0.00298528	0.19	1	1	1	Q15233	Non-POU domain-containing octamer-binding protein OS=Homo sapiens GN=NONO PE=1 SV=4	Q15233	0	2203.02	23	High	3	0.0081	0	1	1	1	735.018	7.88	0.00578	42.0311	0.002115	0.01021	0.19	2.47
1	High	Unambiguous	AMPPAPVPAGTPAPPGPATMMPD	3xOxidation [M2; M20; M21]	3xOxidation [M2; M20; M21]	0.0445707	0.00687748	0.076	1	1	1	Q15233	Non-POU domain-containing octamer-binding protein OS=Homo sapiens GN=NONO PE=1 SV=4	Q15233	0	2219.02	23	High	3	0.0894	0	1	1	1	740.345	1.25	0.00093	35.3421	0.004716	0.02777	0.076	3.02
1	High	Unambiguous	AMPPPPPQGV	1xOxidation [M2]	1xOxidation [M2]	0.0169063	0.00217249	0.195	1	2	3	O60216	Double-strand-break repair protein rad21 homolog OS=Homo sapiens GN=RAD21 PE=1 SV=2	O60216; E5RFZ5	0	1006.5	10	High	2	0.4147	0	1	1	1	503.757	4.29	0.00216	24.8639	0.001539	0.009777	0.195	2.99
1	Medium	Unambiguous	AMQDRYMEV	2xOxidation [M2; M7]	2xOxidation [M2; M7]	0.0916944	0.0166699	-0.014	1	1	1	Q12874	Splicing factor 3A subunit 3 OS=Homo sapiens GN=SF3A3 PE=1 SV=1	Q12874	0	1174.49	9	Medium	2	0.0842	0	1	1	1	587.75	4.49	0.00264	19.5734	0.01287	0.06028	-0.014	1.9
1	High	Unambiguous	AMWEHPITA			0.0199095	0.00298528	0.175	1	6	2	Q96CD2	Phosphopantothenoylcysteine decarboxylase OS=Homo sapiens GN=PPCDC PE=1 SV=2	H3BRQ0; H3BPW5; H3BU63; Q96CD2; H3BQB0; H3BSE3	0	1055.5	9	High	2	0.2032	0	1	1	1	528.253	1.13	0.0006	39.7484	0.002115	0.01167	0.175	2.51
1	Medium	Selected	AQFGYYFRV			0.116008	0.0207914	-0.044	1	2	1	P43246	DNA mismatch repair protein Msh2 OS=Homo sapiens GN=MSH2 PE=1 SV=1	P43246; E9PHA6	0	1150.57	9	Medium	2	0.033	0	1	1	1	575.789	1.83	0.00106	57.9746	0.01541	0.07847	-0.044	1.82
1	High	Unambiguous	AQGPKGGSGSGPTIEEVD			0.0207396	0.00298528	0.17	1	3	1	A0A0G2JIW1	Heat shock 70 kDa protein 1B OS=Homo sapiens GN=HSPA1B PE=1 SV=1	V9GZ37; A0A0G2JIW1; P0DMV9	0	1685.8	18	High	2	0.2915	0	1	1	1	843.402	-0.45	-0.00038	26.1933	0.002115	0.01211	0.17	2.23
1	High	Unambiguous	AQWLIQRGV			0.0366869	0.00687748	0.1	1	2	1	P49327	Fatty acid synthase OS=Homo sapiens GN=FASN PE=1 SV=3	P49327; A0A0U1RQF0	0	1070.61	9	High	2	0.0837	0	1	1	3	535.81	1.12	0.0006	45.9705	0.004716	0.02245	0.1	2.03
1	High	Unambiguous	ATADYICKV			0.016632	0.00217249	0.197	1	1	4	P53396	ATP-citrate synthase OS=Homo sapiens GN=ACLY PE=1 SV=3	P53396	0	983.487	9	High	2	0.3574	0	1	1	1	492.248	1.34	0.00066	35.837	0.001539	0.009602	0.197	3.19
1	Medium	Unambiguous	ATDPTIHTV			0.0999952	0.0176841	-0.025	1	3	2	A0A087WZ62	Mannosyltransferase OS=Homo sapiens PE=3 SV=1	Q9H6U8; A0A087WZ62; H0YCW6	0	954.489	9	Medium	2	0.368	0	1	1	1	477.75	3.55	0.0017	23.2124	0.02093	0.1126	-0.088	2.5
1	High	Unambiguous	AVADFDECIRL			0.0050277	0	0.343	1	1	1	O94826	Mitochondrial import receptor subunit TOM70 OS=Homo sapiens GN=TOMM70 PE=1 SV=1	O94826	0	1251.6	11	High	2	0.3085	0	1	1	1	626.307	2.25	0.00141	59.9962	0	0.002644	0.343	2.82
1	Medium	Unambiguous	AVAEALGQEGPPD			0.183125	0.0369752	-0.104	1	1	1	H3BRF9	Abscission/NoCut checkpoint regulator OS=Homo sapiens GN=ZFYVE19 PE=1 SV=1	H3BRF9	0	1253.6	13	Medium	2	0.1117	0	1	1	1	627.304	0.63	0.00039	19.3026	0.02686	0.1291	-0.104	1.97
1	Medium	Unambiguous	AVATFLQSV			0.102378	0.0176841	-0.028	1	2	1	P22314	Ubiquitin-like modifier-activating enzyme 1 OS=Homo sapiens GN=UBA1 PE=1 SV=3	Q5JRR6; P22314	0	935.52	9	Medium	2	0.1176	0	1	1	1	468.264	1.94	0.00091	58.21	0.01383	0.06833	-0.028	2.04
1	Medium	Unambiguous	AVCDYTTKV			0.198586	0.0408615	-0.115	1	2	1	E7EVZ1	Zinc finger homeobox protein 4 OS=Homo sapiens GN=ZFHX4 PE=1 SV=1	Q86UP3; E7EVZ1	0	999.482	9	Medium	2	0.1182	0	1	1	1	500.246	3.78	0.00189	28.7083	0.02982	0.1412	-0.115	2.03
1	High	Unambiguous	AVCMECFREA	1xOxidation [M4]	1xOxidation [M4]	0.0127996	0	0.229	1	4	1	K7ERV3	Thymidine kinase OS=Homo sapiens GN=TK1 PE=1 SV=1	P04183; K7ERJ1; K7ES52; K7ERV3	0	1174.47	10	High	2	0.298	0	1	1	1	587.739	1.63	0.00096	31.7448	0	0.007264	0.229	2.45
1	High	Unambiguous	AVCNHISSV			0.0327408	0.00687748	0.114	1	4	1	A0A087X295	WD repeat-containing protein 6 OS=Homo sapiens GN=WDR6 PE=1 SV=1	A0A087X295; E9PDU5; E9PBK6; Q9NNW5	0	929.451	9	High	2	0.1925	0	1	1	1	465.231	3.53	0.00164	23.3336	0.004716	0.01987	0.114	2.13
1	Medium	Unambiguous	AVDKYCIGV			0.13333	0.0255053	-0.062	1	3	2	Q9Y4A5	Transformation/transcription domain-associated protein OS=Homo sapiens GN=TRRAP PE=1 SV=3	F2Z2U4; H0Y4W2; Q9Y4A5	0	967.492	9	Medium	2	0.0786	0	1	1	1	484.25	1.03	0.0005	38.0087	0.02093	0.1129	-0.088	2.29
1	Medium	Unambiguous	AVHADVYRV			0.119668	0.0213115	-0.048	1	3	1	Q15003	Condensin complex subunit 2 OS=Homo sapiens GN=NCAPH PE=1 SV=3	E9PHA2; C9J470; Q15003	0	1029.55	9	Medium	3	0.1894	0	1	1	1	343.855	2.26	0.00078	24.3214	0.01571	0.08079	-0.048	2.27
1	High	Selected	AVLDFIHYC			0.0460375	0.00687748	0.072	1	6	1	Q0PNE2	Elongator complex protein 6 OS=Homo sapiens GN=ELP6 PE=1 SV=1	C9J9N8; C9JEX8; Q0PNE2; C9J2D6; C9IYN7; C9JA82	0	1080.52	9	High	2		0	2	2	2	540.764	2.22	0.0012	64.3597	0.004716	0.02876	0.072	1.78
1	High	Unambiguous	AVIEDTWHYFL			0.00653645	0	0.311	1	3	1	Q15800	Methylsterol monooxygenase 1 OS=Homo sapiens GN=MSMO1 PE=1 SV=1	Q15800; D6R952; D6RDP9	0	1393.68	11	High	2	0.1152	0	1	1	1	697.343	0.58	0.00041	71.7067	0	0.003525	0.311	2.17
1	Medium	Unambiguous	AVIEHLERL			0.0847163	0.0145619	-0.004	1	3	1	H0YIV9	Uncharacterized protein (Fragment) OS=Homo sapiens PE=3 SV=1	F8VRU3; O43716; H0YIV9	0	1079.62	9	Medium	2	0.1373	0	1	1	1	540.315	1.81	0.00098	36.4613	0.01148	0.05572	-0.004	2.04
1	Medium	Unambiguous	AVIGDVIRV			0.0833824	0.0138577	-0.002	1	1	2	Q9NR30	Nucleolar RNA helicase 2 OS=Homo sapiens GN=DDX21 PE=1 SV=5	Q9NR30	0	941.578	9	Medium	2	0.2286	0	1	1	1	471.293	1.39	0.00065	49.1428	0.01108	0.0544	-0.002	2.45
1	Medium	Selected	AVQDFLHEI			0.106469	0.0194675	-0.033	1	1	1	Q13535	Serine/threonine-protein kinase ATR OS=Homo sapiens GN=ATR PE=1 SV=3	Q13535	0	1071.55	9	Medium	2		0.0047	2	2	2	536.277	0.1	5e-05	57.1346	0.01462	0.07105	-0.033	2.11
1	High	Unambiguous	AVSDHISKV			0.0572502	0.00817459	0.045	1	3	1	F5GY05	Constitutive coactivator of peroxisome proliferator-activated receptor gamma OS=Homo sapiens GN=FAM120B PE=1 SV=1	F5GY05; A0A0D9SEJ5; Q96EK7	0	955.521	9	High	2	0.058	0	1	1	1	478.265	2.45	0.00117	17.7172	0.005621	0.0362	0.045	2.24
1	Medium	Unambiguous	AVVEFLTSV			0.0770076	0.0125442	0.008	1	1	1	Q9NRR4	Ribonuclease 3 OS=Homo sapiens GN=DROSHA PE=1 SV=2	Q9NRR4	0	964.535	9	High	2	0.2353	0	1	1	1	482.772	0.93	0.00045	64.4111	0.009029	0.04997	0.008	1.7
1	High	Unambiguous	AVVTQVNKV			0.0600819	0.00817459	0.039	1	1	2	P62487	DNA-directed RNA polymerase II subunit RPB7 OS=Homo sapiens GN=POLR2G PE=1 SV=1	P62487	0	957.573	9	High	2	0.2201	0	1	1	1	479.291	2.72	0.0013	22.5166	0.005621	0.0382	0.039	2.59
1	Medium	Unambiguous	AVWKESFQV			0.169981	0.0322838	-0.094	1	2	1	Q8NB91	Fanconi anemia group B protein OS=Homo sapiens GN=FANCB PE=1 SV=1	C9J5X9; Q8NB91	0	1093.57	9	Medium	2	0.1743	0	1	1	1	547.288	1.79	0.00098	47.5095	0.02426	0.1186	-0.094	2.18
1	High	Unambiguous	AVYEGHVSCV			0.0137785	0	0.22	1	1	2	P58546	Myotrophin OS=Homo sapiens GN=MTPN PE=1 SV=2	P58546	0	1063.49	10	High	2	0.3381	0	1	1	1	532.25	4.03	0.00214	29.5708	0.004716	0.02295	0.098	2.81
1	High	Unambiguous	CLADELINA			0.0309281	0.00687748	0.121	1	4	2	M0R0R2	40S ribosomal protein S5 OS=Homo sapiens GN=RPS5 PE=1 SV=1	M0R0R2; M0R0F0; P46782; M0QZN2	0	961.466	9	High	2	0.128	0	1	1	1	481.237	0.66	0.00032	53.7656	0.004716	0.01875	0.121	2.11
1	High	Unambiguous	CLYGNVEKV			0.0487191	0.00687748	0.065	1	3	1	P14866	Heterogeneous nuclear ribonucleoprotein L OS=Homo sapiens GN=HNRNPL PE=1 SV=2	M0QXS5; M0QYT0; P14866	0	1024.51	9	High	2	0.1158	0	1	1	3	512.762	2.78	0.00142	33.2732	0.004716	0.0305	0.065	1.9
1	High	Unambiguous	CMTVVQNLM	2xOxidation [M2; M9]	2xOxidation [M2; M9]	0.0230624	0.00298528	0.157	1	2	2	Q01581	Hydroxymethylglutaryl-CoA synthase, cytoplasmic OS=Homo sapiens GN=HMGCS1 PE=1 SV=2	Q01581; D6RIW1	0	1070.47	9	High	2	0.1496	0	1	1	1	535.74	3.8	0.00204	31.8652	0.002115	0.01358	0.157	2.34
1	Medium	Selected	CPIILCGDLNSVP			0.0976639	0.0176841	-0.022	1	1	1	Q9UNK9	Protein angel homolog 1 OS=Homo sapiens GN=ANGEL1 PE=1 SV=1	Q9UNK9	0	1343.67	13	Medium	2	0.0169	0	1	1	1	672.34	2.06	0.00138	79.182	0.01351	0.06458	-0.022	2.36
1	Medium	Unambiguous	DKSKTQPQPQQ			0.218269	0.0474035	-0.128	1	1	1	Q8NE35	Cytoplasmic polyadenylation element-binding protein 3 OS=Homo sapiens GN=CPEB3 PE=1 SV=2	Q8NE35	0	1284.65	11	Medium	2	0.092	0	1	1	1	642.833	3.4	0.00218	11.9002	0.03471	0.1563	-0.128	1.63
1	Medium	Selected	DMQRVLID			0.0782442	0.0125442	0.006	1	6	1	O95394	Phosphoacetylglucosamine mutase OS=Homo sapiens GN=PGM3 PE=1 SV=1	J3KN95; D6RIS6; O95394; D6RF77; A0A087WT27; D6RCQ8	0	989.508	8	High	2	0	0	1	1	3	495.259	3.17	0.00157	14.0346	0.009029	0.05074	0.006	1.35
1	High	Unambiguous	DQSRQGGAPDAGQE			0.0111359	0	0.246	1	2	1	P49368	T-complex protein 1 subunit gamma OS=Homo sapiens GN=CCT3 PE=1 SV=4	B4DUR8; P49368	0	1415.61	14	High	2	0.3364	0	1	1	1	708.312	2.22	0.00157	10.525	0	0.006206	0.246	2.17
1	Medium	Rejected	EAVIKSLGI			0.13333	0.0255053	-0.062	0	2	1			Q9P260; A0A075B785	0	929.567	9	Medium	2		0.0184	2	2	2	465.288	1.47	0.00069	45.0197	0.01895	0.09072	-0.062	2.13
1	Medium	Unambiguous	EFILLNLLK			0.08814	0.0151381	-0.009	1	2	1	Q9UBD6	Ammonium transporter Rh type C OS=Homo sapiens GN=RHCG PE=1 SV=1	H0YMF8; Q9UBD6	0	1102.69	9	Medium	3	0.1735	0	1	1	1	368.234	0.79	0.00029	51.1212	0.01223	0.05821	-0.009	2.19
1	Medium	Selected	EFPMPK	1xOxidation [M4]	1xOxidation [M4]	0.142846	0.0264122	-0.071	1	1	1	P55107	Growth/differentiation factor 10 OS=Homo sapiens GN=GDF10 PE=2 SV=1	P55107	0	764.365	6	Medium	2	0	0	1	1	3	382.687	2.39	0.00091	18.9085	0.01955	0.09798	-0.071	1.47
1	Medium	Unambiguous	ELAEIVFKV			0.187236	0.0398916	-0.107	1	3	1	I3L0E3	HCG1984214, isoform CRA_a OS=Homo sapiens GN=hCG_1984214 PE=4 SV=1	E9PE17; Q9Y2R5; I3L0E3	0	1047.61	9	Medium	2	0.1173	0	1	1	1	524.308	1.02	0.00054	60.2112	0.02883	0.1318	-0.107	1.96
1	Medium	Unambiguous	ELDRTPPEV			0.135394	0.0257772	-0.064	1	1	3	Q15393	Splicing factor 3B subunit 3 OS=Homo sapiens GN=SF3B3 PE=1 SV=4	Q15393	0	1055.54	9	Medium	2	0.1709	0	1	1	1	528.273	2.45	0.00129	27.5609	0.02051	0.1053	-0.08	1.99
1	Medium	Unambiguous	ELSDVLIYL			0.205972	0.0408615	-0.12	1	1	1	Q9H773	dCTP pyrophosphatase 1 OS=Homo sapiens GN=DCTPP1 PE=1 SV=1	Q9H773	0	1064.59	9	Medium	2	0.0769	0	1	1	3	532.798	0.73	0.00039	80.0407	0.03011	0.1462	-0.12	1.43
1	High	Unambiguous	ELWDKFHEL			0.0471685	0.00687748	0.069	1	1	1	Q9UMR3	T-box transcription factor TBX20 OS=Homo sapiens GN=TBX20 PE=1 SV=4	Q9UMR3	0	1216.6	9	High	2	0.0725	0	1	1	1	608.804	1.07	0.00065	52.6317	0.004716	0.02951	0.069	2.07
1	Medium	Unambiguous	EMLAVSKLYP			0.123435	0.0236981	-0.052	1	1	1	P80108	Phosphatidylinositol-glycan-specific phospholipase D OS=Homo sapiens GN=GPLD1 PE=1 SV=3	P80108	0	1150.62	10	Medium	2	0.1455	0	1	1	1	575.815	4.94	0.00284	41.098	0.01727	0.0835	-0.052	2.13
1	Medium	Rejected	ERQFSSR			0.0968982	0.0173212	-0.021	0	2	1			H3BMC3; A0A0G2JPF6	0	909.454	7	Medium	2		0	2	2	4	455.232	3.04	0.00138	14.1939	0.01325	0.06439	-0.021	1.91
1	High	Unambiguous	FAGDDAPRA			0.00402886	0	0.37	1	26	2	A5A3E0	POTE ankyrin domain family member F OS=Homo sapiens GN=POTEF PE=1 SV=2	E7EVS6; G5E9R0; J3KT65; A5A3E0; P63267; C9JUM1; F8WCH0; P0CG39; A6NL76; P60709; F6UVQ4; Q6S8J3; P62736; P68133; I3L1U9; C9JTX5; K7EM38; I3L4N8; C9JFL5; F8WB63; C9JZR7; P0CG38; P68032; I3L3R2; P63261; B8ZZJ2	0	919.427	9	High	2	0.2414	0	1	1	1	460.218	2.64	0.00121	18.551	0.00761	0.04351	0.024	2.61
1	Medium	Unambiguous	FASHVSPEV			0.119668	0.0213115	-0.048	1	1	2	Q9NP61	ADP-ribosylation factor GTPase-activating protein 3 OS=Homo sapiens GN=ARFGAP3 PE=1 SV=1	Q9NP61	0	972.479	9	Medium	2	0.2618	0	1	1	1	486.744	2.36	0.00115	27.5264	0.01571	0.08059	-0.048	2.33
1	Medium	Unambiguous	FEELLQASDV			0.219849	0.0477535	-0.129	1	4	1	Q96SN8	CDK5 regulatory subunit-associated protein 2 OS=Homo sapiens GN=CDK5RAP2 PE=1 SV=5	Q96SN8; A0A0A0MRG9; Q5JTU8; B1AMJ5	0	1150.56	10	Medium	2	0.1	0	1	1	1	575.785	-0.09	-5e-05	73.0498	0.03492	0.1583	-0.129	1.9
1	High	Unambiguous	FGFEITHEV			0.0118901	0	0.238	1	1	1	O96015	Dynein light chain 4, axonemal OS=Homo sapiens GN=DNAL4 PE=1 SV=1	O96015	0	1078.52	9	High	2	0.4059	0	1	1	1	539.764	0.04	2e-05	52.0812	0	0.006659	0.238	3.03
1	High	Unambiguous	FLADPVSNMAM	1xOxidation [M11]	1xOxidation [M11]	0.0184975	0.00298528	0.184	1	5	1	Q5BJH7	Protein YIF1B OS=Homo sapiens GN=YIF1B PE=1 SV=1	K7EJQ6; K7EPQ7; K7ERY2; K7ERQ0; Q5BJH7	0	1211.54	11	High	2	0.0511	0	1	1	3	606.276	0.6	0.00036	47.251	0.002115	0.01078	0.184	2.35
1	High	Unambiguous	FLADPVSNMAM	2xOxidation [M9; M11]	2xOxidation [M9; M11]	0.0186493	0.00298528	0.183	1	5	2	Q5BJH7	Protein YIF1B OS=Homo sapiens GN=YIF1B PE=1 SV=1	K7EJQ6; K7EPQ7; K7ERY2; K7ERQ0; Q5BJH7	0	1227.54	11	High	2	0.25	0	1	1	1	614.275	3.25	0.00199	37.0072	0.004716	0.02611	0.083	2.64
1	Medium	Selected	FLAEAELLNL			0.10985	0.0207914	-0.037	1	3	1	P29401	Transketolase OS=Homo sapiens GN=TKT PE=1 SV=3	F8W888; P29401; E9PFF2	0	1132.62	10	Medium	2		0.0146	2	2	8	566.818	2.76	0.00156	75.403	0.01541	0.07343	-0.037	2.03
1	High	Unambiguous	FLAEEGFYKF			0.00430213	0	0.362	1	4	2	P46977	Dolichyl-diphosphooligosaccharide--protein glycosyltransferase subunit STT3A OS=Homo sapiens GN=STT3A PE=1 SV=2	P46977; E9PN73; A0A0C4DH80; E9PI32	0	1250.61	10	High	2	0.3066	0	1	1	1	625.809	1.84	0.00115	59.5164	0	0.002802	0.337	3.62
1	Medium	Unambiguous	FLAGEIRET			0.191425	0.0405263	-0.11	1	6	1	M0QYZ2	AP-2 complex subunit sigma OS=Homo sapiens GN=AP2S1 PE=1 SV=1	X6R390; M0QZ21; M0R0N4; M0R1S0; M0QYZ2; P53680	0	1035.55	9	Medium	2	0.0651	0	1	1	3	518.279	4.23	0.00219	32.8739	0.0293	0.1354	-0.11	2.15
1	High	Unambiguous	FLASESLIKQI			0.0129049	0	0.228	1	1	1	P62906	60S ribosomal protein L10a OS=Homo sapiens GN=RPL10A PE=1 SV=2	P62906	0	1248.72	11	High	2	0.1229	0	1	1	1	624.864	1.34	0.00083	56.4684	0	0.007326	0.228	2.36
1	Medium	Unambiguous	FIASKGVKLV			0.130288	0.0245045	-0.059	1	10	2	A0A087WSZ2	Alpha-actinin-3 OS=Homo sapiens GN=ACTN3 PE=1 SV=1	G3V2W4; H9KV75; G3V2E8; P12814; Q08043; O43707; G3V2X9; A0A087WSZ2; G3V5M4; G3V2N5	0	1061.67	10	Medium	2	0.3586	0	1	1	1	531.341	2.7	0.00143	33.8095	0.0182	0.08838	-0.059	2.37
1	High	Unambiguous	FICDYELHEL			0.0304286	0.00687748	0.123	1	3	2	P13797	Plastin-3 OS=Homo sapiens GN=PLS3 PE=1 SV=4	U3KQI3; A0A0A0MSQ0; P13797	0	1281.58	10	High	2	0.2118	0	1	1	1	641.295	1.01	0.00065	58.4435	0.004716	0.01835	0.123	2.55
1	Medium	Unambiguous	FIDDANYSV			0.141759	0.0260984	-0.07	1	4	1	O14977	Antizyme inhibitor 1 OS=Homo sapiens GN=AZIN1 PE=1 SV=2	E5RJ16; E5RIB7; U3KQI8; O14977	0	1043.47	9	Medium	2	0.2711	0	1	1	1	522.239	2.04	0.00106	42.5746	0.01955	0.09725	-0.07	2.25
1	Medium	Unambiguous	FLDDKKVYC			0.0757898	0.0125442	0.01	1	1	1	Q03164	Histone-lysine N-methyltransferase 2A OS=Homo sapiens GN=KMT2A PE=1 SV=5	Q03164	0	1130.56	9	High	2	0.0856	0	1	1	1	565.784	4.57	0.00259	31.2198	0.009029	0.04917	0.01	2.22
1	Medium	Unambiguous	FLDDRILQC			0.20299	0.0408615	-0.118	1	5	1	P53804	E3 ubiquitin-protein ligase TTC3 OS=Homo sapiens GN=TTC3 PE=1 SV=2	E9PMP8; E9PCE7; B4DSZ9; P53804; H7C3Z1	0	1122.56	9	Medium	2	0.1408	0	1	1	1	561.785	1.85	0.00104	52.475	0.02982	0.1443	-0.118	2.13
1	Medium	Selected	FLDEEVKLI			0.195695	0.0405263	-0.113	1	1	1	P02792	Ferritin light chain OS=Homo sapiens GN=FTL PE=1 SV=2	P02792	0	1105.61	9	Medium	2		0.0159	4	4	6	553.311	1.09	0.0006	56.8922	0.02956	0.1388	-0.113	1.24
1	High	Unambiguous	FLDELEDEAKA			0.000357993	0	0.665	1	1	2	Q9Y2R0	Cytochrome c oxidase assembly factor 3 homolog, mitochondrial OS=Homo sapiens GN=COA3 PE=1 SV=1	Q9Y2R0	0	1279.61	11	High	2	0.3899	0	1	1	1	640.308	2.98	0.00191	44.6721	0	0.000156	0.665	3.18
1	High	Unambiguous	FLDELEDEAKAA			0.000284503	0	0.693	1	1	3	Q9Y2R0	Cytochrome c oxidase assembly factor 3 homolog, mitochondrial OS=Homo sapiens GN=COA3 PE=1 SV=1	Q9Y2R0	0	1350.64	12	High	2	0.44	0	1	1	1	675.826	1.29	0.00087	48.684	0	0.000122	0.693	4.5
1	High	Unambiguous	FLDENVHFF			0.00223159	0	0.442	1	1	2	Q86TI2	Dipeptidyl peptidase 9 OS=Homo sapiens GN=DPP9 PE=1 SV=3	Q86TI2	0	1167.55	9	High	2	0.3041	0	1	1	1	584.278	1.77	0.00103	61.3671	0	0.00161	0.4	3.19
1	High	Unambiguous	FLDEPTNHL			0.0397893	0.00687748	0.09	1	1	2	Q9UG63	ATP-binding cassette sub-family F member 2 OS=Homo sapiens GN=ABCF2 PE=1 SV=2	Q9UG63	0	1085.53	9	High	2	0.0916	0	1	1	1	543.268	1.88	0.00102	38.3843	0.004716	0.02532	0.086	2.51
1	Medium	Unambiguous	FLDESRSTQYM			0.116913	0.0207914	-0.045	1	1	1	Q9Y230	RuvB-like 2 OS=Homo sapiens GN=RUVBL2 PE=1 SV=3	Q9Y230	0	1376.62	11	Medium	2	0.2731	0	1	1	1	688.813	2.53	0.00174	37.934	0.01541	0.07908	-0.045	2.49
1	High	Unambiguous	FLDESRSTQYM	1xOxidation [M11]	1xOxidation [M11]	0.000196658	0	0.738	1	1	2	Q9Y230	RuvB-like 2 OS=Homo sapiens GN=RUVBL2 PE=1 SV=3	Q9Y230	0	1392.61	11	High	2	0.3944	0	1	1	1	696.811	3.96	0.00276	28.0831	0	8.138e-05	0.738	3.55
1	High	Unambiguous	FLDETLRSLA			0.00808943	0	0.285	1	2	1	O00451	GDNF family receptor alpha-2 OS=Homo sapiens GN=GFRA2 PE=2 SV=2	O00451; E5RGR6	0	1164.63	10	High	2	0.2245	0	1	1	1	582.817	0.72	0.00042	53.4358	0	0.004424	0.285	2.45
1	Medium	Unambiguous	FLDGNEMTL			0.161277	0.0276365	-0.087	1	1	1	Q9Y696	Chloride intracellular channel protein 4 OS=Homo sapiens GN=CLIC4 PE=1 SV=4	Q9Y696	0	1039.48	9	Medium	2	0.2166	0	1	1	1	520.242	0.95	0.0005	55.6268	0.02093	0.1125	-0.087	2.17
1	Medium	Selected	FLDGNEMTL	1xOxidation [M7]	1xOxidation [M7]	0.162496	0.0276365	-0.088	1	1	1	Q9Y696	Chloride intracellular channel protein 4 OS=Homo sapiens GN=CLIC4 PE=1 SV=4	Q9Y696	0	1055.47	9	Medium	2	0	0	1	1	3	528.24	2.17	0.00115	42.3743	0.02128	0.1131	-0.088	1.87
1	High	Unambiguous	FLDGYVSQL			0.0532446	0.00687748	0.054	1	1	1	Q8WUM0	Nuclear pore complex protein Nup133 OS=Homo sapiens GN=NUP133 PE=1 SV=2	Q8WUM0	0	1041.53	9	High	2	0.0739	0	1	1	1	521.267	1.81	0.00094	60.4115	0.004716	0.03352	0.054	2.03
1	High	Unambiguous	FLDKELTGL			0.0319514	0.00687748	0.117	1	1	2	P04035	3-hydroxy-3-methylglutaryl-coenzyme A reductase OS=Homo sapiens GN=HMGCR PE=1 SV=1	P04035	0	1035.57	9	High	2	0.2881	0	1	1	1	518.29	0.34	0.00017	50.5812	0.004716	0.01934	0.117	2.43
1	Medium	Unambiguous	FLDKNDHSL			0.115109	0.0207914	-0.043	1	2	1	O14578	Citron Rho-interacting kinase OS=Homo sapiens GN=CIT PE=1 SV=2	O14578; H7BYJ3	0	1088.54	9	Medium	2	0.1516	0	1	1	1	544.775	4.65	0.00253	25.704	0.01541	0.07776	-0.043	2.44
1	Medium	Unambiguous	FLDLGPPGI			0.082723	0.0132794	-0.001	1	2	1	Q9NWF9	E3 ubiquitin-protein ligase RNF216 OS=Homo sapiens GN=RNF216 PE=1 SV=3	Q9NWF9; F8W6D1	0	928.514	9	Medium	2	0.2115	0	1	1	1	464.762	2.3	0.00107	67.5688	0.01108	0.05412	-0.001	2.6
1	High	Unambiguous	FLDITNPKA			0.0154513	0.00217249	0.206	1	4	2	Q92890	Ubiquitin recognition factor in ER-associated degradation protein 1 OS=Homo sapiens GN=UFD1 PE=1 SV=3	C9J6N9; C9JNP9; C9IZG3; Q92890	0	1018.56	9	High	2	0.2261	0	1	1	1	509.782	-0.2	-0.0001	39.7799	0.001539	0.008876	0.206	2.3
1	Medium	Unambiguous	FLDNAIMIV	1xOxidation [M7]	1xOxidation [M7]	0.104815	0.0182554	-0.031	1	1	2	Q6PI78	Transmembrane protein 65 OS=Homo sapiens GN=TMEM65 PE=1 SV=2	Q6PI78	0	1051.55	9	Medium	2	0.0769	0	1	1	1	526.279	1.51	0.00079	63.1713	0.01902	0.09493	-0.067	2.34
1	High	Unambiguous	FLDNERHEV			0.0421133	0.00687748	0.083	1	1	2	Q16512	Serine/threonine-protein kinase N1 OS=Homo sapiens GN=PKN1 PE=1 SV=2	Q16512	0	1158.55	9	High	2	0.098	0	1	1	1	579.783	4.7	0.00272	24.8671	0.004716	0.02611	0.083	2.45
1	Medium	Selected	FLDNLHINL			0.0716709	0.0115824	0.017	1	5	1	Q9NYU1	UDP-glucose:glycoprotein glucosyltransferase 2 OS=Homo sapiens GN=UGGT2 PE=1 SV=4	E7EMU6; A6NP03; A0A087WYR2; Q9NYU1; A0A1W2PQ18	0	1098.59	9	High	2		0.0288	2	2	2	549.801	1.06	0.00058	64.1608	0.007849	0.04622	0.017	2.02
1	High	Unambiguous	FLDPNNIPKA			0.0620447	0.00900622	0.035	1	3	2	Q9BVK2	Probable dolichyl pyrophosphate Glc1Man9GlcNAc2 alpha-1,3-glucosyltransferase OS=Homo sapiens GN=ALG8 PE=1 SV=2	H0YDQ1; H0YDD3; Q9BVK2	0	1128.6	10	High	2	0.249	0	1	1	1	564.807	2.49	0.0014	39.3078	0.006169	0.03977	0.035	2.41
1	High	Unambiguous	FLEGQIHPEL			0.00173036	0	0.473	1	8	2	A0A087X117	Nodal modulator 1 OS=Homo sapiens GN=NOMO1 PE=1 SV=1	Q5JPE7; J3KN36; A0A0G2JN29; Q15155; A0A0G2JP90; A0A087X117; P69849; A0A087WW46	0	1182.62	10	High	2	0.254	0	1	1	1	591.812	1.39	0.00082	48.0101	0	0.001045	0.449	3.11
1	Medium	Unambiguous	FLEKEGQTV			0.164958	0.0285958	-0.09	1	1	2	Q9UL42	Paraneoplastic antigen Ma2 OS=Homo sapiens GN=PNMA2 PE=1 SV=2	Q9UL42	0	1050.55	9	Medium	2	0.1097	0	1	1	1	525.78	6.23	0.00327	25.5206	0.02686	0.128	-0.103	2.37
1	High	Unambiguous	FLEKLLPPV			0.0324755	0.00687748	0.115	1	2	4	O95372	Acyl-protein thioesterase 2 OS=Homo sapiens GN=LYPLA2 PE=1 SV=1	Q5QPQ0; O95372	0	1055.65	9	High	2	0.0846	0	1	1	1	528.329	1.51	0.0008	61.0442	0.004716	0.01977	0.115	2.01
1	Medium	Unambiguous	FLFDGSPTYVL			0.136436	0.0257772	-0.065	1	2	1	P49327	Fatty acid synthase OS=Homo sapiens GN=FASN PE=1 SV=3	P49327; A0A0U1RQF0	0	1258.64	11	Medium	2	0.3013	0	1	1	1	629.823	1.95	0.00122	76.5744	0.01902	0.0937	-0.065	2.29
1	High	Unambiguous	FLFDKPVSPL			0.0372877	0.00687748	0.098	1	8	1	P12277	Creatine kinase B-type OS=Homo sapiens GN=CKB PE=1 SV=1	P17540; sp; P12277; F8WCN3; P12532; C9JSQ1; G3V4N7; H0YJG0	0	1162.65	10	High	2	0.2483	0	1	1	1	581.83	2.32	0.00135	59.6204	0.004716	0.02295	0.098	2.86
1	High	Unambiguous	FLFDKPVSPLLL			0.00733152	0	0.297	1	4	2	P12277	Creatine kinase B-type OS=Homo sapiens GN=CKB PE=1 SV=1	sp; P12277; G3V4N7; H0YJG0	0	1388.82	12	High	2	0.4257	0	1	1	1	694.914	1.39	0.00096	76.8259	0	0.003973	0.297	2.96
1	Medium	Unambiguous	FLFDKPVSPLLLA			0.082723	0.0132794	-0.001	1	4	1	P12277	Creatine kinase B-type OS=Homo sapiens GN=CKB PE=1 SV=1	sp; P12277; G3V4N7; H0YJG0	0	1459.86	13	Medium	2	0.272	0	1	1	1	730.432	0.9	0.00066	75.9175	0.01108	0.05425	-0.001	2.5
1	High	Unambiguous	FLFDIPKILDL			0.0129049	0	0.228	1	2	1	Q9H1I8	Activating signal cointegrator 1 complex subunit 2 OS=Homo sapiens GN=ASCC2 PE=1 SV=3	Q9H1I8; B1AH59	0	1333.78	11	High	2	0.2333	0	1	1	1	667.393	1.6	0.00107	91.9443	0	0.00733	0.228	2.4
1	High	Unambiguous	FLFDTQHFI			0.00632554	0	0.315	1	2	1	Q9H583	HEAT repeat-containing protein 1 OS=Homo sapiens GN=HEATR1 PE=1 SV=3	Q5T3Q7; Q9H583	0	1167.58	9	High	2	0.1807	0	1	1	1	584.297	2.28	0.00133	67.6363	0	0.003395	0.315	2.38
1	High	Unambiguous	FLFEDFSKA			0.0100107	0	0.259	1	3	2	Q5BJF2	Transmembrane protein 97 OS=Homo sapiens GN=TMEM97 PE=1 SV=1	Q5BJF2; Q86XC5; J3KTD1	0	1103.54	9	High	2	0.274	0	1	1	1	552.275	1.02	0.00056	58.8514	0.001539	0.008829	0.206	2.81
1	High	Unambiguous	FLFELPSRL			0.0567911	0.00817459	0.046	1	5	1	Q9UID3	Vacuolar protein sorting-associated protein 51 homolog OS=Homo sapiens GN=VPS51 PE=1 SV=2	E9PJ36; Q9UID3; E9PKX7; E9PRV0; E9PMB6	0	1121.64	9	High	2	0.0844	0	1	1	1	561.323	3	0.00168	71.8256	0.005621	0.03611	0.046	2.37
1	Medium	Unambiguous	FLFEPVVKA			0.207477	0.0412433	-0.121	1	2	1	Q6IN85	Serine/threonine-protein phosphatase 4 regulatory subunit 3A OS=Homo sapiens GN=PPP4R3A PE=1 SV=1	G3V5Z3; Q6IN85	0	1049.6	9	Medium	2	0.2658	0	1	1	1	525.306	1.36	0.00071	56.0183	0.03036	0.1478	-0.121	2.22
1	High	Unambiguous	FLFGDRPFWWV			0.0296943	0.00687748	0.126	1	2	2	Q9BUM1	Glucose-6-phosphatase 3 OS=Homo sapiens GN=G6PC3 PE=1 SV=2	Q9BUM1; K7ESE6	0	1469.74	11	High	2	0.2972	0	1	1	1	735.372	0.68	0.0005	89.8367	0.004716	0.01792	0.126	2.49
1	High	Unambiguous	FLFGEEPSKL			0.0025868	0	0.424	1	2	2	Q86XL3	Ankyrin repeat and LEM domain-containing protein 2 OS=Homo sapiens GN=ANKLE2 PE=1 SV=4	Q86XL3; F5H1D4	0	1166.61	10	High	2	0.0942	0	1	1	1	583.809	1.65	0.00096	54.5574	0	0.00439	0.286	3.08
1	High	Unambiguous	FLFNTENKL			0.0230624	0.00298528	0.157	1	3	2	Q13907	Isopentenyl-diphosphate Delta-isomerase 1 OS=Homo sapiens GN=IDI1 PE=1 SV=2	C9JD53; C9JKM8; Q13907	0	1125.59	9	High	2	0.1291	0	1	1	1	563.301	1.11	0.00063	51.7817	0.002115	0.01368	0.157	3.02
1	High	Unambiguous	FLFQEPRSI			0.016632	0.00217249	0.197	1	1	2	Q9UK61	Protein TASOR OS=Homo sapiens GN=FAM208A PE=1 SV=3	Q9UK61	0	1136.61	9	High	2	0.1877	0	1	1	1	568.809	1.54	0.00087	52.7962	0.001539	0.009575	0.197	2.77
1	High	Unambiguous	FIFSDTHEL			0.00878044	0	0.275	1	1	1	Q9UKK3	Poly [ADP-ribose] polymerase 4 OS=Homo sapiens GN=PARP4 PE=1 SV=3	Q9UKK3	0	1108.53	9	High	2	0.1116	0	1	1	1	554.77	1.19	0.00066	51.9143	0	0.004817	0.275	2.42
1	High	Unambiguous	FLGDDVFLREL			0.000249496	0	0.709	1	2	2	P06737	Glycogen phosphorylase, liver form OS=Homo sapiens GN=PYGL PE=1 SV=4	E9PK47; P06737	0	1323.69	11	High	2	0.2695	0	1	1	1	662.352	1.98	0.00131	71.9095	0	0.0008091	0.478	3.34
1	High	Unambiguous	FLGDEETVRKA			0.00336352	0	0.392	1	2	2	P18669	Phosphoglycerate mutase 1 OS=Homo sapiens GN=PGAM1 PE=1 SV=2	P18669; P15259	0	1264.65	11	High	2	0.2359	0	1	1	1	632.833	4	0.00253	25.4064	0	0.001726	0.392	2.84
1	High	Unambiguous	FLGEKIASV			0.0491144	0.00687748	0.064	1	2	2	Q8N128	Protein FAM177A1 OS=Homo sapiens GN=FAM177A1 PE=1 SV=1	G3V583; Q8N128	0	963.551	9	High	2	0.0743	0	1	1	1	482.28	0.94	0.00045	42.0099	0.004716	0.03089	0.064	2.02
1	Medium	Unambiguous	FLHEATVRL			0.128295	0.0240963	-0.057	1	2	1	Q12772	Sterol regulatory element-binding protein 2 OS=Homo sapiens GN=SREBF2 PE=1 SV=2	Q12772; H0Y7E5	0	1085.61	9	Medium	3	0.1036	0	1	1	1	362.542	2.3	0.00083	36.7327	0.01762	0.0869	-0.057	2.51
1	Medium	Selected	FLKNELDNV			0.183125	0.0369752	-0.104	1	4	1	Q9BWF2	E3 ubiquitin-protein ligase TRAIP OS=Homo sapiens GN=TRAIP PE=1 SV=1	Q9BWF2; E7EN91; E7EVC4; E7EW89	0	1091.57	9	Medium	2		0.0476	5	5	13	546.29	0.13	7e-05	39.1012	0.02794	0.1294	-0.104	2
1	High	Unambiguous	FLLAEDTKV			0.0330082	0.00687748	0.113	1	2	1	O95347	Structural maintenance of chromosomes protein 2 OS=Homo sapiens GN=SMC2 PE=1 SV=2	Q5T821; O95347	0	1035.57	9	High	2	0.088	0	1	1	1	518.291	1.75	0.00091	44.7138	0.004716	0.01997	0.113	2.5
1	Medium	Unambiguous	FLIDDKGYTL			0.0776236	0.0125442	0.007	1	2	2	Q5VU97	VWFA and cache domain-containing protein 1 OS=Homo sapiens GN=CACHD1 PE=2 SV=2	Q5VU97; A0A0A0MQY7	0	1184.62	10	High	2	0.0891	0	1	1	1	592.815	1.68	0.00099	55.9486	0.009029	0.05037	0.007	2.02
1	High	Unambiguous	FLLDGEEFTIQPQGAGGSLAQPHR			2.34006e-06	0	1.278	1	1	3	Q9UP79	A disintegrin and metalloproteinase with thrombospondin motifs 8 OS=Homo sapiens GN=ADAMTS8 PE=2 SV=2	Q9UP79	0	2568.28	24	High	3	0.3971	0	1	1	1	856.766	0.22	0.00019	58.5889	0	2.233e-05	0.885	4.08
1	High	Unambiguous	FLLDGFPRTV			0.0113198	0	0.244	1	5	3	P54819	Adenylate kinase 2, mitochondrial OS=Homo sapiens GN=AK2 PE=1 SV=2	P54819; F8W1A4; G3V213; F8VY04; F8VZG5	0	1164.64	10	High	2	0.2633	0	1	1	1	582.825	1.67	0.00097	63.2322	0	0.006315	0.244	3
1	Medium	Unambiguous	FLLDKKIGV			0.0728253	0.0115824	0.015	1	3	2	P78371	T-complex protein 1 subunit beta OS=Homo sapiens GN=CCT2 PE=1 SV=4	P78371; F5GWF6; F8VQ14	0	1032.65	9	High	2	0.2863	0	1	1	1	516.827	1.89	0.00097	44.2678	0.007849	0.04703	0.015	2.27
1	High	Unambiguous	FLLDPVKGERL			0.0464115	0.00687748	0.071	1	1	1	Q15149	Plectin OS=Homo sapiens GN=PLEC PE=1 SV=3	Q15149	0	1286.75	11	High	2	0.0991	0	1	1	1	643.879	2.98	0.00192	49.2547	0.004716	0.02894	0.071	2.32
1	High	Unambiguous	FLLDPYKYMTL	1xOxidation [M9]	1xOxidation [M9]	0.0491144	0.00687748	0.064	1	1	1	Q9UIG0	Tyrosine-protein kinase BAZ1B OS=Homo sapiens GN=BAZ1B PE=1 SV=2	Q9UIG0	0	1419.72	11	High	2	0.3017	0	1	1	1	710.367	2.13	0.00151	62.8302	0.004716	0.0309	0.064	2.95
1	High	Unambiguous	FLIEEQKIVV			0.0159654	0.00217249	0.202	1	1	1	P49207	60S ribosomal protein L34 OS=Homo sapiens GN=RPL34 PE=1 SV=3	P49207	0	1217.71	10	High	2	0.2457	0	1	1	1	609.361	1.23	0.00075	55.3195	0.001539	0.009214	0.202	2.32
1	High	Unambiguous	FLIEEQKIVVKV			0.00339123	0	0.391	1	1	3	P49207	60S ribosomal protein L34 OS=Homo sapiens GN=RPL34 PE=1 SV=3	P49207	0	1444.88	12	High	2	0.2163	0	1	1	1	722.943	1.6	0.00115	51.5855	0.004716	0.03272	0.057	2.45
1	Medium	Unambiguous	FLLEKGYEV			0.158863	0.0276365	-0.085	1	1	1	O60547	GDP-mannose 4,6 dehydratase OS=Homo sapiens GN=GMDS PE=1 SV=1	O60547	0	1097.59	9	Medium	2	0.061	0	1	1	1	549.298	1.74	0.00095	48.9025	0.02093	0.1105	-0.085	2.13
1	High	Unambiguous	FLLEQEKTQAL			0.0132258	0	0.225	1	4	1	Q8WXE1	ATR-interacting protein OS=Homo sapiens GN=ATRIP PE=1 SV=1	A0A0U1RQW3; A0A0U1RRM7; Q8WXE1; A0A0U1RQR9	0	1319.72	11	High	2	0.1078	0	1	1	1	660.365	2.28	0.00151	45.6452	0	0.007493	0.225	2.32
1	Medium	Unambiguous	FLLGPRLVLA			0.125358	0.0236981	-0.054	1	2	2	P49755	Transmembrane emp24 domain-containing protein 10 OS=Homo sapiens GN=TMED10 PE=1 SV=2	P49755; G3V2K7	0	1098.7	10	Medium	2	0.2838	0	1	1	1	549.856	1.59	0.00087	66.7858	0.01727	0.0847	-0.054	2.29
1	High	Unambiguous	FLLGSWLEQA			0.0238277	0.00298528	0.153	1	1	1	P54802	Alpha-N-acetylglucosaminidase OS=Homo sapiens GN=NAGLU PE=1 SV=2	P54802	0	1163.61	10	High	2	0.1222	0	1	1	1	582.309	1.48	0.00086	79.8721	0.002115	0.01411	0.153	1.8
1	Medium	Unambiguous	FLLKDGQLWL			0.0807744	0.0125442	0.002	1	2	1	Q93008	Probable ubiquitin carboxyl-terminal hydrolase FAF-X OS=Homo sapiens GN=USP9X PE=1 SV=3	O00507; Q93008	0	1232.7	10	High	2	0.0528	0	1	1	3	616.856	0.31	0.00019	69.3672	0.009029	0.05292	0.002	2.46
1	High	Unambiguous	FLILPDMLKNA			0.0287425	0.00687748	0.13	1	1	1	P62318	Small nuclear ribonucleoprotein Sm D3 OS=Homo sapiens GN=SNRPD3 PE=1 SV=1	P62318	0	1274.72	11	High	2	0.0815	0	1	1	1	637.864	2.58	0.00164	70.1605	0.004716	0.01731	0.13	2.33
1	Medium	Selected	FIINGIEKV			0.14394	0.0264122	-0.072	1	1	1	Q9H9Y6	DNA-directed RNA polymerase I subunit RPA2 OS=Homo sapiens GN=POLR1B PE=1 SV=2	Q9H9Y6	0	1032.61	9	Medium	2		0.0217	2	2	6	516.808	0.71	0.00037	49.6218	0.02011	0.09915	-0.072	1.8
1	High	Unambiguous	FLLPAGWIL			0.0242197	0.00298528	0.151	1	1	1	P10176	Cytochrome c oxidase subunit 8A, mitochondrial OS=Homo sapiens GN=COX8A PE=1 SV=2	P10176	0	1029.61	9	High	2	0.0926	0	1	1	1	515.31	0.51	0.00027	93.6068	0.002115	0.01432	0.151	1.62
1	High	Unambiguous	FILPDSLPLDTLLVDVEPKVKS			0.000505308	0	0.623	1	2	3	P62314	Small nuclear ribonucleoprotein Sm D1 OS=Homo sapiens GN=SNRPD1 PE=1 SV=1	P62314; J3QLI9	0	2438.38	22	High	3	0.2869	0	1	1	1	813.467	3.08	0.0025	86.1616	0	0.003498	0.312	2.51
1	High	Unambiguous	FLLPILSQI			0.0278209	0.00687748	0.134	1	6	2	A0A0D9SF53	ATP-dependent RNA helicase DDX3X OS=Homo sapiens GN=DDX3X PE=1 SV=1	O00571; C9J081; O15523; A0A0D9SG12; A0A0D9SFB3; A0A0D9SF53	0	1043.65	9	High	2	0.1883	0	1	1	1	522.328	-0.58	-0.0003	92.0516	0.004716	0.01665	0.134	2.23
1	Medium	Unambiguous	FLLPLRIAL			0.0902567	0.0156864	-0.012	1	2	2	Q86UL3	Glycerol-3-phosphate acyltransferase 4 OS=Homo sapiens GN=GPAT4 PE=1 SV=1	Q86UL3; E5RIA1	0	1055.7	9	Medium	2	0.2411	0	1	1	1	528.354	2.42	0.00128	79.2025	0.01271	0.05964	-0.012	2.53
1	Medium	Unambiguous	FLLPTGLSSL			0.0902567	0.0156864	-0.012	1	4	1	J3QLJ5	MIF4G domain-containing protein OS=Homo sapiens GN=MIF4GD PE=1 SV=1	J3QRZ6; J3QLJ5; A9UHW6; J3KSB8	0	1047.61	10	Medium	2	0.2321	0	1	1	1	524.309	3	0.00157	75.8175	0.01223	0.05934	-0.012	1.68
1	High	Selected	FLLPVINEM	1xOxidation [M9]	1xOxidation [M9]	0.02671	0.00441616	0.139	1	3	1	Q96HT8	MORF4 family-associated protein 1-like 1 OS=Homo sapiens GN=MRFAP1L1 PE=1 SV=1	Q9Y605; Q96HT8; A0A087WTY9	0	1091.58	9	High	2	0.0388	0	1	1	1	546.295	1.63	0.00089	65.6308	0.00313	0.01593	0.139	2.06
1	High	Unambiguous	FLLQEEISKC			0.0216042	0.00298528	0.165	1	5	2	Q14790	Caspase-8 OS=Homo sapiens GN=CASP8 PE=1 SV=1	Q14790; E7ETB7; A0A0A0MS31; C9JB29; E7EQ06	0	1209.62	10	High	2	0.1166	0	1	1	1	605.313	1.07	0.00065	55.0092	0.002115	0.01273	0.165	2.23
1	Medium	Unambiguous	FLIQTKDNPM	1xOxidation [M10]	1xOxidation [M10]	0.0902567	0.0156864	-0.012	1	2	1	Q96JP9	Cadherin-related family member 1 OS=Homo sapiens GN=CDHR1 PE=1 SV=2	A0A0A6YYA3; Q96JP9	0	1222.61	10	Medium	2	0.0901	0	1	1	3	611.812	2.44	0.00149	31.5764	0.01223	0.05943	-0.012	2.22
1	Medium	Unambiguous	FLLSLMTLTL	1xOxidation [M6]	1xOxidation [M6]	0.152968	0.027503	-0.08	1	1	1	P00156	Cytochrome b OS=Homo sapiens GN=MT-CYB PE=1 SV=2	P00156	0	1167.67	10	Medium	2	0.1846	0	1	1	1	584.34	2.2	0.00128	85.9387	0.02051	0.1056	-0.08	1.95
1	High	Unambiguous	FLMDFIHQV			0.00451918	0	0.356	1	1	3	Q8WUM0	Nuclear pore complex protein Nup133 OS=Homo sapiens GN=NUP133 PE=1 SV=2	Q8WUM0	0	1149.58	9	High	2	0.3409	0	1	1	1	575.293	2.1	0.00121	67.7308	0.002115	0.01557	0.142	3.08
1	High	Unambiguous	FLMDFIHQV	1xOxidation [M3]	1xOxidation [M3]	0.00922302	0	0.269	1	1	3	Q8WUM0	Nuclear pore complex protein Nup133 OS=Homo sapiens GN=NUP133 PE=1 SV=2	Q8WUM0	0	1165.57	9	High	2	0.3165	0	1	1	1	583.29	1.4	0.00082	55.8341	0.001539	0.009582	0.197	3.16
1	High	Unambiguous	FIMESGAKGCEV	1xOxidation [M3]	1xOxidation [M3]	0.00402886	0	0.37	1	3	1	P23396	40S ribosomal protein S3 OS=Homo sapiens GN=RPS3 PE=1 SV=2	P23396; E9PL09; H0YEU2	0	1286.58	12	High	2	0.3806	0	1	1	1	643.794	3.95	0.00254	30.3021	0	0.002088	0.37	2.89
1	Medium	Unambiguous	FLMKNSDLYGA	1xOxidation [M3]	1xOxidation [M3]	0.149525	0.027503	-0.077	1	1	1	Q8NEM2	SHC SH2 domain-binding protein 1 OS=Homo sapiens GN=SHCBP1 PE=1 SV=3	Q8NEM2	0	1274.61	11	Medium	2	0.1351	0	1	1	1	637.81	3.65	0.00233	34.4179	0.02051	0.103	-0.077	2.22
1	Medium	Selected	FLMQYPGRSL	1xOxidation [M3]	1xOxidation [M3]	0.0992123	0.0176841	-0.024	1	5	1	Q9GZR7	ATP-dependent RNA helicase DDX24 OS=Homo sapiens GN=DDX24 PE=1 SV=1	A0A087WXU8; Q9GZR7; A0A1W2PRR2; F5GYL3; G3V529	0	1227.62	10	Medium	2		0.005	2	2	2	614.316	4.09	0.00251	39.4091	0.01351	0.06591	-0.024	2
1	High	Unambiguous	FLNAKCESA			0.0438546	0.00687748	0.078	1	3	2	P83731	60S ribosomal protein L24 OS=Homo sapiens GN=RPL24 PE=1 SV=1	P83731; C9JXB8; C9JNW5	0	982.466	9	High	2	0.2986	0	1	1	1	491.739	3.59	0.00177	24.6785	0.004716	0.02724	0.078	2.78
1	Medium	Unambiguous	FLNDQTLEF			0.177766	0.0339479	-0.1	1	1	1	Q9HBJ8	Collectrin OS=Homo sapiens GN=TMEM27 PE=1 SV=1	Q9HBJ8	0	1126.54	9	Medium	2	0.0769	0	1	1	1	563.777	5.02	0.00283	61.687	0.02503	0.1243	-0.1	2.34
1	High	Unambiguous	FLNEEVKSL			0.0217813	0.00298528	0.164	1	4	1	Q99996	A-kinase anchor protein 9 OS=Homo sapiens GN=AKAP9 PE=1 SV=3	A0A0A0MRF6; A0A0A0MRE9; Q99996; A0A087WX84	0	1078.58	9	High	2	0.1235	0	1	1	1	539.794	2.18	0.00117	41.9779	0.002115	0.01281	0.164	2.43
1	Medium	Selected	FLNGIIDRI			0.124393	0.0236981	-0.053	1	1	1	Q13395	Probable methyltransferase TARBP1 OS=Homo sapiens GN=TARBP1 PE=1 SV=1	Q13395	0	1060.61	9	Medium	2		0.0407	2	2	2	530.812	1.8	0.00096	61.8925	0.01727	0.08422	-0.053	2.36
1	High	Unambiguous	FLPDPSALQNL			0.00177348	0	0.47	1	4	1	Q9NXR7	BRISC and BRCA1-A complex member 2 OS=Homo sapiens GN=BABAM2 PE=1 SV=2	C9J2G0; A0A075B7D2; F8W733; Q9NXR7	0	1214.64	11	High	2	0.2379	0	1	1	1	607.826	1.98	0.0012	64.2085	0	0.0008687	0.47	2.9
1	Medium	Unambiguous	FLPPLPTSV			0.158863	0.0276365	-0.085	1	3	1	Q13057	Bifunctional coenzyme A synthase OS=Homo sapiens GN=COASY PE=1 SV=4	K7EN91; K7ES73; Q13057	0	970.561	9	Medium	2	0.1279	0	1	1	1	485.785	2.43	0.00118	61.8529	0.02093	0.1106	-0.085	1.72
1	High	Unambiguous	FLPSYIIDV			0.0541104	0.00761463	0.052	1	1	2	Q10570	Cleavage and polyadenylation specificity factor subunit 1 OS=Homo sapiens GN=CPSF1 PE=1 SV=2	Q10570	0	1066.58	9	High	2	0.2059	0	1	1	1	533.796	1.75	0.00093	72.3047	0.005256	0.03428	0.052	2.04
1	High	Unambiguous	FLQEGDLISA			0.00278506	0	0.415	1	3	3	Q13868	Exosome complex component RRP4 OS=Homo sapiens GN=EXOSC2 PE=1 SV=2	A3KFL1; A3KFL2; Q13868	0	1092.56	10	High	2	0.256	0	1	1	1	546.783	1.24	0.00068	52.146	0	0.007257	0.229	2.93
1	High	Unambiguous	FLQEKSPAV			0.0528168	0.00687748	0.055	1	2	1	Q14157	Ubiquitin-associated protein 2-like OS=Homo sapiens GN=UBAP2L PE=1 SV=2	F8W726; Q14157	0	1018.56	9	High	2	0.1435	0	1	1	1	509.784	3.15	0.00161	29.5731	0.004716	0.03316	0.055	2.3
1	Medium	Unambiguous	FIQEIEHAL			0.081419	0.0125442	0.001	1	1	1	Q96A65	Exocyst complex component 4 OS=Homo sapiens GN=EXOC4 PE=1 SV=1	Q96A65	0	1099.58	9	High	2	0.0541	0	1	1	1	550.292	-1.39	-0.00076	50.8256	0.009029	0.05315	0.001	2.22
1	High	Selected	FLREYFERL			0.0269286	0.00441616	0.138	1	9	1	P10644	cAMP-dependent protein kinase type I-alpha regulatory subunit OS=Homo sapiens GN=PRKAR1A PE=1 SV=1	P10644; K7EIE5; K7EK41; K7EPB2; K7EJ40; K7EMU2; K7EMZ6; K7EQK3; K7EID3	0	1272.67	9	High	3		0.0146	2	2	4	424.897	2.66	0.00113	52.1956	0.00313	0.01616	0.138	2.02
1	High	Unambiguous	FLSEEEYWKL			0.0050277	0	0.343	1	8	1	P24863	Cyclin-C OS=Homo sapiens GN=CCNC PE=1 SV=2	G5E954; E5RFK5; Q5JV82; J3KP90; E5RIH8; E5RI39; E5RHL8; P24863	0	1343.65	10	High	2	0.1209	0	1	1	1	672.331	2.62	0.00176	60.9209	0	0.002664	0.343	2.73
1	High	Unambiguous	FLSEHPNVTL			0.0491144	0.00687748	0.064	1	2	2	B0QYD3	DNA dC->dU-editing enzyme APOBEC-3B OS=Homo sapiens GN=APOBEC3B PE=1 SV=1	Q9UH17; B0QYD3	0	1156.6	10	High	2	0.2922	0	1	1	1	578.805	1.97	0.00114	43.8177	0.004716	0.03092	0.064	2.19
1	High	Unambiguous	FISEIIHQL			0.013011	0	0.227	1	3	2	Q9C040	Tripartite motif-containing protein 2 OS=Homo sapiens GN=TRIM2 PE=1 SV=1	C9J084; A0A0J9YX34; Q9C040	0	1099.61	9	High	2	0.0853	0	1	1	1	550.312	1.16	0.00064	58.9881	0	0.00751	0.225	2.58
1	High	Unambiguous	FLSELTQQL			0.041436	0.00687748	0.085	1	1	3	P14174	Macrophage migration inhibitory factor OS=Homo sapiens GN=MIF PE=1 SV=4	P14174	0	1078.58	9	High	2	0.1514	0	1	1	1	539.793	1.61	0.00087	58.8877	0.004716	0.02559	0.085	2.51
1	High	Unambiguous	FLSELTQQLA			0.00559339	0	0.33	1	1	2	P14174	Macrophage migration inhibitory factor OS=Homo sapiens GN=MIF PE=1 SV=4	P14174	0	1149.62	10	High	2	0.0377	0	1	1	1	575.312	1.82	0.00105	57.6637	0.004716	0.02258	0.099	2.12
1	High	Unambiguous	FLSELTQQLAQ			0.000484995	0	0.628	1	1	3	P14174	Macrophage migration inhibitory factor OS=Homo sapiens GN=MIF PE=1 SV=4	P14174	0	1277.67	11	High	2	0.4044	0	1	1	1	639.341	0.89	0.00057	56.2038	0	0.0002163	0.628	4.08
1	High	Unambiguous	FLSELTQQLAQA			0.00416325	0	0.366	1	1	1	P14174	Macrophage migration inhibitory factor OS=Homo sapiens GN=MIF PE=1 SV=4	P14174	0	1348.71	12	High	2	0.0667	0	1	1	1	674.86	1.84	0.00124	61.2674	0	0.002171	0.366	2.4
1	High	Unambiguous	FLSELTQQLAQATGKPPQ			1.66596e-07	0	1.6	1	1	2	P14174	Macrophage migration inhibitory factor OS=Homo sapiens GN=MIF PE=1 SV=4	P14174	0	1957.04	18	High	3	0.4451	0	1	1	1	653.019	1.87	0.00122	59.4111	0	5.037e-06	1.054	3.37
1	High	Unambiguous	FLSELTQQLAQATGKPPQY			2.31323e-07	0	1.56	1	1	2	P14174	Macrophage migration inhibitory factor OS=Homo sapiens GN=MIF PE=1 SV=4	P14174	0	2120.1	19	High	3	0.3608	0	1	1	1	707.374	2.05	0.00145	63.6729	0	0.0001118	0.702	3.52
1	High	Unambiguous	FLSKQQASQV			0.027149	0.00441616	0.137	1	2	1	P07225	Vitamin K-dependent protein S OS=Homo sapiens GN=PROS1 PE=1 SV=1	P07225; H7BXT0	0	1135.61	10	High	2	0.2587	0	1	1	1	568.313	7.24	0.00411	23.1103	0.004133	0.01632	0.137	2.59
1	High	Unambiguous	FLSTINVGLTSIANLPK			7.02724e-06	0	1.144	1	3	2	P39687	Acidic leucine-rich nuclear phosphoprotein 32 family member A OS=Homo sapiens GN=ANP32A PE=1 SV=1	P39687; H0YN26; H7BZ09	0	1788.03	17	High	2	0.3983	0	1	1	1	894.517	0.19	0.00017	69.7505	0	2.291e-06	1.144	3.44
1	Medium	Unambiguous	FLTEFINYI			0.201513	0.0408615	-0.117	1	2	1	Q96HY6	DDRGK domain-containing protein 1 OS=Homo sapiens GN=DDRGK1 PE=1 SV=2	Q96HY6; A0A0A0MRX2	0	1159.6	9	Medium	2	0.0725	0	1	1	3	580.307	2.68	0.00155	81.8269	0.02982	0.1428	-0.117	1.93
1	Medium	Selected	FLVEDLVDSL			0.179093	0.0349868	-0.101	1	4	1	O95197	Reticulon-3 OS=Homo sapiens GN=RTN3 PE=1 SV=2	Q7RTN0; O75298; K7EMR7; O95197	0	1149.6	10	Medium	2	0	0	1	1	3	575.308	3.74	0.00215	84.7736	0.02632	0.1258	-0.101	2.19
1	Medium	Unambiguous	FLVGERVTL			0.161277	0.0276365	-0.087	1	1	1	P26641	Elongation factor 1-gamma OS=Homo sapiens GN=EEF1G PE=1 SV=3	P26641	0	1033.6	9	Medium	2	0.1981	0	1	1	1	517.306	1.29	0.00067	50.7967	0.02093	0.1121	-0.087	2.12
1	High	Unambiguous	FIWDFIEKV			0.00842786	0	0.28	1	2	2	G3V1S3	DENN domain-containing protein 5B OS=Homo sapiens GN=DENND5B PE=1 SV=1	G3V1S3; Q6ZUT9	0	1196.64	9	High	2	0.1132	0	1	1	1	598.821	0.23	0.00014	78.7478	0	0.00463	0.28	2.12
1	High	Unambiguous	FIWENIHTL			0.0207396	0.00298528	0.17	1	5	1	Q03001	Dystonin OS=Homo sapiens GN=DST PE=1 SV=4	F8W9J4; Q03001; A0A0U1RQJ2; E9PHM6; F6QMI7	0	1172.61	9	High	2	0.2479	0	1	1	1	586.81	2.43	0.00142	62.6938	0.002115	0.01213	0.17	2.42
1	High	Unambiguous	FLWKEPATM			0.0523923	0.00687748	0.056	1	3	1	Q9BQ70	Transcription factor 25 OS=Homo sapiens GN=TCF25 PE=1 SV=1	Q9BQ70; H3BQ53; Q9H384	0	1122.57	9	High	2	0.061	0	1	1	1	561.788	2.4	0.00135	51.2226	0.004716	0.03294	0.056	2.13
1	High	Unambiguous	FLWKEPATM	1xOxidation [M9]	1xOxidation [M9]	0.0289776	0.00687748	0.129	1	3	2	Q9BQ70	Transcription factor 25 OS=Homo sapiens GN=TCF25 PE=1 SV=1	Q9BQ70; H3BQ53; Q9H384	0	1138.56	9	High	2		0.0127	4	4	10	569.785	1.9	0.00108	41.9728	0.004716	0.01745	0.129	1.55
1	Medium	Unambiguous	FLYAGHIFL			0.116913	0.0207914	-0.045	1	1	1	Q66K64	DDB1- and CUL4-associated factor 15 OS=Homo sapiens GN=DCAF15 PE=1 SV=1	Q66K64	0	1080.59	9	Medium	2	0.2534	0	1	1	1	540.8	3.97	0.00214	65.5761	0.01541	0.07851	-0.045	2.21
1	High	Unambiguous	FLYDDNQRV			0.014121	0	0.217	1	3	2	P11388	DNA topoisomerase 2-alpha OS=Homo sapiens GN=TOP2A PE=1 SV=3	P11388; Q02880; E9PCY5	0	1169.56	9	High	2	0.1529	0	1	1	1	585.284	2.68	0.00156	35.5743	0	0.008067	0.217	2.55
1	High	Unambiguous	FLYPFPLAL			0.0475516	0.00687748	0.068	1	2	4	Q5BJD5	Transmembrane protein 41B OS=Homo sapiens GN=TMEM41B PE=1 SV=1	Q5BJD5; E9PJ42	0	1080.61	9	High	2	0.3636	0	1	1	1	540.81	0.46	0.00025	92.4264	0.004716	0.02986	0.068	2.09
1	High	Unambiguous	FMAPKAWTVLTEYYKS	1xOxidation [M2]	1xOxidation [M2]	0.000119211	0	0.799	1	1	2	O43252	Bifunctional 3'-phosphoadenosine 5'-phosphosulfate synthase 1 OS=Homo sapiens GN=PAPSS1 PE=1 SV=2	O43252	0	1950.97	16	High	3	0.1627	0	1	1	1	650.995	1.67	0.00108	63.2993	0	5.78e-05	0.777	3.32
1	High	Unambiguous	FMAPKAWTVLTEYYKSLEKA			6.58073e-06	0	1.152	1	1	2	O43252	Bifunctional 3'-phosphoadenosine 5'-phosphosulfate synthase 1 OS=Homo sapiens GN=PAPSS1 PE=1 SV=2	O43252	0	2376.23	20	High	3	0.2355	0	1	1	1	792.749	1.18	0.00093	73.7486	0	3.028e-06	1.112	3.44
1	High	Unambiguous	FMAPKAWTVLTEYYKSLEKA	1xOxidation [M2]	1xOxidation [M2]	0.000150005	0	0.771	1	1	2	O43252	Bifunctional 3'-phosphoadenosine 5'-phosphosulfate synthase 1 OS=Homo sapiens GN=PAPSS1 PE=1 SV=2	O43252	0	2392.23	20	High	3	0.4752	0	1	1	1	798.081	0.82	0.00065	72.7209	0	0.0001533	0.667	4.04
1	High	Unambiguous	FMDDTSRSI	1xOxidation [M2]	1xOxidation [M2]	0.0144721	0	0.214	1	1	1	P62857	40S ribosomal protein S28 OS=Homo sapiens GN=RPS28 PE=1 SV=1	P62857	0	1087.47	9	High	2	0.3008	0	1	1	1	544.242	3.94	0.00214	23.3368	0	0.008269	0.214	2.46
1	High	Unambiguous	FMFDEKLVTV			0.0118901	0	0.238	1	1	1	O00743	Serine/threonine-protein phosphatase 6 catalytic subunit OS=Homo sapiens GN=PPP6C PE=1 SV=1	O00743	0	1228.63	10	High	2	0.2893	0	1	1	1	614.819	1.79	0.0011	62.0688	0	0.006667	0.238	2.42
1	High	Unambiguous	FMQGEIATILAGDIKVKKERDP	1xOxidation [M2]	1xOxidation [M2]	0.00103184	0	0.536	1	1	2	Q8IU81	Interferon regulatory factor 2-binding protein 1 OS=Homo sapiens GN=IRF2BP1 PE=1 SV=1	Q8IU81	0	2475.33	22	High	3	0.0565	0	1	1	1	825.78	-0.67	-0.00056	50.4848	0.004716	0.02514	0.087	2.48
1	High	Unambiguous	FMQGEIATILAGDVKVKKERDS	1xOxidation [M2]	1xOxidation [M2]	1.80563e-05	0	1.029	1	1	1	Q7Z5L9	Interferon regulatory factor 2-binding protein 2 OS=Homo sapiens GN=IRF2BP2 PE=1 SV=2	Q7Z5L9	0	2451.29	22	High	3	0.2218	0	1	1	1	817.769	0.19	0.00016	47.2223	0	6.308e-06	1.029	2.75
1	Medium	Unambiguous	FMSSHIKSV	1xOxidation [M2]	1xOxidation [M2]	0.137486	0.0257772	-0.066	1	1	2	Q86T24	Transcriptional regulator Kaiso OS=Homo sapiens GN=ZBTB33 PE=1 SV=2	Q86T24	0	1051.52	9	Medium	2	0.0711	0	1	1	1	526.269	5.46	0.00287	17.8208	0.03914	0.1752	-0.142	2.39
1	High	Unambiguous	FQDEINWRL			0.00829082	0	0.282	1	2	3	P51784	Ubiquitin carboxyl-terminal hydrolase 11 OS=Homo sapiens GN=USP11 PE=1 SV=3	P51784; G5E9A6	0	1220.61	9	High	2	0.1886	0	1	1	1	610.807	1.33	0.00081	58.4153	0	0.004802	0.276	2.97
1	Medium	Unambiguous	FQDPVPLTV			0.14068	0.0260984	-0.069	1	1	2	O15164	Transcription intermediary factor 1-alpha OS=Homo sapiens GN=TRIM24 PE=1 SV=3	O15164	0	1015.55	9	Medium	2	0.1646	0	1	1	1	508.277	1.27	0.00065	57.7269	0.0193	0.0963	-0.069	1.58
1	High	Unambiguous	FSSSGGGGGGGRFSSSSGYGGGSSR			0.0105152	0	0.253	1	1	1	P35527	Keratin, type I cytoskeletal 9 OS=Homo sapiens GN=KRT9 PE=1 SV=3	P35527	0	2198.94	25	High	3	0.2993	0	1	1	1	733.654	1.79	0.00132	21.5183	0	0.005856	0.253	2.94
1	Medium	Unambiguous	FSWEGAFQHV			0.13333	0.0255053	-0.062	1	1	1	P26641	Elongation factor 1-gamma OS=Homo sapiens GN=EEF1G PE=1 SV=3	P26641	0	1207.55	10	Medium	2	0.1095	0	1	1	1	604.281	2.08	0.00125	60.7856	0.01895	0.09126	-0.062	2.1
1	High	Unambiguous	FVDDYTVRV			0.0100107	0	0.259	1	2	2	O00487	26S proteasome non-ATPase regulatory subunit 14 OS=Homo sapiens GN=PSMD14 PE=1 SV=1	C9JW37; O00487	0	1113.56	9	High	2	0.4328	0	1	1	1	557.283	1.57	0.00088	42.6838	0	0.00558	0.259	3.05
1	High	Unambiguous	FVDELRITL			0.0216042	0.00298528	0.165	1	5	2	Q9Y5W7	Sorting nexin-14 OS=Homo sapiens GN=SNX14 PE=1 SV=3	D6RDH9; E2QRM8; D6RDA6; D6RJG9; Q9Y5W7	0	1105.63	9	High	2	0.2708	0	1	1	1	553.317	2.19	0.00121	61.8848	0.002115	0.01273	0.165	2.77
1	High	Unambiguous	FVDGLTFKV			0.0248198	0.00298528	0.148	1	2	2	Q9HCE1	Putative helicase MOV-10 OS=Homo sapiens GN=MOV10 PE=1 SV=2	Q5JR04; Q9HCE1	0	1025.57	9	High	2	0.24	0	1	1	1	513.287	1.04	0.00053	57.0681	0.004716	0.03124	0.062	2.25
1	High	Unambiguous	FVDLSGHNL			0.0205709	0.00298528	0.171	1	2	2	O94985	Calsyntenin-1 OS=Homo sapiens GN=CLSTN1 PE=1 SV=1	O94985; Q5SR54	0	1001.51	9	High	2	0.155	0	1	1	1	501.257	1.14	0.00057	42.2747	0.002115	0.01202	0.171	2.71
1	Medium	Selected	FVDLSGHNLA			0.218269	0.0474035	-0.128	1	2	1	O94985	Calsyntenin-1 OS=Homo sapiens GN=CLSTN1 PE=1 SV=1	O94985; Q5SR54	0	1072.54	10	Medium	2		0.0206	2	2	2	536.776	1.46	0.00078	40.4214	0.03471	0.1566	-0.128	1.9
1	Medium	Selected	FVDPAQITM			0.0776236	0.0125442	0.007	1	1	1	P23921	Ribonucleoside-diphosphate reductase large subunit OS=Homo sapiens GN=RRM1 PE=1 SV=1	P23921	0	1021.5	9	High	2	0.0369	0	1	1	1	511.255	0.49	0.00025	53.946	0.009029	0.05042	0.007	2.17
1	High	Unambiguous	FVFGDENGTVSL			0.0335495	0.00687748	0.111	1	2	1	Q9BQA1	Methylosome protein 50 OS=Homo sapiens GN=WDR77 PE=1 SV=1	Q9BQA1; H0Y711	0	1284.61	12	High	2	0.2033	0	1	1	1	642.81	2.27	0.00146	62.7586	0.004716	0.02048	0.111	1.82
1	High	Unambiguous	FVFPGELLL			0.0163621	0.00217249	0.199	1	1	3	Q15758	Neutral amino acid transporter B(0) OS=Homo sapiens GN=SLC1A5 PE=1 SV=2	Q15758	0	1034.59	9	High	2	0.1697	0	1	1	1	517.8	0.23	0.00012	89.3762	0.001539	0.009412	0.199	2.18
1	Medium	Unambiguous	FVIAELVNV			0.188624	0.0398916	-0.108	1	1	1	Q6ZYL4	General transcription factor IIH subunit 5 OS=Homo sapiens GN=GTF2H5 PE=1 SV=1	Q6ZYL4	0	1003.58	9	Medium	2	0.0753	0	1	1	1	502.295	-0.36	-0.00018	73.9674	0.02883	0.1327	-0.108	1.86
1	Medium	Unambiguous	FVLDKVPFL			0.0745904	0.0123618	0.012	1	2	1	Q9NQW6	Anillin OS=Homo sapiens GN=ANLN PE=1 SV=2	Q9NQW6; H7C3S1	0	1077.63	9	High	2	0.1039	0	1	1	1	539.322	2.97	0.0016	71.5829	0.008376	0.04844	0.012	1.54
1	Medium	Selected	FVIDLQTRL			0.191425	0.0405263	-0.11	1	2	1	Q14498	RNA-binding protein 39 OS=Homo sapiens GN=RBM39 PE=1 SV=2	H0Y4X3; Q14498	0	1104.64	9	Medium	2	0.0253	0	1	1	5	552.825	1.1	0.00061	59.821	0.0293	0.1352	-0.11	2.37
1	High	Unambiguous	FVLPELPSV			0.0118901	0	0.238	1	2	2	P53990	IST1 homolog OS=Homo sapiens GN=IST1 PE=1 SV=1	J3KR23; P53990	0	1000.57	9	High	2	0.2976	0	1	1	1	500.79	1.5	0.00075	73.0628	0	0.006705	0.238	2.05
1	Medium	Unambiguous	FVLPILQKL			0.0902567	0.0156864	-0.012	1	4	1	Q9Y6V7	Probable ATP-dependent RNA helicase DDX49 OS=Homo sapiens GN=DDX49 PE=1 SV=1	M0R1S3; M0QZC0; Q9Y6V7; M0R0K1	0	1070.7	9	Medium	2	0.2723	0	1	1	1	535.854	3.04	0.00163	76.3658	0.01271	0.0597	-0.012	2.24
1	High	Unambiguous	FVMETFVHL			0.00945259	0	0.266	1	1	2	Q9BVK8	Transmembrane protein 147 OS=Homo sapiens GN=TMEM147 PE=1 SV=1	Q9BVK8	0	1122.57	9	High	2	0.22	0	1	1	1	561.787	0.77	0.00043	66.3725	0	0.005245	0.266	2.5
1	High	Unambiguous	FVMETFVHL	1xOxidation [M3]	1xOxidation [M3]	0.0122861	0	0.234	1	1	2	Q9BVK8	Transmembrane protein 147 OS=Homo sapiens GN=TMEM147 PE=1 SV=1	Q9BVK8	0	1138.56	9	High	2	0.2471	0	1	1	1	569.784	0.82	0.00047	53.9658	0	0.006926	0.234	2.55
1	High	Unambiguous	FVNDIFERI			0.0154513	0.00217249	0.206	1	15	1	U3KQK0	Histone H2B OS=Homo sapiens GN=HIST1H2BN PE=1 SV=1	Q16778; Q5QNW6; Q99879; P33778; P58876; Q93079; O60814; Q99880; P62807; P57053; Q8N257; P06899; P23527; U3KQK0; Q99877	0	1152.6	9	High	2	0.2558	0	1	1	1	576.807	1.8	0.00104	61.2655	0.001539	0.008894	0.206	2.58
1	High	Unambiguous	FVVETLICGVV			0.0278209	0.00687748	0.134	1	2	2	Q9NQX7	Integral membrane protein 2C OS=Homo sapiens GN=ITM2C PE=1 SV=1	B8ZZM6; Q9NQX7	0	1178.65	11	High	2	0.1154	0	1	1	1	589.829	1.36	0.0008	82.1377	0.004716	0.01669	0.134	1.56
1	Medium	Unambiguous	FVWSGTAEA			0.14394	0.0264122	-0.072	1	1	2	Q9UPT9	Ubiquitin carboxyl-terminal hydrolase 22 OS=Homo sapiens GN=USP22 PE=1 SV=2	Q9UPT9	0	967.452	9	Medium	2	0.1073	0	1	1	1	484.23	1.74	0.00084	46.3644	0.0293	0.1355	-0.11	2.05
1	Medium	Unambiguous	GAAKDLPGV			0.0694147	0.0115824	0.021	1	3	1	Q9ULR0	Pre-mRNA-splicing factor ISY1 homolog OS=Homo sapiens GN=ISY1 PE=1 SV=3	Q9ULR0; H0YA89; A8MVI5	0	827.462	9	High	2	0.2239	0	1	1	1	414.235	1.85	0.00076	26.5687	0.007849	0.04467	0.021	2.68
1	High	Unambiguous	GHQQLYWSHPRKFGQGS			0.0596007	0.00817459	0.04	1	1	1	P62273	40S ribosomal protein S29 OS=Homo sapiens GN=RPS29 PE=1 SV=2	P62273	0	2012.98	17	High	3	0.0779	0	1	1	3	671.667	0.76	0.00051	27.578	0.005621	0.03785	0.04	2.44
1	Medium	Unambiguous	GLAALAVHL			0.130288	0.0245045	-0.059	1	2	1	O15360	Fanconi anemia group A protein OS=Homo sapiens GN=FANCA PE=1 SV=2	H3BT53; O15360	0	864.53	9	Medium	2	0.1849	0	1	1	1	432.769	1.81	0.00078	56.0333	0.0182	0.08847	-0.059	2.38
1	High	Unambiguous	GLADASLLKKV			0.00240264	0	0.433	1	2	2	Q9UBB4	Ataxin-10 OS=Homo sapiens GN=ATXN10 PE=1 SV=1	B1AHE3; Q9UBB4	0	1114.68	11	High	2	0.3267	0	1	1	1	557.846	1.53	0.00085	42.0467	0	0.0012	0.433	3.03
1	High	Unambiguous	GLADNTVIAKV			0.00344734	0	0.389	1	2	2	P26639	Threonine--tRNA ligase, cytoplasmic OS=Homo sapiens GN=TARS PE=1 SV=3	D6R9F8; P26639	0	1100.63	11	High	2	0.3145	0	1	1	1	550.82	2.24	0.00124	40.2992	0	0.001764	0.389	3.18
1	High	Unambiguous	GLAEDSPKM	1xOxidation [M9]	1xOxidation [M9]	0.0456664	0.00687748	0.073	1	3	2	A0A0A0MTC1	E3 ubiquitin-protein ligase RNF213 OS=Homo sapiens GN=RNF213 PE=1 SV=1	A0A0A0MTC1; Q63HN8; A0A0A0MTR7	0	963.445	9	High	2	0.254	0	1	1	1	482.228	2.98	0.00144	14.0622	0.004716	0.02849	0.073	2.52
1	High	Unambiguous	GLAEYIVEFL			0.0120865	0	0.236	1	3	2	P40692	DNA mismatch repair protein Mlh1 OS=Homo sapiens GN=MLH1 PE=1 SV=1	A0A087WX20; P40692; H0Y818	0	1153.61	10	High	2	0.1899	0	1	1	1	577.311	0.94	0.00054	95.0175	0.004716	0.02883	0.072	1.58
1	Medium	Unambiguous	GIAGSLKTV			0.0909729	0.0163618	-0.013	1	1	1	Q92833	Protein Jumonji OS=Homo sapiens GN=JARID2 PE=1 SV=2	Q92833	0	845.509	9	Medium	2	0.1218	0	1	1	1	423.259	1.86	0.00079	30.6253	0.01287	0.05994	-0.013	2.38
1	Medium	Unambiguous	GLAKLIADV			0.0833824	0.0138577	-0.002	1	2	2	P39748	Flap endonuclease 1 OS=Homo sapiens GN=FEN1 PE=1 SV=1	F5H1Y3; P39748	0	899.556	9	Medium	2	0.2064	0	1	1	1	450.282	0.78	0.00035	54.0177	0.01541	0.07713	-0.042	2.18
1	High	Unambiguous	GLAPPQHLIRV			0.0391488	0.00687748	0.092	1	10	1	A0A0U1RQC9	Cellular tumor antigen p53 OS=Homo sapiens GN=TP53 PE=1 SV=1	A0A087WXZ1; E7ESS1; A0A087WT22; A0A087WZU8; J3KP33; A0A0U1RQC9; P04637; A0A087X1Q1; E7EQX7; E9PFT5	0	1200.72	11	High	2	0.1891	0	1	1	1	600.866	2.21	0.00133	40.2934	0.004716	0.02404	0.092	2.01
1	High	Unambiguous	GLAQCAELCWQL			0.00519539	0	0.339	1	1	3	P22307	Non-specific lipid-transfer protein OS=Homo sapiens GN=SCP2 PE=1 SV=2	P22307	0	1334.62	12	High	2	0.3158	0	1	1	1	667.816	1.24	0.00082	80.9595	0	0.002744	0.339	3.04
1	Medium	Selected	GLAQDPKSLQL			0.172542	0.0336048	-0.096	1	2	1	Q96AY4	Tetratricopeptide repeat protein 28 OS=Homo sapiens GN=TTC28 PE=1 SV=4	Q96AY4; A0A087WW06	0	1169.65	11	Medium	2		0.018	2	2	6	585.331	1.5	0.00088	40.6553	0.02469	0.1205	-0.096	2.18
1	Medium	Unambiguous	GLDALKVTV			0.129288	0.0240963	-0.058	1	2	1	P52789	Hexokinase-2 OS=Homo sapiens GN=HK2 PE=1 SV=2	E9PB90; P52789	0	915.551	9	Medium	2	0.148	0	1	1	1	458.28	0.99	0.00045	46.6548	0.01797	0.0881	-0.058	1.96
1	High	Unambiguous	GLDDIKDLKV			0.023634	0.00298528	0.154	1	2	3	Q9HCE1	Putative helicase MOV-10 OS=Homo sapiens GN=MOV10 PE=1 SV=2	Q5JR04; Q9HCE1	0	1115.63	10	High	2	0.2042	0	1	1	1	558.32	1.42	0.00079	44.7678	0.004716	0.01925	0.118	2.4
1	High	Unambiguous	GLDELFVQV			0.0258529	0.00298528	0.143	1	1	1	Q9HCN4	GPN-loop GTPase 1 OS=Homo sapiens GN=GPN1 PE=1 SV=1	Q9HCN4	0	1019.54	9	High	2	0.1556	0	1	1	1	510.275	1.89	0.00096	70.3318	0.002115	0.01539	0.143	2.25
1	High	Unambiguous	GLDKQIKEI			0.00622264	0	0.317	1	8	2	P62195	26S proteasome regulatory subunit 8 OS=Homo sapiens GN=PSMC5 PE=1 SV=1	J3QRW1; J3QSE0; J3QQM1; J3QRR3; J3KRP2; P62195; J3QSA9; J3QLH6	0	1043.61	9	High	2	0.0761	0	1	1	1	522.31	2.58	0.00135	28.829	0.005256	0.0346	0.051	1.97
1	High	Unambiguous	GLDIDGIYRV			0.0204035	0.00298528	0.172	1	2	1	Q8IWW6	Rho GTPase-activating protein 12 OS=Homo sapiens GN=ARHGAP12 PE=1 SV=1	Q1RLN5; Q8IWW6	0	1120.6	10	High	2	0.3149	0	1	1	1	560.804	0.51	0.00028	53.8121	0.002115	0.01198	0.172	3.08
1	High	Unambiguous	GLDIEGVKTV			0.0311808	0.00687748	0.12	1	2	1	Q96GQ7	Probable ATP-dependent RNA helicase DDX27 OS=Homo sapiens GN=DDX27 PE=1 SV=2	Q96GQ7; B7Z6D5	0	1030.58	10	High	2	0.2419	0	1	1	1	515.793	1.21	0.00062	41.9223	0.004716	0.01879	0.12	2.77
1	High	Unambiguous	GLDIPTVQV			0.0545485	0.00761463	0.051	1	1	2	Q9Y6V7	Probable ATP-dependent RNA helicase DDX49 OS=Homo sapiens GN=DDX49 PE=1 SV=1	Q9Y6V7	0	941.53	9	High	2	0.1976	0	1	1	1	471.269	1.08	0.00051	57.7446	0.008376	0.0484	0.012	1.67
1	High	Selected	GLDLWGIQRV			0.0246182	0.00298528	0.149	1	2	1	Q9H7F0	Probable cation-transporting ATPase 13A3 OS=Homo sapiens GN=ATP13A3 PE=1 SV=4	A0A087WYY3; Q9H7F0	0	1156.65	10	High	2		0.0237	4	4	8	578.828	1.54	0.00089	61.9296	0.002115	0.01457	0.149	2.06
1	High	Unambiguous	GLDPARVNV			0.0287425	0.00687748	0.13	1	2	2	P40926	Malate dehydrogenase, mitochondrial OS=Homo sapiens GN=MDH2 PE=1 SV=3	P40926; G3XAL0	0	940.521	9	High	2	0.2124	0	1	1	1	470.764	0.51	0.00024	32.0899	0.004716	0.0172	0.13	2.26
1	Medium	Unambiguous	GLDPGKQIKL			0.154131	0.027503	-0.081	1	2	1	P43246	DNA mismatch repair protein Msh2 OS=Homo sapiens GN=MSH2 PE=1 SV=1	P43246; E9PHA6	0	1068.64	10	Medium	2	0.0966	0	1	1	1	534.825	1.7	0.00091	35.2576	0.02051	0.1065	-0.081	2.38
1	High	Unambiguous	GLDPLGYEIQL			0.00739187	0	0.296	1	1	2	P57740	Nuclear pore complex protein Nup107 OS=Homo sapiens GN=NUP107 PE=1 SV=1	P57740	0	1217.64	11	High	2	0.1642	0	1	1	1	609.325	1.15	0.0007	73.1949	0	0.004003	0.296	2.68
1	Medium	Selected	GLDPNKPPEL			0.166202	0.0301406	-0.091	1	1	1	Q9ULL5	Proline-rich protein 12 OS=Homo sapiens GN=PRR12 PE=1 SV=2	Q9ULL5	0	1079.57	10	Medium	2		0.0258	2	2	6	540.292	3.97	0.00214	35.8669	0.02256	0.1162	-0.091	1.89
1	High	Unambiguous	GLDPNTWKTV			0.00976759	0	0.262	1	4	1	A0A0A0MSW4	Phosphatidylinositol transfer protein beta isoform OS=Homo sapiens GN=PITPNB PE=1 SV=1	P48739; A0A0A0MSW4; B3KYB6; B3KYB7	0	1130.58	10	High	2	0.1227	0	1	1	1	565.796	1.06	0.0006	44.1145	0	0.005399	0.262	1.63
1	High	Unambiguous	GLDPSGARLV			0.0134442	0	0.223	1	2	2	Q9NW82	WD repeat-containing protein 70 OS=Homo sapiens GN=WDR70 PE=1 SV=1	Q9NW82; D6RIW8	0	984.547	10	High	2	0.3052	0	1	1	1	492.778	1.82	0.00089	35.6758	0	0.007634	0.223	2.13
1	Medium	Selected	GLDPTGTVILL			0.176447	0.0336048	-0.099	1	1	1	Q15477	Helicase SKI2W OS=Homo sapiens GN=SKIV2L PE=1 SV=3	Q15477	0	1098.64	11	Medium	2		0	2	2	2	549.825	1.49	0.00082	68.5072	0.02469	0.1234	-0.099	2
1	Medium	Unambiguous	GLDPTQFRV			0.108996	0.0207735	-0.036	1	3	1	A6NMQ1	DNA polymerase OS=Homo sapiens GN=POLA1 PE=1 SV=1	A6NMQ1; P09884; A0A087WU64	0	1032.55	9	Medium	2	0.1466	0	1	1	1	516.778	0.85	0.00044	47.4903	0.01541	0.07274	-0.036	2.32
1	Medium	Unambiguous	GLDSGFHSV			0.103185	0.0182554	-0.029	1	1	1	O75427	Leucine-rich repeat and calponin homology domain-containing protein 4 OS=Homo sapiens GN=LRCH4 PE=1 SV=2	O75427	0	918.432	9	Medium	2	0.1243	0	1	1	1	459.72	0.92	0.00042	32.8785	0.01383	0.06902	-0.029	1.85
1	High	Unambiguous	GLDWLSHEL			0.0244182	0.00298528	0.15	1	1	3	P84085	ADP-ribosylation factor 5 OS=Homo sapiens GN=ARF5 PE=1 SV=2	P84085	0	1069.53	9	High	2	0.2476	0	1	1	1	535.27	0.92	0.00049	62.786	0.004716	0.02364	0.094	3.07
1	Medium	Unambiguous	GLEEEHPMV	1xOxidation [M8]	1xOxidation [M8]	0.0688615	0.0115824	0.022	1	1	1	A0A1W2PP22	Heterogeneous nuclear ribonucleoprotein U (Fragment) OS=Homo sapiens GN=HNRNPU PE=1 SV=1	A0A1W2PP22	0	1056.47	9	High	2	0.0543	0	1	1	1	528.738	1.24	0.00065	26.7721	0.007849	0.04439	0.022	2.21
1	Medium	Selected	GLEEYLEKV			0.204476	0.0408615	-0.119	1	2	1	Q96L92	Sorting nexin-27 OS=Homo sapiens GN=SNX27 PE=1 SV=2	Q96L92; A0A0C4DFU6	0	1079.56	9	Medium	2		0.0459	2	2	2	540.286	2.05	0.00111	56.2242	0.03011	0.1457	-0.119	1.87
1	High	Unambiguous	GIFEQIFGL			0.0352264	0.00687748	0.105	1	1	2	Q5JPI3	Uncharacterized protein C3orf38 OS=Homo sapiens GN=C3orf38 PE=1 SV=1	Q5JPI3	0	1023.55	9	High	2	0.1093	0	1	1	1	512.28	2.14	0.00109	89.2665	0.004716	0.02153	0.105	2.47
1	High	Unambiguous	GIFGGHIRSV			0.0428015	0.00687748	0.081	1	2	1	Q14694	Ubiquitin carboxyl-terminal hydrolase 10 OS=Homo sapiens GN=USP10 PE=1 SV=2	Q14694; H3BNA1	0	1042.58	10	High	2	0.2115	0	1	1	1	521.794	1.67	0.00087	35.5968	0.004716	0.02647	0.081	2.27
1	High	Unambiguous	GLFPWTPKL			0.0600819	0.00817459	0.039	1	4	2	Q8NI35	InaD-like protein OS=Homo sapiens GN=PATJ PE=1 SV=3	A0A0U1RR46; A0A087WUZ6; A0A0X1KG69; Q8NI35	0	1058.6	9	High	2	0.1708	0	1	1	1	529.807	3.34	0.00177	69.7297	0.005621	0.03825	0.039	2.4
1	High	Unambiguous	GLFQGKTPL			0.0523923	0.00687748	0.056	1	1	2	Q9ULW0	Targeting protein for Xklp2 OS=Homo sapiens GN=TPX2 PE=1 SV=2	Q9ULW0	0	960.551	9	High	2	0.2247	0	1	1	1	480.78	1.87	0.0009	44.1515	0.004716	0.03315	0.056	2.27
1	High	Unambiguous	GLFTEIGPMSC			0.0226889	0.00298528	0.159	1	1	2	P62487	DNA-directed RNA polymerase II subunit RPB7 OS=Homo sapiens GN=POLR2G PE=1 SV=1	P62487	0	1154.52	11	High	2	0.218	0	1	1	1	577.765	1.14	0.00066	68.0427	0.002115	0.01341	0.159	2.66
1	Medium	Unambiguous	GLGDAKDITV			0.175137	0.0336048	-0.098	1	1	1	Q9H2P9	Diphthine methyl ester synthase OS=Homo sapiens GN=DPH5 PE=1 SV=2	Q9H2P9	0	988.531	10	Medium	2	0.1124	0	1	1	1	494.771	3.01	0.00149	35.2901	0.02469	0.1224	-0.098	2.49
1	High	Unambiguous	GLGEDIIHQL			0.0116015	0	0.241	1	1	2	Q8IWA0	WD repeat-containing protein 75 OS=Homo sapiens GN=WDR75 PE=1 SV=1	Q8IWA0	0	1094.58	10	High	2	0.3523	0	1	1	1	547.796	1.32	0.00072	56.1309	0.002115	0.01382	0.155	3.52
1	High	Unambiguous	GLGEGFQTVRV			0.0180493	0.00298528	0.187	1	2	1	O75143	Autophagy-related protein 13 OS=Homo sapiens GN=ATG13 PE=1 SV=1	J9JIF6; O75143	0	1162.62	11	High	2	0.0595	0	1	1	1	581.815	0.64	0.00037	45.4567	0.002115	0.01044	0.187	1.85
1	Medium	Unambiguous	GLGGEFVTTI			0.167453	0.0301406	-0.092	1	3	1	G5E975	SWI/SNF related, matrix associated, actin dependent regulator of chromatin, subfamily b, member 1, isoform CRA_c OS=Homo sapiens GN=SMARCB1 PE=1 SV=1	G5E975; Q12824; B5MCL5	0	993.525	10	Medium	2	0.26	0	1	1	1	497.267	2.15	0.00107	58.1865	0.02323	0.1168	-0.092	2
1	High	Unambiguous	GLGTGAIIAILL			0.0096088	0	0.264	1	1	1	P19022	Cadherin-2 OS=Homo sapiens GN=CDH2 PE=1 SV=4	P19022	0	1111.71	12	High	2	0.2415	0	1	1	1	556.358	-0.09	-5e-05	91.2101	0	0.005307	0.264	2.65
1	High	Unambiguous	GLGTGLHTFLL			0.0442112	0.00687748	0.077	1	3	1	Q96GC9	Vacuole membrane protein 1 OS=Homo sapiens GN=VMP1 PE=1 SV=1	K7EMI0; Q96GC9; K7ELS2	0	1128.64	11	High	2	0.131	0	1	1	1	564.826	2.91	0.00164	65.2428	0.004716	0.02748	0.077	1.68
1	Medium	Unambiguous	GLKEGIPAL			0.0745904	0.0123618	0.012	1	1	2	P13639	Elongation factor 2 OS=Homo sapiens GN=EEF2 PE=1 SV=4	P13639	0	897.54	9	High	2	0.0933	0	1	1	3	449.274	1.36	0.00061	43.7215	0.008376	0.04831	0.012	1.5
1	High	Unambiguous	GLKEGIPALDN			0.0567911	0.00817459	0.046	1	1	1	P13639	Elongation factor 2 OS=Homo sapiens GN=EEF2 PE=1 SV=4	P13639	0	1126.61	11	High	2	0.3266	0	1	1	1	563.81	1.74	0.00098	38.5441	0.005621	0.03601	0.046	2.97
1	High	Unambiguous	GLKEGIPALDNFLDKL			9.59868e-06	0	1.106	1	1	3	P13639	Elongation factor 2 OS=Homo sapiens GN=EEF2 PE=1 SV=4	P13639	0	1742.97	16	High	3	0.246	0	1	1	1	581.663	2.49	0.00145	77.6743	0	3.183e-06	1.106	2.52
1	High	Unambiguous	GLIADPDEMRM	2xOxidation [M9; M11]	2xOxidation [M9; M11]	0.0385185	0.00687748	0.094	1	1	1	Q96JP0	Protein fem-1 homolog C OS=Homo sapiens GN=FEM1C PE=1 SV=1	Q96JP0	0	1279.57	11	High	2	0.145	0	1	1	1	640.288	2.31	0.00148	27.5683	0.004716	0.02365	0.094	2
1	Medium	Unambiguous	GLIDGRLTI			0.215139	0.0450199	-0.126	1	4	1	E9PI68	Signal peptidase complex subunit 2 OS=Homo sapiens GN=SPCS2 PE=1 SV=1	A0A087WUC6; H0YE04; E9PI68; Q15005	0	957.573	9	Medium	2	0.2097	0	1	1	1	479.29	-0.34	-0.00016	52.6298	0.03285	0.1535	-0.126	1.86
1	High	Unambiguous	GLIDGRLTIC			0.0610557	0.00817459	0.037	1	4	1	E9PI68	Signal peptidase complex subunit 2 OS=Homo sapiens GN=SPCS2 PE=1 SV=1	A0A087WUC6; H0YE04; E9PI68; Q15005	0	1060.58	10	High	2	0.0619	0	1	1	1	530.794	-0.56	-0.0003	53.5185	0.005621	0.03884	0.037	1.94
1	High	Unambiguous	GLLDLPFRVGV			0.0264931	0.00298528	0.14	1	2	1	A6NHR9	Structural maintenance of chromosomes flexible hinge domain-containing protein 1 OS=Homo sapiens GN=SMCHD1 PE=1 SV=2	J3KTL8; A6NHR9	0	1185.7	11	High	2	0.1538	0	1	1	1	593.355	2.58	0.00153	75.1083	0.002115	0.01587	0.14	1.82
1	Medium	Unambiguous	GLLDPSVFHV			0.0953837	0.0166699	-0.019	1	1	2	Q9BVI4	Nucleolar complex protein 4 homolog OS=Homo sapiens GN=NOC4L PE=1 SV=1	Q9BVI4	0	1083.58	10	Medium	2	0.064	0	1	1	1	542.297	3.13	0.0017	64.3018	0.01541	0.07301	-0.036	2.5
1	Medium	Unambiguous	GLIEILKKV			0.0801346	0.0125442	0.003	1	2	1	O14737	Programmed cell death protein 5 OS=Homo sapiens GN=PDCD5 PE=1 SV=3	K7EQA1; O14737	0	1012.68	9	High	2	0.1548	0	1	1	1	506.842	1.03	0.00052	56.472	0.009029	0.0521	0.003	2.52
1	Medium	Unambiguous	GLIEIISNA			0.168713	0.031194	-0.093	1	2	2	O75643	U5 small nuclear ribonucleoprotein 200 kDa helicase OS=Homo sapiens GN=SNRNP200 PE=1 SV=2	B4E0P5; O75643	0	929.53	9	Medium	2	0.1843	0	1	1	1	465.27	1.94	0.0009	63.1372	0.02323	0.1174	-0.093	2.55
1	Medium	Unambiguous	GLLEIVTSV			0.0968982	0.0173212	-0.021	1	1	1	Q9P2D3	HEAT repeat-containing protein 5B OS=Homo sapiens GN=HEATR5B PE=1 SV=2	Q9P2D3	0	930.551	9	Medium	2	0.1667	0	1	1	1	465.779	-0.04	-2e-05	73.1965	0.01325	0.06405	-0.021	2.04
1	High	Unambiguous	GLIEWLENTV			0.00511086	0	0.341	1	1	2	P78527	DNA-dependent protein kinase catalytic subunit OS=Homo sapiens GN=PRKDC PE=1 SV=3	P78527	0	1173.62	10	High	2	0.2988	0	1	1	1	587.312	1.48	0.00087	88.6434	0	0.002698	0.341	3.38
1	Medium	Unambiguous	GLLGFGLGKV			0.147268	0.0267379	-0.075	1	1	1	Q56VL3	OCIA domain-containing protein 2 OS=Homo sapiens GN=OCIAD2 PE=1 SV=1	Q56VL3	0	960.588	10	Medium	2	0.1582	0	1	1	1	480.798	1.29	0.00062	61.5538	0.02011	0.1013	-0.075	1.96
1	Medium	Unambiguous	GLLGFVGTLLL			0.130288	0.0245045	-0.059	1	6	2	E7ENX8	Uncharacterized protein (Fragment) OS=Homo sapiens PE=3 SV=1	Q03519; E7ENX8; A0A0G2JLV0; A0A140T9S0; A0A087WYD6; X5CMH5	0	1102.69	11	Medium	2	0.1765	0	1	1	1	551.848	1.33	0.00073	100.282	0.0182	0.08866	-0.059	2.55
1	High	Unambiguous	GLLGGWTVLL			0.0391488	0.00687748	0.092	1	2	1	Q6P5W5	Zinc transporter ZIP4 OS=Homo sapiens GN=SLC39A4 PE=1 SV=4	A6NDY5; Q6P5W5	0	1028.61	10	High	2	0.1973	0	1	1	1	514.811	-0.07	-4e-05	90.4696	0.004716	0.0242	0.092	2.94
1	Medium	Unambiguous	GLLGNVAEV			0.146151	0.0267379	-0.074	1	1	1	Q7Z7L7	Protein zer-1 homolog OS=Homo sapiens GN=ZER1 PE=1 SV=1	Q7Z7L7	0	871.488	9	Medium	2	0.2816	0	1	1	1	436.248	0.32	0.00014	52.5328	0.02011	0.1006	-0.074	2.06
1	Medium	Unambiguous	GLLGSLFFL			0.101578	0.0176841	-0.027	1	1	2	Q96Q80	Derlin-3 OS=Homo sapiens GN=DERL3 PE=1 SV=2	Q96Q80	0	966.566	9	Medium	2	0.0426	0	1	1	1	483.788	2.11	0.00102	98.7588	0.02082	0.1088	-0.083	1.88
1	High	Unambiguous	GLLGTLVQL			0.0431497	0.00687748	0.08	1	2	3	P35222	Catenin beta-1 OS=Homo sapiens GN=CTNNB1 PE=1 SV=1	P35222; B4DGU4	0	913.572	9	High	2	0.1875	0	1	1	1	457.29	0.74	0.00034	77.0867	0.005256	0.03558	0.047	3.2
1	High	Unambiguous	GLLPDVPSL			0.0104294	0	0.254	1	6	1	Q96N66	Lysophospholipid acyltransferase 7 OS=Homo sapiens GN=MBOAT7 PE=1 SV=2	H7C2M4; Q96N66; C9J4E9; A0A0G2JNX6; M0R1Z5; A9C4B8	0	910.524	9	High	2	1	0	1	1	1	455.766	1.26	0.00058	68.7193	0	0.005831	0.254	2.76
1	High	Selected	GLLSALGSLIL			0.0424561	0.00687748	0.082	1	9	1	P55061	Bax inhibitor 1 OS=Homo sapiens GN=TMBIM6 PE=1 SV=2	F8VSI7; F8VVJ4; F8VQQ5; F8W086; F8W1V3; F8W201; F8VPI1; F8VR05; P55061	0	1056.67	11	High	2		0	2	2	2	528.837	0.22	0.00011	96.8937	0.004716	0.02625	0.082	1.85
1	Medium	Selected	GLLWQIIKI			0.201513	0.0408615	-0.117	1	2	1	P13797	Plastin-3 OS=Homo sapiens GN=PLS3 PE=1 SV=4	A0A0A0MSQ0; P13797	0	1083.69	9	Medium	2		0.029	2	2	4	542.351	1.98	0.00107	79.2189	0.02982	0.1431	-0.117	2.34
1	Medium	Unambiguous	GLLWQIIKV			0.215139	0.0450199	-0.126	1	2	3	Q14651	Plastin-1 OS=Homo sapiens GN=PLS1 PE=1 SV=2	Q14651; C9JAM8	0	1069.68	9	Medium	2	0.1292	0	1	1	1	535.343	0.89	0.00048	74.4182	0.03387	0.1545	-0.126	2.4
1	Medium	Unambiguous	GLMADPMKV	2xOxidation [M3; M7]	2xOxidation [M3; M7]	0.0699723	0.0115824	0.02	1	6	1	Q9Y618	Nuclear receptor corepressor 2 OS=Homo sapiens GN=NCOR2 PE=1 SV=2	C9JE98; C9J330; C9J0Q5; Q9Y618; C9JQE8; C9JFD3	0	993.474	9	High	2	0.1319	0	1	1	1	497.243	3.67	0.00182	21.94	0.007849	0.04529	0.02	2.35
1	High	Unambiguous	GLNEEIARV			0.0378982	0.00687748	0.096	1	1	1	O14777	Kinetochore protein NDC80 homolog OS=Homo sapiens GN=NDC80 PE=1 SV=1	O14777	0	1000.54	9	High	2	0.1029	0	1	1	3	500.776	1.56	0.00078	37.2793	0.004716	0.02336	0.096	2.43
1	High	Unambiguous	GLQDFDLLRV			0.0096088	0	0.264	1	8	4	P41743	Protein kinase C iota type OS=Homo sapiens GN=PRKCI PE=1 SV=2	D6RG01; D6RAU1; P41743; E9PBE1; D6RGG1; F2Z2H9; Q05513; D6RBD4	0	1175.64	10	High	2	0	0	1	1	1	588.326	2.28	0.00134	67.0217	0	0.005319	0.264	2.72
1	Medium	Unambiguous	GLSDPPKEL			0.0711004	0.0115824	0.018	1	1	1	F8WC31	Zinc finger protein 620 OS=Homo sapiens GN=ZNF620 PE=4 SV=1	F8WC31	0	955.509	9	High	2	1	0	1	1	1	478.26	4.24	0.00202	30.175	0.007849	0.04594	0.018	2.22
1	High	Unambiguous	GLSEPIFQL			0.0640695	0.0096325	0.031	1	2	1	A0A0C4DFN1	Mitofusin-1 OS=Homo sapiens GN=MFN1 PE=1 SV=1	Q8IWA4; A0A0C4DFN1	0	1003.55	9	High	2	0.0592	0	1	1	3	502.277	0.86	0.00043	68.9329	0.006566	0.04106	0.031	1.69
1	Medium	Unambiguous	GLSETILAV			0.200045	0.0408615	-0.116	1	2	1	O75694	Nuclear pore complex protein Nup155 OS=Homo sapiens GN=NUP155 PE=1 SV=1	O75694; E9PF10	0	902.519	9	Medium	2	0.1613	0	1	1	1	451.764	0.69	0.00031	58.3135	0.02982	0.1421	-0.116	1.86
1	High	Unambiguous	GLSNLFCGV			0.0304286	0.00687748	0.123	1	3	1	E9PNL3	V-type proton ATPase 21 kDa proteolipid subunit OS=Homo sapiens GN=ATP6V0B PE=1 SV=1	Q99437; E9PNL3; E9PNU0	0	909.45	9	High	2	0.3835	0	1	1	1	455.229	1.83	0.00083	69.4991	0.004716	0.01844	0.123	2.79
1	High	Unambiguous	GLTSTDLLFHL			0.0217813	0.00298528	0.164	1	2	1	Q14181	DNA polymerase alpha subunit B OS=Homo sapiens GN=POLA2 PE=1 SV=2	H0YDR7; Q14181	0	1216.66	11	High	2	0.2934	0	1	1	1	608.833	1.55	0.00095	70.5071	0.002115	0.01284	0.164	2.42
1	High	Unambiguous	GLVDEKALAQA			0.026278	0.00298528	0.141	1	6	1	Q5SQP8	C-terminal-binding protein 2 OS=Homo sapiens GN=CTBP2 PE=1 SV=1	H0Y8U5; Q5SQP8; H0Y8W7; P56545; Q13363; H0Y9M9	0	1114.61	11	High	2	0.2718	0	1	1	1	557.81	2.86	0.00159	35.706	0.002115	0.01563	0.141	3.09
1	High	Unambiguous	GLVPFLVSV			0.041436	0.00687748	0.085	1	1	2	P52292	Importin subunit alpha-1 OS=Homo sapiens GN=KPNA2 PE=1 SV=1	P52292	0	930.566	9	High	2	0.4212	0	1	1	1	465.787	1.01	0.00047	80.4614	0.007849	0.0464	0.017	2.73
1	High	Unambiguous	GLWEEAYRV			0.0404401	0.00687748	0.088	1	1	1	Q9UG01	Intraflagellar transport protein 172 homolog OS=Homo sapiens GN=IFT172 PE=1 SV=2	Q9UG01	0	1122.56	9	High	2	0.2962	0	1	1	1	561.784	2.13	0.0012	51.522	0.004716	0.02488	0.088	2.6
1	Medium	Unambiguous	GIWGFIKGV			0.08814	0.0151381	-0.009	1	1	2	Q96M27	Protein PRRC1 OS=Homo sapiens GN=PRRC1 PE=1 SV=1	Q96M27	0	976.561	9	Medium	2	0.2308	0	1	1	1	488.785	1.3	0.00063	67.2637	0.01571	0.08011	-0.047	2.21
1	High	Unambiguous	GLWSPAKEKRGWTLNSAGYLLGPHAV			0.000139325	0	0.78	1	1	4	P22466	Galanin peptides OS=Homo sapiens GN=GAL PE=1 SV=3	P22466	0	2808.49	26	High	3	0.1279	0	1	1	1	936.837	0.64	0.0006	56.6458	0	0.0009397	0.461	2.58
1	High	Unambiguous	GLYGQTTGKGNVTL			0.0153254	0.00217249	0.207	1	2	2	Q9NR31	GTP-binding protein SAR1a OS=Homo sapiens GN=SAR1A PE=1 SV=1	Q9NR31; H0Y5E8	0	1408.74	14	High	2	0.0633	0	1	1	1	704.877	2.35	0.00166	36.7417	0.001539	0.008767	0.207	2.21
1	High	Unambiguous	GLYGQTTGKGSISL			0.0299371	0.00687748	0.125	1	4	1	Q9Y6B6	GTP-binding protein SAR1b OS=Homo sapiens GN=SAR1B PE=1 SV=1	D6R9R5; Q9Y6B6; Q9H029; D6RD69	0	1381.73	14	High	2	0.3257	0	1	1	1	691.37	0.57	0.00039	42.0218	0.004716	0.01812	0.125	3.5
1	Medium	Selected	GLYSKTSQSV			0.119668	0.0213115	-0.048	1	4	1	B4E2Q0	Calcium-transporting ATPase OS=Homo sapiens GN=ATP2C1 PE=1 SV=1	H0Y9S7; P98194; H0Y9V7; B4E2Q0	0	1069.55	10	Medium	2	0.0444	0	1	1	1	535.281	3.08	0.00165	22.1147	0.01571	0.08081	-0.048	2.25
1	High	Unambiguous	GMASVISRL	1xOxidation [M2]	1xOxidation [M2]	0.0545485	0.00761463	0.051	1	2	2	Q9BSJ2	Gamma-tubulin complex component 2 OS=Homo sapiens GN=TUBGCP2 PE=1 SV=2	Q9BSJ2; B3KTU7	0	949.514	9	High	2	0.0791	0	1	1	3	475.262	2.58	0.00123	36.9335	0.005256	0.03444	0.051	1.77
1	Medium	Unambiguous	GMCGGVRGV	1xOxidation [M2]	1xOxidation [M2]	0.181772	0.0365348	-0.103	1	1	1	Q5VTL8	Pre-mRNA-splicing factor 38B OS=Homo sapiens GN=PRPF38B PE=1 SV=1	Q5VTL8	0	851.386	9	Medium	2	0.0818	0	1	1	3	426.198	2.58	0.0011	17.224	0.02686	0.128	-0.103	1.59
1	High	Unambiguous	GMDLVVKTV	1xOxidation [M2]	1xOxidation [M2]	0.0471685	0.00687748	0.069	1	4	1	Q9BW83	Intraflagellar transport protein 27 homolog OS=Homo sapiens GN=IFT27 PE=1 SV=1	B1AH58; H0Y6C7; Q9BW83; F5GZ09	0	977.534	9	High	2	0.197	0	1	1	1	489.271	1.9	0.00093	30.6714	0.004716	0.02935	0.069	2.64
1	Medium	Unambiguous	GMYGKIAVMEL			0.195695	0.0405263	-0.113	1	5	1	Q16531	DNA damage-binding protein 1 OS=Homo sapiens GN=DDB1 PE=1 SV=1	Q16531; F5GY55; F5GZY8; F5GYG8; F5H198	0	1211.62	11	Medium	2	0.15	0	1	1	1	606.313	1.39	0.00084	57.5385	0.02956	0.1383	-0.113	1.8
1	High	Unambiguous	GMYGKIAVMEL	1xOxidation [M]	1xOxidation [M2; M9]	0.00203898	0	0.453	1	5	3	Q16531	DNA damage-binding protein 1 OS=Homo sapiens GN=DDB1 PE=1 SV=1	Q16531; F5GY55; F5GZY8; F5GYG8; F5H198	0	1227.61	11	High	2	0.268	0	1	1	1	614.309	-0.55	-0.00034	52.1322	0.004716	0.02023	0.112	2.5
1	High	Unambiguous	GMYIFLHTV			0.0210812	0.00298528	0.168	1	3	1	Q8N138	ORM1-like protein 3 OS=Homo sapiens GN=ORMDL3 PE=1 SV=1	Q8N138; J3QRM9; J3KTF9	0	1080.55	9	High	2	0.2763	0	1	1	1	540.782	1.99	0.00107	61.5724	0.002115	0.0124	0.168	2.57
1	High	Unambiguous	GMYIFLHTV	1xOxidation [M2]	1xOxidation [M2]	0.0343778	0.00687748	0.108	1	3	1	Q8N138	ORM1-like protein 3 OS=Homo sapiens GN=ORMDL3 PE=1 SV=1	Q8N138; J3QRM9; J3KTF9	0	1096.55	9	High	2	0.323	0	1	1	1	548.779	1.92	0.00105	52.0553	0.004716	0.02091	0.108	2.91
1	High	Unambiguous	GMYVFLHAV			0.0349413	0.00687748	0.106	1	3	2	Q9P0S3	ORM1-like protein 1 OS=Homo sapiens GN=ORMDL1 PE=1 SV=1	Q9P0S3; F6WST4; A0A1B0GXE7	0	1036.53	9	High	2	0.1802	0	1	1	1	518.769	2.04	0.00106	59.571	0.004716	0.02536	0.086	2.22
1	High	Unambiguous	GMYVFLHAV	1xOxidation [M2]	1xOxidation [M2]	0.0238277	0.00298528	0.153	1	3	2	Q9P0S3	ORM1-like protein 1 OS=Homo sapiens GN=ORMDL1 PE=1 SV=1	Q9P0S3; F6WST4; A0A1B0GXE7	0	1052.52	9	High	2	0.3137	0	1	1	1	526.767	2.55	0.00134	50.1626	0.002115	0.01412	0.153	2.71
1	High	Unambiguous	GPKGGSGSGPTIEEVD			0.0109549	0	0.248	1	3	1	A0A0G2JIW1	Heat shock 70 kDa protein 1B OS=Homo sapiens GN=HSPA1B PE=1 SV=1	V9GZ37; A0A0G2JIW1; P0DMV9	0	1486.7	16	High	2	0.3862	0	1	1	1	743.857	2.76	0.00206	25.4278	0	0.006106	0.248	2.9
1	Medium	Unambiguous	GQTGVIRSV			0.0946349	0.0166699	-0.018	1	1	1	O00267	Transcription elongation factor SPT5 OS=Homo sapiens GN=SUPT5H PE=1 SV=1	O00267	0	916.521	9	Medium	2	0.26	0	1	1	1	458.765	2.05	0.00094	23.4899	0.01287	0.06255	-0.018	2.5
1	High	Unambiguous	GQWASVIRV			0.028278	0.00687748	0.132	1	1	1	Q15393	Splicing factor 3B subunit 3 OS=Homo sapiens GN=SF3B3 PE=1 SV=4	Q15393	0	1015.57	9	High	2	0.151	0	1	1	1	508.288	1.15	0.00058	50.0704	0.004716	0.017	0.132	2.45
1	High	Unambiguous	GQYEGKVSSV			0.0254347	0.00298528	0.145	1	1	2	Q96P70	Importin-9 OS=Homo sapiens GN=IPO9 PE=1 SV=3	Q96P70	0	1053.52	10	High	2	0.1949	0	1	1	1	527.266	4.22	0.00222	19.8327	0.002115	0.01515	0.145	2.72
1	High	Unambiguous	GTINDISVLRV			0.0479377	0.00687748	0.067	1	3	1	C9J5N1	PTGES3L-AARSD1 readthrough OS=Homo sapiens GN=PTGES3L-AARSD1 PE=1 SV=1	H7C054; Q9BTE6; C9J5N1	0	1186.68	11	High	2	0.1073	0	1	1	3	593.845	2.56	0.00152	52.7978	0.004716	0.02996	0.067	1.77
1	High	Unambiguous	GVAESIHLWEV			0.0158353	0.00217249	0.203	1	6	1	Q9BV38	WD repeat-containing protein 18 OS=Homo sapiens GN=WDR18 PE=1 SV=2	K7EML4; K7EKX5; K7EIR0; Q9BV38; A0A0A0MQU0; A0A087X237	0	1239.64	11	High	2	0.4432	0	1	1	1	620.323	1.34	0.00083	61.2308	0.001539	0.009061	0.203	2.73
1	High	Unambiguous	GVDDAANFRTV			0.00968787	0	0.263	1	3	2	O43795	Unconventional myosin-Ib OS=Homo sapiens GN=MYO1B PE=1 SV=3	E9PDF6; O43795; E7EQD9	0	1164.56	11	High	2	0.2846	0	1	1	1	582.788	2.94	0.00171	33.4032	0	0.005355	0.263	2.53
1	High	Unambiguous	GVIAEILRGV			0.0204035	0.00298528	0.172	1	2	1	O00567	Nucleolar protein 56 OS=Homo sapiens GN=NOP56 PE=1 SV=4	Q5JXT2; O00567	0	1026.63	10	High	2	0.2572	0	1	1	1	513.819	0.41	0.00021	69.2335	0.002115	0.01198	0.172	2.76
1	Medium	Unambiguous	GVLDPRLLVGC			0.0722459	0.0115824	0.016	1	1	2	Q9Y5Z9	UbiA prenyltransferase domain-containing protein 1 OS=Homo sapiens GN=UBIAD1 PE=1 SV=1	Q9Y5Z9	0	1141.64	11	High	2	0.3941	0	1	1	1	571.325	2.16	0.00123	61.7123	0.007849	0.04658	0.016	2.36
1	Medium	Unambiguous	GVLDTLTKV			0.0705342	0.0115824	0.019	1	2	1	A0A087WV05	Uncharacterized protein OS=Homo sapiens PE=4 SV=1	A0A087WV05; Q99417	0	945.562	9	High	2	0.299	0	1	1	1	473.285	1.08	0.00051	51.0844	0.007849	0.04547	0.019	2.91
1	High	Selected	GVLENIFGV			0.0640695	0.0096325	0.031	1	1	2	Q9H6A9	Pecanex-like protein 3 OS=Homo sapiens GN=PCNX3 PE=1 SV=2	Q9H6A9	0	947.52	9	High	2	0	0	1	1	1	474.264	0.62	0.0003	76.3158	0.006566	0.04119	0.031	2.26
1	Medium	Unambiguous	GVLPNIQAV			0.215139	0.0450199	-0.126	1	16	1	A0A0U1RRH7	Histone H2A OS=Homo sapiens GN=HIST1H3D PE=3 SV=1	Q16777; Q7L7L0; Q96QV6; Q8IUE6; P04908; A0A0U1RR32; Q93077; Q99878; A0A0U1RRH7; Q96KK5; H0YFX9; Q9BTM1; P16104; P20671; P0C0S8; Q6FI13	0	910.536	9	Medium	2	0.262	0	1	1	1	455.772	0.52	0.00024	53.6979	0.03285	0.1535	-0.126	1.87
1	High	Unambiguous	GVYGGSVHEA			0.0134442	0	0.223	1	3	1	Q96KP4	Cytosolic non-specific dipeptidase OS=Homo sapiens GN=CNDP2 PE=1 SV=2	J3QKT2; Q96KP4; J3KRJ8	0	975.453	10	High	2	0.181	0	1	1	1	488.232	3.89	0.0019	18.8215	0	0.007628	0.223	2.32
1	Medium	Unambiguous	HLAKVTAEV			0.0976639	0.0176841	-0.022	1	2	1	P04843	Dolichyl-diphosphooligosaccharide--protein glycosyltransferase subunit 1 OS=Homo sapiens GN=RPN1 PE=1 SV=1	P04843; F8WF32	0	967.557	9	Medium	2	0.1479	0	1	1	1	484.284	4.05	0.00196	21.137	0.01351	0.06495	-0.022	1.69
1	Medium	Unambiguous	HLDFLPPGLLL			0.145042	0.0267379	-0.073	1	2	1	Q96D70	R3H domain-containing protein 4 OS=Homo sapiens GN=R3HDM4 PE=1 SV=3	K7EIG9; Q96D70	0	1234.72	11	Medium	2	0.144	0	1	1	1	617.864	0.48	0.0003	80.4805	0.02011	0.1	-0.073	2.43
1	High	Unambiguous	HLDPTEMEKV			0.0532446	0.00687748	0.054	1	2	2	O95757	Heat shock 70 kDa protein 4L OS=Homo sapiens GN=HSPA4L PE=1 SV=3	E9PDE8; O95757	0	1198.58	10	High	2	0.2852	0	1	1	1	599.794	2.91	0.00174	31.1908	0.004716	0.03369	0.054	2.91
1	High	Unambiguous	HLDPTEMEKV	1xOxidation [M7]	1xOxidation [M7]	0.0260646	0.00298528	0.142	1	2	2	O95757	Heat shock 70 kDa protein 4L OS=Homo sapiens GN=HSPA4L PE=1 SV=3	E9PDE8; O95757	0	1214.57	10	High	2	0.3257	0	1	1	1	607.791	2.43	0.00148	20.1164	0.002115	0.01556	0.142	2.18
1	High	Unambiguous	HLDTDVKRV			0.0102598	0	0.256	1	2	2	Q9NPQ8	Synembryn-A OS=Homo sapiens GN=RIC8A PE=1 SV=3	H0YEN0; Q9NPQ8	0	1082.6	9	High	3	0.0735	0	1	1	1	361.537	1.12	0.00041	15.9354	0	0.005726	0.256	1.36
1	High	Unambiguous	HLDVKPANI			0.0503194	0.00687748	0.061	1	4	1	B4DZM6	Membrane-associated tyrosine- and threonine-specific cdc2-inhibitory kinase OS=Homo sapiens GN=PKMYT1 PE=1 SV=1	Q99640; B4DZM6; I3L136; A6NHV6	0	1006.57	9	High	2	0.1739	0	1	1	1	503.789	2.64	0.00133	26.8151	0.004716	0.0316	0.061	2.07
1	High	Unambiguous	HIFKDKVVL			0.00317579	0	0.399	1	11	4	O60678	Protein arginine N-methyltransferase 3 OS=Homo sapiens GN=PRMT3 PE=1 SV=3	H0YDE4; E9PKG1; Q99873; O60678; E9PMW9; E9PQ98; H7C2I1; A0A0A0MSN7; A0A087X1W2; E9PIX6; E9PNR9	0	1098.67	9	High	3	0	0	1	1	1	366.894	1.45	0.00053	32.9877	0	0.001613	0.399	1.99
1	Medium	Unambiguous	HLGPEGRSV			0.164958	0.0285958	-0.09	1	1	1	E9PN77	Cysteine and histidine-rich protein 1 (Fragment) OS=Homo sapiens GN=CYHR1 PE=4 SV=8	E9PN77	0	951.501	9	Medium	2	0.1875	0	1	1	1	476.255	3.08	0.00147	16.1281	0.02157	0.1147	-0.09	2.4
1	High	Unambiguous	HLLDFPNIVI			0.0545485	0.00761463	0.051	1	1	1	Q6P2Q9	Pre-mRNA-processing-splicing factor 8 OS=Homo sapiens GN=PRPF8 PE=1 SV=2	Q6P2Q9	0	1180.67	10	High	2	0.1527	0	1	1	1	590.841	1.5	0.00089	74.129	0.005256	0.03456	0.051	1.31
1	Medium	Unambiguous	HLLEGQNASV			0.19284	0.0405263	-0.111	1	3	1	Q14807	Kinesin-like protein KIF22 OS=Homo sapiens GN=KIF22 PE=1 SV=5	Q14807; H3BRB3; H3BTH5	0	1067.55	10	Medium	2	0.1075	0	1	1	1	534.282	7.68	0.0041	25.8948	0.0293	0.1368	-0.111	1.86
1	High	Unambiguous	HLLEVVNQC			0.0204035	0.00298528	0.172	1	1	2	Q9Y3D0	Mitotic spindle-associated MMXD complex subunit MIP18 OS=Homo sapiens GN=FAM96B PE=1 SV=1	Q9Y3D0	0	1054.53	9	High	2	0.0556	0	1	1	1	527.772	1.71	0.0009	38.0581	0.002115	0.01204	0.171	1.62
1	High	Unambiguous	HLIHEVTKV			0.000641074	0	0.594	1	1	3	Q14697	Neutral alpha-glucosidase AB OS=Homo sapiens GN=GANAB PE=1 SV=3	Q14697	0	1075.63	9	High	3	0.2463	0	1	1	1	359.214	2.13	0.00076	20.3074	0	0.0002899	0.594	2.72
1	High	Unambiguous	HLLNESPML	1xOxidation [M8]	1xOxidation [M8]	0.0199095	0.00298528	0.175	1	1	1	Q92621	Nuclear pore complex protein Nup205 OS=Homo sapiens GN=NUP205 PE=1 SV=3	Q92621	0	1069.53	9	High	2	0.1558	0	1	1	1	535.272	1.54	0.00082	37.119	0.002115	0.01163	0.175	1.99
1	Medium	Unambiguous	HLMPTRYSV			0.0895458	0.0156864	-0.011	1	3	1	K7ELC7	60S ribosomal protein L27 (Fragment) OS=Homo sapiens GN=RPL27 PE=1 SV=1	K7ELC7; P61353; K7EQQ9	0	1103.57	9	Medium	2	0.1383	0	1	1	1	552.288	1.72	0.00095	29.8766	0.01223	0.0589	-0.011	1.88
1	Medium	Unambiguous	HLNGHIKQV			0.0782442	0.0125442	0.006	1	1	2	Q9HBE1	POZ-, AT hook-, and zinc finger-containing protein 1 OS=Homo sapiens GN=PATZ1 PE=1 SV=1	Q9HBE1	0	1045.59	9	High	3	0.1569	0	1	1	1	349.202	2.03	0.00071	12.4389	0.009029	0.05092	0.006	2.04
1	High	Unambiguous	HLNSHVRQV			0.0100931	0	0.258	1	5	1	P56270	Myc-associated zinc finger protein OS=Homo sapiens GN=MAZ PE=1 SV=1	H3BQI4; P56270; A0A087WWR2; I3L2Z5; H3BQS2	0	1089.59	9	High	3	0.2242	0	1	1	1	363.869	0.94	0.00034	11.1351	0	0.00561	0.258	2.23
1	High	Unambiguous	HLQAEVKQV			0.00815601	0	0.284	1	8	1	O75962	Triple functional domain protein OS=Homo sapiens GN=TRIO PE=1 SV=2	C9IZQ6; E7EWP2; H7BXZ5; J3QSW6; O75962; O60229; E7EPJ7; F5H228	0	1051.59	9	High	2	0.0549	0	1	1	1	526.302	5.97	0.00314	18.3147	0	0.004477	0.284	1.82
1	Medium	Selected	HLSEMVMKL	1xOxidation [M7]	1xOxidation [M7]	0.187236	0.0398916	-0.107	1	3	1	Q96MT8	Centrosomal protein of 63 kDa OS=Homo sapiens GN=CEP63 PE=1 SV=1	H0YAL1; Q96MT8; H0YAE6	0	1103.56	9	Medium	2	0	0	1	1	7	552.283	0.77	0.00043	32.7908	0.02883	0.1321	-0.107	1.76
1	Medium	Selected	HQPHQPLPPT			0.108147	0.0200973	-0.035	1	1	1	sp		sp	0	1151.6	10	Medium	2	0.0174	0	1	1	3	576.304	5.1	0.00294	15.7517	0.01541	0.0725	-0.035	1.72
1	High	Unambiguous	HVIDVKFLYGC			0.00607143	0	0.32	1	4	1	Q16531	DNA damage-binding protein 1 OS=Homo sapiens GN=DDB1 PE=1 SV=1	Q16531; F5GY55; F5GWI0; F5H2L3	0	1293.67	11	High	2	0.3656	0	1	1	1	647.337	-0.05	-3e-05	53.9279	0	0.00325	0.32	3.31
1	Medium	Unambiguous	KAISGVHTV			0.103185	0.0182554	-0.029	1	4	1	P41091	Eukaryotic translation initiation factor 2 subunit 3 OS=Homo sapiens GN=EIF2S3 PE=1 SV=3	P41091; Q2VIR3; F8W810; H7BZU1	0	911.531	9	Medium	2	0.0761	0	1	1	1	456.27	1.65	0.00075	15.437	0.01383	0.06901	-0.029	1.84
1	High	Selected	KAWNDIKKV			0.0340995	0.00687748	0.109	1	3	1	P36578	60S ribosomal protein L4 OS=Homo sapiens GN=RPL4 PE=1 SV=5	P36578; H3BTP7; H3BM89	0	1101.64	9	High	3	0.0111	0	1	1	3	367.886	2.06	0.00076	21.9344	0.004716	0.02085	0.109	1.8
1	High	Unambiguous	KIADFGWSV			0.0456664	0.00687748	0.073	1	9	2	Q96GD4	Aurora kinase B OS=Homo sapiens GN=AURKB PE=1 SV=3	Q96GD4; Q9UQB9; O14965; A0A0A0MSY3; Q5Y191; A3KFJ0; J3KT86; J3KTD6; J3QLN8	0	1022.53	9	High	2	0.3746	0	1	1	1	511.769	0.6	0.00031	56.2054	0.004716	0.03013	0.066	2.99
1	High	Unambiguous	KLADKLYNL			0.0319514	0.00687748	0.117	1	3	1	Q8N4P3	Guanosine-3',5'-bis(diphosphate) 3'-pyrophosphohydrolase MESH1 OS=Homo sapiens GN=HDDC3 PE=1 SV=3	Q8N4P3; H0YKT9; H0YNP9	0	1077.63	9	High	2	0.1181	0	1	1	1	539.319	0.93	0.0005	38.3511	0.004716	0.01938	0.117	2.54
1	High	Unambiguous	KLADICKNL			0.028278	0.00687748	0.132	1	2	1	Q9Y2L1	Exosome complex exonuclease RRP44 OS=Homo sapiens GN=DIS3 PE=1 SV=2	Q9Y2L1; G3V1J5	0	1017.58	9	High	2	0.0617	0	1	1	1	509.293	1.77	0.0009	41.2126	0.004716	0.01693	0.132	2.27
1	High	Selected	KLADIQIEQL			0.028278	0.00687748	0.132	1	2	1	O60925	Prefoldin subunit 1 OS=Homo sapiens GN=PFDN1 PE=1 SV=2	E5RGS4; O60925	0	1170.67	10	High	2		0.0398	5	5	7	585.842	3.89	0.00228	49.8414	0.004716	0.01702	0.132	1.93
1	High	Unambiguous	KLADISINYV			0.0424561	0.00687748	0.082	1	2	1	O94822	E3 ubiquitin-protein ligase listerin OS=Homo sapiens GN=LTN1 PE=1 SV=6	H7BYG8; O94822	0	1135.64	10	High	2	0.1152	0	1	1	1	568.322	0.36	0.0002	49.5011	0.004716	0.02637	0.082	2.17
1	High	Unambiguous	KLAELKQECL			0.00541287	0	0.334	1	4	1	H0YHG0	Uncharacterized protein (Fragment) OS=Homo sapiens PE=1 SV=1	F8VZQ9; H0YHG0; P82979; F8VS12	0	1174.65	10	High	2	0.098	0	1	1	1	587.831	3.68	0.00216	32.5032	0	0.002866	0.334	3.06
1	High	Unambiguous	KLAKLQAQV			0.0346584	0.00687748	0.107	1	5	1	P20290	Transcription factor BTF3 OS=Homo sapiens GN=BTF3 PE=1 SV=1	Q96K17; D6RDG3; E9PL10; E9PPC3; P20290	0	998.636	9	High	2	0.3015	0	1	1	1	499.823	2.67	0.00133	22.9531	0.004716	0.02115	0.107	2.72
1	Medium	Unambiguous	KIAPNTPQL			0.132309	0.0250925	-0.061	1	8	1	A0A087X117	Nodal modulator 1 OS=Homo sapiens GN=NOMO1 PE=1 SV=1	Q5JPE7; J3KN36; A0A0G2JN29; Q15155; A0A0G2JP90; A0A087X117; P69849; A0A087WW46	0	981.573	9	Medium	2	0.1572	0	1	1	1	491.291	2.41	0.00118	30.5339	0.0186	0.09037	-0.061	2.29
1	High	Unambiguous	KLAQWLWGL			0.0269286	0.00441616	0.138	1	1	1	Q9P2X0	Dolichol-phosphate mannosyltransferase subunit 3 OS=Homo sapiens GN=DPM3 PE=1 SV=2	Q9P2X0	0	1114.64	9	High	2	0.1169	0	1	1	1	557.825	1.88	0.00105	75.0367	0.00313	0.01604	0.138	2.48
1	Medium	Unambiguous	KLDEAFEFV			0.129288	0.0240963	-0.058	1	1	1	P28562	Dual specificity protein phosphatase 1 OS=Homo sapiens GN=DUSP1 PE=1 SV=3	P28562	0	1097.55	9	Medium	2	0.1111	0	1	1	3	549.28	0.97	0.00053	56.6417	0.01797	0.08798	-0.058	1.89
1	Medium	Selected	KLDEDVKMI			0.0976639	0.0176841	-0.022	1	5	1	Q13952	Nuclear transcription factor Y subunit gamma OS=Homo sapiens GN=NFYC PE=1 SV=3	E9PI99; Q5T6K7; A0A0A0MT00; Q5T6K5; Q13952	0	1090.58	9	Medium	2	0.0398	0	1	1	1	545.796	3.31	0.00181	33.7842	0.01351	0.06487	-0.022	2.26
1	High	Unambiguous	KLDEDVKMI	1xOxidation [M8]	1xOxidation [M8]	0.0349413	0.00687748	0.106	1	5	1	Q13952	Nuclear transcription factor Y subunit gamma OS=Homo sapiens GN=NFYC PE=1 SV=3	E9PI99; Q5T6K7; A0A0A0MT00; Q5T6K5; Q13952	0	1106.58	9	High	2	0.1864	0	1	1	1	553.795	5.21	0.00288	24.781	0.004716	0.02128	0.106	2.2
1	Medium	Selected	KLDGSRLIKV			0.081419	0.0125442	0.001	1	2	1	P62081	40S ribosomal protein S7 OS=Homo sapiens GN=RPS7 PE=1 SV=1	P62081; B5MCP9	0	1128.71	10	High	3		0.0276	3	3	5	376.909	2.31	0.00087	30.1181	0.009029	0.0532	0.001	1.76
1	Medium	Unambiguous	KLDNQVSKV			0.210514	0.0422351	-0.123	1	2	1	Q9Y2D8	Afadin- and alpha-actinin-binding protein OS=Homo sapiens GN=SSX2IP PE=1 SV=3	Q9Y2D8; S4R403	0	1030.59	9	Medium	2	0.2686	0	1	1	1	515.801	4.64	0.00239	15.8277	0.03102	0.15	-0.123	2.83
1	Medium	Unambiguous	KLDPTTTTF			0.0895458	0.0156864	-0.011	1	4	1	Q9ULP0	Protein NDRG4 OS=Homo sapiens GN=NDRG4 PE=1 SV=2	H3BQJ4; Q9ULP0; B7Z9X4; H3BPQ3	0	1023.54	9	Medium	2	0.1478	0	1	1	1	512.274	4.04	0.00207	32.8401	0.01223	0.05913	-0.011	2.3
1	High	Unambiguous	KLDQVIIHV			0.0523923	0.00687748	0.056	1	2	1	Q9BXD5	N-acetylneuraminate lyase OS=Homo sapiens GN=NPL PE=1 SV=1	A0A087WZ70; Q9BXD5	0	1064.65	9	High	2	0.0965	0	1	1	1	532.828	1.75	0.00093	40.5329	0.004716	0.03309	0.056	2.28
1	Medium	Unambiguous	KLDVGNAEV			0.14068	0.0260984	-0.069	1	5	2	P51572	B-cell receptor-associated protein 31 OS=Homo sapiens GN=BCAP31 PE=1 SV=3	C9JSP1; C9JMD7; P51572; C9J0M4; C9JQ75	0	944.505	9	Medium	2	0.1574	0	1	1	1	472.757	2.6	0.00123	28.7887	0.02469	0.1233	-0.099	2.16
1	High	Unambiguous	KLEEIIHQI			0.0225045	0.00298528	0.16	1	1	2	Q15042	Rab3 GTPase-activating protein catalytic subunit OS=Homo sapiens GN=RAB3GAP1 PE=1 SV=3	Q15042	0	1122.65	9	High	2	0.1074	0	1	1	1	561.831	2.22	0.00124	40.5831	0.004716	0.03187	0.06	2.42
1	Medium	Unambiguous	KLEKDNWLL			0.0782442	0.0125442	0.006	1	3	1	Q8NI27	THO complex subunit 2 OS=Homo sapiens GN=THOC2 PE=1 SV=2	Q8NI27; H0Y815; A0A0C4DG98	0	1158.65	9	High	2	0.0613	0	1	1	3	579.83	1.2	0.00069	46.3707	0.009029	0.05087	0.006	2.12
1	High	Unambiguous	KLFDDDDSGKISL			0.00183266	0	0.466	1	3	3	E5RJF8	Centrin-3 OS=Homo sapiens GN=CETN3 PE=1 SV=1	O15182; E5RK82; E5RJF8	0	1452.72	13	High	2	0.2548	0	1	1	1	726.865	0.55	0.0004	45.5755	0	0.005582	0.259	3.14
1	High	Unambiguous	KLFDDKLQNC			0.0289776	0.00687748	0.129	1	3	1	Q96SU4	Oxysterol-binding protein-related protein 9 OS=Homo sapiens GN=OSBPL9 PE=1 SV=2	E9PK98; Q96SU4; H0YE19	0	1223.61	10	High	2	0.3214	0	1	1	1	612.31	3.03	0.00186	33.4946	0.004716	0.01737	0.129	3.08
1	High	Unambiguous	KLFEEIREILL			0.00929892	0	0.268	1	3	1	Q8N4U5	T-complex protein 11-like protein 2 OS=Homo sapiens GN=TCP11L2 PE=2 SV=1	F8VRQ3; G3V1Z2; Q8N4U5	0	1402.83	11	High	2	0.1381	0	1	1	1	701.92	2.13	0.0015	69.609	0	0.005138	0.268	2.1
1	High	Unambiguous	KLFEFMHET			0.0174685	0.00217249	0.191	1	1	1	O14980	Exportin-1 OS=Homo sapiens GN=XPO1 PE=1 SV=1	O14980	0	1181.57	9	High	3	0.1084	0	1	1	1	394.527	0.75	0.00029	44.2293	0.002115	0.01011	0.191	2.49
1	High	Unambiguous	KLFEKVKEV			0.0327408	0.00687748	0.114	1	1	2	Q96K12	Fatty acyl-CoA reductase 2 OS=Homo sapiens GN=FAR2 PE=1 SV=1	Q96K12	0	1119.68	9	High	2	0.06	0	1	1	1	560.344	3.88	0.00217	23.988	0.004716	0.01991	0.114	1.5
1	High	Unambiguous	KIFEMGPVFTL			0.000787055	0	0.569	1	1	3	P00403	Cytochrome c oxidase subunit 2 OS=Homo sapiens GN=MT-CO2 PE=1 SV=1	P00403	0	1281.69	11	High	2	0.2	0	1	1	1	641.35	1.18	0.00076	71.4628	0	0.001711	0.393	2.4
1	High	Unambiguous	KIFEMGPVFTL	1xOxidation [M5]	1xOxidation [M5]	0.00215953	0	0.446	1	1	3	P00403	Cytochrome c oxidase subunit 2 OS=Homo sapiens GN=MT-CO2 PE=1 SV=1	P00403	0	1297.69	11	High	2	0.1382	0	1	1	1	649.348	1.42	0.00092	60.8073	0	0.001067	0.446	2.17
1	High	Unambiguous	KLFGMIITI	1xOxidation [M5]	1xOxidation [M5]	0.062545	0.00900622	0.034	1	10	3	B4DR61	Protein transport protein Sec61 subunit alpha isoform 1 OS=Homo sapiens GN=SEC61A1 PE=1 SV=1	B4DR61; P61619; H7C069; A6NK38; Q8TC24; F8W776; F2Z2C7; A6NIF9; Q9H9S3; C9JXC6	0	1051.62	9	High	2	0.2763	0	1	1	1	526.315	0.91	0.00048	62.371	0.009029	0.0496	0.009	2.28
1	High	Unambiguous	KLFIGGLNV			0.0610557	0.00817459	0.037	1	1	1	Q13151	Heterogeneous nuclear ribonucleoprotein A0 OS=Homo sapiens GN=HNRNPA0 PE=1 SV=1	Q13151	0	960.588	9	High	2	0.1561	0	1	1	1	480.798	0.65	0.00031	56.3948	0.005621	0.03882	0.037	2.37
1	Medium	Unambiguous	KLFNEFIQL			0.0716709	0.0115824	0.017	1	1	2	Q9UNX4	WD repeat-containing protein 3 OS=Homo sapiens GN=WDR3 PE=1 SV=1	Q9UNX4	0	1151.65	9	High	2	0.0699	0	1	1	1	576.327	1.17	0.00067	65.8326	0.007849	0.0463	0.017	1.86
1	High	Unambiguous	KLFPFYFHI			0.0572502	0.00817459	0.045	1	4	3	Q6UW68	Transmembrane protein 205 OS=Homo sapiens GN=TMEM205 PE=1 SV=1	Q6UW68; K7EJQ9; K7ER05; K7ELQ9	0	1211.66	9	High	2		0.0292	2	2	2	606.334	0.2	0.00012	70.0053	0.007849	0.04475	0.021	2.33
1	High	Unambiguous	KLFPGFEIETV			0.0404401	0.00687748	0.088	1	2	2	P08243	Asparagine synthetase [glutamine-hydrolyzing] OS=Homo sapiens GN=ASNS PE=1 SV=4	F8WEJ5; P08243	0	1279.69	11	High	2	0.2825	0	1	1	1	640.351	1.73	0.00111	64.1245	0.004716	0.0249	0.088	2.23
1	Medium	Unambiguous	KLGAVFNQV			0.0968982	0.0173212	-0.021	1	1	1	Q15393	Splicing factor 3B subunit 3 OS=Homo sapiens GN=SF3B3 PE=1 SV=4	Q15393	0	975.562	9	Medium	2	0.0945	0	1	1	1	488.286	1.93	0.00094	40.2033	0.01325	0.06419	-0.021	2.54
1	High	Unambiguous	KIGDEPPKV			0.0445707	0.00687748	0.076	1	5	2	P58340	Myeloid leukemia factor 1 OS=Homo sapiens GN=MLF1 PE=1 SV=1	C9K0D4; P58340; C9J3M3; C9K0D3; C9JNE5	0	982.557	9	High	2	0.1127	0	1	1	1	491.784	4.08	0.002	21.1138	0.004716	0.02767	0.076	2.13
1	Medium	Unambiguous	KIGDFGLATV			0.115109	0.0207914	-0.043	1	10	2	P15056	Serine/threonine-protein kinase B-raf OS=Homo sapiens GN=BRAF PE=1 SV=4	A0A0U1RR70; P04049; H7C155; G5E9L9; H7C560; P15056; P10398; Q8N568; Q96II5; H7C4S5	0	1020.57	10	Medium	2	0	0	1	1	1	510.79	1.09	0.00056	51.0826	0.01541	0.0772	-0.043	2.18
1	High	Unambiguous	KIGEGTYGV			0.0435008	0.00687748	0.079	2	10	1	G3V5T9; A0A024QZP7	Cyclin-dependent kinase 2 OS=Homo sapiens GN=CDK2 PE=1 SV=1;Cell division cycle 2, G1 to S and G2 to M, isoform CRA_a OS=Homo sapiens GN=CDC2 PE=1 SV=1	P24941; P06493; E7ESI2; Q00526; E5RIU6; G3V317; G3V5T9; A0A087WZZ9; K7ELV5; A0A024QZP7	0	923.483	9	High	2	0.3512	0	1	1	1	462.247	2.96	0.00137	28.4977	0.004716	0.0271	0.079	2.99
1	Medium	Unambiguous	KLGEIVTTI			0.188624	0.0398916	-0.108	1	10	1	P84085	ADP-ribosylation factor 5 OS=Homo sapiens GN=ARF5 PE=1 SV=2	F5H423; C9JPM4; P61204; P18085; P84077; C9J1Z8; P84085; F5H6T5; F5H0C7; F8WDB3	0	973.593	9	Medium	2	0.2303	0	1	1	1	487.301	1	0.00049	44.1462	0.02911	0.1333	-0.108	1.65
1	High	Unambiguous	KLGGVVSI			0.0421133	0.00687748	0.083	1	3	1	Q9Y4A5	Transformation/transcription domain-associated protein OS=Homo sapiens GN=TRRAP PE=1 SV=3	F2Z2U4; H0Y4W2; Q9Y4A5	0	772.493	8	High	2	0.1522	0	1	1	1	386.75	0.8	0.00031	37.9981	0.004716	0.02608	0.083	2.3
1	Medium	Unambiguous	KLGPAPKTL			0.147268	0.0267379	-0.075	1	2	3	Q14527	Helicase-like transcription factor OS=Homo sapiens GN=HLTF PE=1 SV=2	Q14527; A0A0C4DGA6	0	924.588	9	Medium	2	0.2322	0	1	1	1	462.799	3.25	0.0015	21.2786	0.02011	0.101	-0.075	2.11
1	High	Unambiguous	KLGSVPVTV			0.0355139	0.00687748	0.104	1	1	2	Q9Y4C2	TRPM8 channel-associated factor 1 OS=Homo sapiens GN=TCAF1 PE=1 SV=3	Q9Y4C2	0	899.556	9	High	2	0.199	0	1	1	1	450.283	3.36	0.00151	36.4994	0.004716	0.02174	0.104	2.01
1	High	Unambiguous	KLHDINAQM	1xOxidation [M9]	1xOxidation [M9]	0.0121859	0	0.235	1	5	2	P63010	AP-2 complex subunit beta OS=Homo sapiens GN=AP2B1 PE=1 SV=1	A0A087WYD1; A0A087WZQ6; A0A087X253; P63010; A0A087WU93	0	1085.54	9	High	2	0.1176	0	1	1	5	543.275	1.03	0.00056	12.6381	0	0.006881	0.235	1.53
1	High	Unambiguous	KLHDVELHQV			0.0207396	0.00298528	0.17	1	3	1	O14775	Guanine nucleotide-binding protein subunit beta-5 OS=Homo sapiens GN=GNB5 PE=1 SV=2	H0YNW7; Q96F32; O14775	0	1217.66	10	High	3	0.2165	0	1	1	1	406.56	0.53	0.00021	23.0681	0.002115	0.01213	0.17	2.31
1	Medium	Unambiguous	KLKVPEWVDTV			0.0909729	0.0163618	-0.013	1	5	2	P39019	40S ribosomal protein S19 OS=Homo sapiens GN=RPS19 PE=1 SV=2	P39019; M0QYF7; M0R2L9; M0QXK4; M0R140	0	1313.75	11	Medium	2	0.1467	0	1	1	1	657.378	1.04	0.00068	50.0009	0.01271	0.05978	-0.013	2.59
1	Medium	Unambiguous	KLLAAGVVSA			0.0968982	0.0173212	-0.021	1	2	1	A0A1W2PNX8	Protein unc-45 homolog A OS=Homo sapiens GN=UNC45A PE=1 SV=1	A0A1W2PNX8; Q9H3U1	0	928.583	10	Medium	2	0.1105	0	1	1	1	464.796	1.75	0.00081	34.8313	0.01325	0.06416	-0.021	1.81
1	High	Unambiguous	KIIDEDGLLNL			0.0113198	0	0.244	1	2	1	P35251	Replication factor C subunit 1 OS=Homo sapiens GN=RFC1 PE=1 SV=4	P35251; H0Y8U4	0	1242.69	11	High	2	0.1149	0	1	1	1	621.851	1.39	0.00087	58.4719	0	0.006329	0.244	2.35
1	Medium	Unambiguous	KLIDFGSGALL			0.0938915	0.0166699	-0.017	1	4	2	P11309	Serine/threonine-protein kinase pim-1 OS=Homo sapiens GN=PIM1 PE=1 SV=3	Q9P1W9; P11309; Q86V86; C9J8V9	0	1133.66	11	Medium	2	0.0395	0	1	1	1	567.333	2.2	0.00125	62.0177	0.01541	0.07797	-0.044	2.28
1	High	Unambiguous	KLLDFGSLSNL			0.00528131	0	0.337	1	1	2	P08708	40S ribosomal protein S17 OS=Homo sapiens GN=RPS17 PE=1 SV=2	P08708	0	1206.67	11	High	2	0.2207	0	1	1	1	603.841	2.05	0.00124	65.7328	0	0.004061	0.295	2.99
1	Medium	Selected	KLLDFILKT			0.194263	0.0405263	-0.112	1	1	1	Q92621	Nuclear pore complex protein Nup205 OS=Homo sapiens GN=NUP205 PE=1 SV=3	Q92621	0	1090.69	9	Medium	2		0.0313	3	3	5	545.848	1.68	0.00092	58.8532	0.0293	0.1374	-0.112	2.17
1	High	Unambiguous	KILDIGLAYI			0.0177566	0.00298528	0.189	1	1	2	P49754	Vacuolar protein sorting-associated protein 41 homolog OS=Homo sapiens GN=VPS41 PE=1 SV=3	P49754	0	1118.68	10	High	2	0.2047	0	1	1	1	559.845	1.49	0.00083	67.5255	0.002115	0.01026	0.189	2.15
1	High	Unambiguous	KLIDILLRNC			0.0167686	0.00217249	0.196	1	1	1	Q9NR09	Baculoviral IAP repeat-containing protein 6 OS=Homo sapiens GN=BIRC6 PE=1 SV=2	Q9NR09	0	1200.71	10	High	2	0.2597	0	1	1	1	600.862	2.05	0.00123	62.1135	0.001539	0.009681	0.196	2.58
1	High	Unambiguous	KLLDILSYL			0.0541104	0.00761463	0.052	1	1	1	O15091	Mitochondrial ribonuclease P protein 3 OS=Homo sapiens GN=KIAA0391 PE=1 SV=2	O15091	0	1077.66	9	High	2	0.1937	0	1	1	3	539.332	0.47	0.00025	83.5751	0.005256	0.03413	0.052	1.91
1	High	Unambiguous	KLLDMVGKVQI			0.00498663	0	0.344	1	1	1	Q15382	GTP-binding protein Rheb OS=Homo sapiens GN=RHEB PE=1 SV=1	Q15382	0	1243.74	11	High	2	0.2903	0	1	1	1	622.377	2.2	0.00137	53.0999	0	0.002639	0.344	3.41
1	Medium	Unambiguous	KLLDMVGKVQI	1xOxidation [M5]	1xOxidation [M5]	0.167453	0.0301406	-0.092	1	1	2	Q15382	GTP-binding protein Rheb OS=Homo sapiens GN=RHEB PE=1 SV=1	Q15382	0	1259.74	11	Medium	2	0.2351	0	1	1	1	630.374	0.98	0.00062	43.6878	0.02469	0.1211	-0.096	3.19
1	Medium	Selected	KLLDTMVDTFL	1xOxidation [M6]	1xOxidation [M6]	0.105639	0.0189109	-0.032	1	5	1	U3KQ54	HCG2044777 OS=Homo sapiens GN=PMF1-BGLAP PE=4 SV=1	V9GYH6; A0A087WT04; Q6P1K2; U3KQ54; V9GYI0	0	1311.69	11	Medium	2		0.0173	2	2	4	656.348	1.76	0.00115	58.4767	0.01462	0.07078	-0.032	1.7
1	High	Unambiguous	KLIEAEDNMNC	1xOxidation [M9]	1xOxidation [M9]	0.00317579	0	0.399	1	2	2	P62318	Small nuclear ribonucleoprotein Sm D3 OS=Homo sapiens GN=SNRPD3 PE=1 SV=1	P62318; H3BT13	0	1295.56	11	High	2	0.3156	0	1	1	1	648.286	3.47	0.00225	21.8842	0.001539	0.00962	0.197	2.63
1	Medium	Unambiguous	KILEDDKGAFQL			0.0788696	0.0125442	0.005	1	1	1	Q9UKT4	F-box only protein 5 OS=Homo sapiens GN=FBXO5 PE=1 SV=1	Q9UKT4	0	1376.74	12	High	2	0.1678	0	1	1	1	688.88	7.53	0.00518	43.6239	0.009029	0.05135	0.005	2.86
1	Medium	Selected	KILEELQKV			0.175137	0.0336048	-0.098	1	4	1	O75179	Ankyrin repeat domain-containing protein 17 OS=Homo sapiens GN=ANKRD17 PE=1 SV=3	H0YLQ3; A0A1W2PQ15; O75179; H0YM23	0	1099.67	9	Medium	2		0.0273	2	2	6	550.341	3.14	0.00172	36.6801	0.02469	0.1223	-0.098	2.14
1	High	Unambiguous	KLLEEQGIFL			0.00339123	0	0.391	1	3	1	Q5T4S7	E3 ubiquitin-protein ligase UBR4 OS=Homo sapiens GN=UBR4 PE=1 SV=1	A0A0A0MSW0; X6RE05; Q5T4S7	0	1189.68	10	High	2	0.2477	0	1	1	1	595.346	1.1	0.00065	58.2542	0	0.001738	0.391	2.18
1	High	Unambiguous	KLLEFVPHHC			0.00217733	0	0.445	1	2	2	Q14746	Conserved oligomeric Golgi complex subunit 2 OS=Homo sapiens GN=COG2 PE=1 SV=1	Q14746; B7Z2Y2	0	1222.64	10	High	3	0.0167	0	1	1	1	408.219	2.03	0.00083	35.2095	0	0.00108	0.445	2.39
1	High	Unambiguous	KLLEGEESRISL			1.74152e-06	0	1.314	1	2	3	P08670	Vimentin OS=Homo sapiens GN=VIM PE=1 SV=4	P08670; B0YJC4	0	1373.76	12	High	3	0.3103	0	1	1	1	458.593	1.35	0.00062	40.1663	0	5.122e-07	1.314	3.77
1	Medium	Selected	KLLEGEETRL			0.149525	0.027503	-0.077	1	1	1	P07196	Neurofilament light polypeptide OS=Homo sapiens GN=NEFL PE=1 SV=3	P07196	0	1187.66	10	Medium	2		0.0044	2	2	2	594.336	0.71	0.00042	30.5518	0.02051	0.1031	-0.077	2.28
1	High	Unambiguous	KILEKEIRV			0.0605669	0.00817459	0.038	1	1	1	O75330	Hyaluronan mediated motility receptor OS=Homo sapiens GN=HMMR PE=1 SV=2	O75330	0	1127.71	9	High	3	0.1897	0	1	1	1	376.577	1.56	0.00059	26.0901	0.005621	0.03866	0.038	2.32
1	Medium	Selected	KLLEIDIDGV			0.10985	0.0207914	-0.037	1	3	1	A6NMQ1	DNA polymerase OS=Homo sapiens GN=POLA1 PE=1 SV=1	A6NMQ1; P09884; A0A087WU64	0	1114.64	10	Medium	2	0.0293	0	1	1	1	557.822	0.77	0.00043	58.1671	0.01541	0.07378	-0.037	2.39
1	Medium	Selected	KLLEVQILE			0.223036	0.0486237	-0.131	1	2	1	Q8IWJ2	GRIP and coiled-coil domain-containing protein 2 OS=Homo sapiens GN=GCC2 PE=1 SV=4	H7BYJ9; Q8IWJ2	0	1084.66	9	Medium	2		0	2	2	6	542.835	1.07	0.00058	57.3347	0.03518	0.1597	-0.131	1.46
1	Medium	Selected	KLLEYIEEI			0.135394	0.0257772	-0.064	1	1	1	O75330	Hyaluronan mediated motility receptor OS=Homo sapiens GN=HMMR PE=1 SV=2	O75330	0	1149.64	9	Medium	2	0.0111	0	1	1	3	575.325	1.71	0.00098	59.7018	0.01902	0.09264	-0.064	1.8
1	Medium	Selected	KLIEYYQQL			0.161277	0.0276365	-0.087	1	4	1	Q9UJW0	Dynactin subunit 4 OS=Homo sapiens GN=DCTN4 PE=1 SV=1	E5RGG1; Q9UJW0; E5RK21; H9KVE0	0	1197.65	9	Medium	2		0.0417	2	2	6	599.331	2.25	0.00135	45.6012	0.02093	0.112	-0.087	1.61
1	High	Unambiguous	KLLNIIDLQFL			0.0264931	0.00298528	0.14	1	1	1	Q10570	Cleavage and polyadenylation specificity factor subunit 1 OS=Homo sapiens GN=CPSF1 PE=1 SV=2	Q10570	0	1329.81	11	High	2	0.2556	0	1	1	1	665.411	0.8	0.00053	81.7873	0.002115	0.01582	0.14	2.23
1	High	Selected	KLLNVDPDNVVL			0.0491144	0.00687748	0.064	1	1	1	P24522	Growth arrest and DNA damage-inducible protein GADD45 alpha OS=Homo sapiens GN=GADD45A PE=1 SV=1	P24522	0	1338.76	12	High	2	0.0385	0	1	1	1	669.886	2.19	0.00147	55.134	0.004716	0.03081	0.064	1.82
1	High	Unambiguous	KLIQLQFEV			0.0346584	0.00687748	0.107	1	1	1	F8VV91	POC1 centriolar protein homolog B OS=Homo sapiens GN=POC1B PE=4 SV=1	F8VV91	0	1117.66	9	High	2	0.2069	0	1	1	1	559.336	1.94	0.00109	59.6996	0.004716	0.02118	0.107	2.03
1	Medium	Unambiguous	KILSELFTV			0.14068	0.0260984	-0.069	1	3	2	G3V483	G2/M phase-specific E3 ubiquitin-protein ligase OS=Homo sapiens GN=G2E3 PE=1 SV=1	F5GX24; G3V483; Q7L622	0	1049.62	9	Medium	2	0.1802	0	1	1	1	525.316	1.35	0.00071	61.6436	0.02982	0.1402	-0.114	1.72
1	Medium	Unambiguous	KLISELQKL			0.116008	0.0207914	-0.044	1	2	1	Q5UIP0	Telomere-associated protein RIF1 OS=Homo sapiens GN=RIF1 PE=1 SV=2	H7BZN3; Q5UIP0	0	1071.68	9	Medium	2	0.1092	0	1	1	3	536.343	1.89	0.00101	41.2672	0.01541	0.07797	-0.044	2.29
1	High	Unambiguous	KIMEQSPDM			0.016632	0.00217249	0.197	1	2	2	Q06945	Transcription factor SOX-4 OS=Homo sapiens GN=SOX4 PE=1 SV=1	P35716; Q06945	0	1078.49	9	High	2	0	0	1	1	3	539.752	4.78	0.00258	24.707	0.001539	0.009565	0.197	1.78
1	High	Unambiguous	KIMEQSPDM	1xOxidation [M]	1xOxidation [M3; M9]	0.00532481	0	0.336	1	2	3	Q06945	Transcription factor SOX-4 OS=Homo sapiens GN=SOX4 PE=1 SV=1	P35716; Q06945	0	1094.49	9	High	2	0.3231	0	1	1	1	547.749	4.56	0.0025	15.3574	0	0.002826	0.336	2.6
1	High	Unambiguous	KIMEQSPDM	2xOxidation [M3; M9]	2xOxidation [M3; M9]	0.0417733	0.00687748	0.084	1	2	4	Q06945	Transcription factor SOX-4 OS=Homo sapiens GN=SOX4 PE=1 SV=1	P35716; Q06945	0	1110.48	9	High	2	0.1373	0	1	1	1	555.746	3.8	0.00211	11.5488	0.004716	0.02587	0.084	1.53
1	High	Unambiguous	KLMQQQQEV	1xOxidation [M3]	1xOxidation [M3]	0.0327408	0.00687748	0.114	1	1	1	O15164	Transcription intermediary factor 1-alpha OS=Homo sapiens GN=TRIM24 PE=1 SV=3	O15164	0	1147.58	9	High	2	0.0863	0	1	1	1	574.296	5.62	0.00322	13.7351	0.004716	0.01981	0.114	1.39
1	High	Unambiguous	KIMTEKELLAV			0.0192692	0.00298528	0.179	1	4	1	E7EMK3	Flotillin-2 OS=Homo sapiens GN=FLOT2 PE=1 SV=1	K7EKW9; Q14254; J3QLD9; E7EMK3	0	1274.74	11	High	2	0.0876	0	1	1	1	637.874	0.94	0.0006	42.1499	0.002115	0.01122	0.179	2.17
1	High	Unambiguous	KLNDLIQRL			0.0167686	0.00217249	0.196	1	1	2	P53621	Coatomer subunit alpha OS=Homo sapiens GN=COPA PE=1 SV=2	P53621	0	1112.68	9	High	2	0.1279	0	1	1	1	556.844	1.44	0.0008	46.8218	0.001539	0.009694	0.196	2.58
1	Medium	Unambiguous	KLNEDMACSV	1xOxidation [M6]	1xOxidation [M6]	0.151813	0.027503	-0.079	1	8	1	P25789	Proteasome subunit alpha type-4 OS=Homo sapiens GN=PSMA4 PE=1 SV=1	H0YL69; H0YLC2; H0YKT8; H0YN18; H0YMZ1; H0YLS6; H0YMA1; P25789	0	1125.49	10	Medium	2	0.3452	0	1	1	1	563.252	4.8	0.0027	22.5625	0.02051	0.1053	-0.079	2.52
1	High	Unambiguous	KLPEKWESV			0.0605669	0.00817459	0.038	1	2	1	O76021	Ribosomal L1 domain-containing protein 1 OS=Homo sapiens GN=RSL1D1 PE=1 SV=3	O76021; I3L3U9	0	1115.61	9	High	2	0.0667	0	1	1	1	558.311	4.06	0.00226	32.6153	0.005621	0.03875	0.038	2.1
1	High	Unambiguous	KLPKQPVIVKA			0.0133345	0	0.224	1	3	2	P46776	60S ribosomal protein L27a OS=Homo sapiens GN=RPL27A PE=1 SV=2	E9PLX7; E9PJD9; P46776	0	1220.81	11	High	3	0.5214	0	1	1	1	407.609	2.4	0.00098	23.6865	0	0.007596	0.224	2.8
1	High	Unambiguous	KLPSETIFVGC			0.00617182	0	0.318	1	2	3	P57678	Gem-associated protein 4 OS=Homo sapiens GN=GEMIN4 PE=1 SV=2	I3L2C7; P57678	0	1193.62	11	High	2	0.3652	0	1	1	1	597.316	1.32	0.00079	51.7533	0	0.00332	0.318	2.82
1	High	Unambiguous	KLQEFLQTL			0.0289776	0.00687748	0.129	1	6	2	Q9NVI1	Fanconi anemia group I protein OS=Homo sapiens GN=FANCI PE=1 SV=4	H3BT54; Q9NVI1; H3BMG4; H3BS60; F8W7R3; H3BQE2	0	1119.64	9	High	2	0.1907	0	1	1	1	560.325	1.27	0.00071	56.1008	0.004716	0.01741	0.129	1.94
1	Medium	Selected	KIQEILTQV			0.215139	0.0450199	-0.126	1	1	1	O00425	Insulin-like growth factor 2 mRNA-binding protein 3 OS=Homo sapiens GN=IGF2BP3 PE=1 SV=2	O00425	0	1071.64	9	Medium	2		0.0442	2	2	6	536.325	1.33	0.00071	43.1647	0.03285	0.1536	-0.126	1.73
1	High	Unambiguous	KLQEVGQVSV			0.00389879	0	0.374	1	1	2	P06756	Integrin alpha-V OS=Homo sapiens GN=ITGAV PE=1 SV=2	P06756	0	1086.62	10	High	2	0.3776	0	1	1	1	543.813	3.08	0.00168	31.7689	0	0.002022	0.374	3.31
1	High	Unambiguous	KLSELQLRV			0.0591232	0.00817459	0.041	1	1	2	Q9BVK6	Transmembrane emp24 domain-containing protein 9 OS=Homo sapiens GN=TMED9 PE=1 SV=2	Q9BVK6	0	1085.67	9	High	2	0.0515	0	1	1	1	543.339	2.86	0.00155	40.1407	0.005621	0.03762	0.041	1.94
1	High	Selected	KLSEYEMSI			0.0204035	0.00298528	0.172	1	1	1	Q8NBU5	ATPase family AAA domain-containing protein 1 OS=Homo sapiens GN=ATAD1 PE=1 SV=1	Q8NBU5	0	1099.53	9	High	2		0	2	2	6	550.271	1.55	0.00085	42.6921	0.002115	0.01199	0.172	1.84
1	High	Unambiguous	KLSEYEMSI	1xOxidation [M7]	1xOxidation [M7]	0.0407695	0.00687748	0.087	1	1	2	Q8NBU5	ATPase family AAA domain-containing protein 1 OS=Homo sapiens GN=ATAD1 PE=1 SV=1	Q8NBU5	0	1115.53	9	High	2	0.1195	0	1	1	1	558.27	3.68	0.00205	32.1134	0.004716	0.02519	0.087	2.26
1	High	Unambiguous	KLSLVAAML			0.0620447	0.00900622	0.035	1	1	2	P11021	78 kDa glucose-regulated protein OS=Homo sapiens GN=HSPA5 PE=1 SV=2	P11021	0	945.58	9	High	2	0.2121	0	1	1	1	473.294	1.52	0.00072	60.4418	0.009029	0.05365	0	1.98
1	Medium	Selected	KLSLVAAML	1xOxidation [M8]	1xOxidation [M8]	0.0953837	0.0166699	-0.019	1	1	2	P11021	78 kDa glucose-regulated protein OS=Homo sapiens GN=HSPA5 PE=1 SV=2	P11021	0	961.575	9	Medium	2	0.0164	0	1	1	1	481.291	0.31	0.00015	47.6565	0.01287	0.06335	-0.019	1.83
1	High	Unambiguous	KLSLVAAMLLL			0.00822314	0	0.283	1	1	1	P11021	78 kDa glucose-regulated protein OS=Homo sapiens GN=HSPA5 PE=1 SV=2	P11021	0	1171.75	11	High	2	0.0673	0	1	1	1	586.379	1.3	0.00076	86.2536	0	0.004488	0.283	2.23
1	High	Unambiguous	KLSLVAAMLLL	1xOxidation [M8]	1xOxidation [M8]	0.0126952	0	0.23	1	1	1	P11021	78 kDa glucose-regulated protein OS=Homo sapiens GN=HSPA5 PE=1 SV=2	P11021	0	1187.74	11	High	2	0.1073	0	1	1	1	594.376	0.63	0.00038	69.5586	0	0.007206	0.23	2.61
1	High	Unambiguous	KLSSLIILM	1xOxidation [M9]	1xOxidation [M9]	0.0159654	0.00217249	0.202	1	4	2	P50454	Serpin H1 OS=Homo sapiens GN=SERPINH1 PE=1 SV=2	E9PR70; E9PPV6; E9PKH2; P50454	0	1033.63	9	High	2	0.1169	0	1	1	1	517.32	0.63	0.00032	53.7984	0.001539	0.009168	0.202	2.48
1	High	Unambiguous	KLTAFVNTL			0.0495129	0.00687748	0.063	1	4	1	A2A3N6	Putative PIP5K1A and PSMD4-like protein OS=Homo sapiens GN=PIPSL PE=5 SV=1	A6PVX3; P55036; Q5VWC4; A2A3N6	0	1006.59	9	High	2	0.0634	0	1	1	1	503.8	0.27	0.00014	48.6684	0.004716	0.03114	0.063	2.05
1	Medium	Unambiguous	KIVDFSYSV			0.0677676	0.0112569	0.024	1	1	1	O60566	Mitotic checkpoint serine/threonine-protein kinase BUB1 beta OS=Homo sapiens GN=BUB1B PE=1 SV=3	O60566	0	1057.56	9	High	2	0.2242	0	1	1	1	529.283	1.51	0.0008	46.7455	0.00761	0.04351	0.024	2.23
1	Medium	Unambiguous	KLVDPERDMSL	1xOxidation [M9]	1xOxidation [M9]	0.163723	0.0281469	-0.089	1	2	1	Q14444	Caprin-1 OS=Homo sapiens GN=CAPRIN1 PE=1 SV=2	Q14444; G3V153	0	1318.67	11	Medium	2	0.1034	0	1	1	1	659.838	1.6	0.00105	27.2787	0.02157	0.1144	-0.089	2.61
1	High	Unambiguous	KLVEFDFLGA			0.0200728	0.00298528	0.174	1	1	2	Q9Y6A5	Transforming acidic coiled-coil-containing protein 3 OS=Homo sapiens GN=TACC3 PE=1 SV=1	Q9Y6A5	0	1138.61	10	High	2	0.3577	0	1	1	1	569.811	0.87	0.0005	65.8138	0.004133	0.01631	0.137	2.46
1	High	Unambiguous	KLVWFDLDL			0.0162288	0.00217249	0.2	1	1	1	Q14137	Ribosome biogenesis protein BOP1 OS=Homo sapiens GN=BOP1 PE=1 SV=2	Q14137	0	1148.64	9	High	2	0.0992	0	1	1	1	574.822	1.73	0.00099	79.1351	0.001539	0.009374	0.2	2.42
1	High	Selected	KLWDEASTC			0.0656299	0.0096325	0.028	1	1	1	Q9UJX2	Cell division cycle protein 23 homolog OS=Homo sapiens GN=CDC23 PE=1 SV=3	Q9UJX2	0	1052.47	9	High	2		0	2	2	2	526.742	5.69	0.00299	33.6171	0.007103	0.04212	0.028	1.68
1	High	Unambiguous	KLWDFQGFEC			0.001581	0	0.484	1	2	1	P43034	Platelet-activating factor acetylhydrolase IB subunit alpha OS=Homo sapiens GN=PAFAH1B1 PE=1 SV=2	P43034; I3L3N5	0	1272.57	10	High	2	0.1786	0	1	1	1	636.79	0.81	0.00052	66.597	0	0.0007677	0.484	1.96
1	Medium	Unambiguous	KLWDLLYKL			0.0782442	0.0125442	0.006	1	1	1	Q9H6A9	Pecanex-like protein 3 OS=Homo sapiens GN=PCNX3 PE=1 SV=2	Q9H6A9	0	1191.71	9	High	2	0.1555	0	1	1	3	596.363	3.95	0.00235	71.2238	0.009029	0.05095	0.006	2.38
1	Medium	Unambiguous	KLWDINAHITC			0.145042	0.0267379	-0.073	1	6	1	Q3KNV8	Polycomb group RING finger protein 3 OS=Homo sapiens GN=PCGF3 PE=1 SV=1	C9J3G7; Q3KNV8; C9JYD0; B5MEC4; F2Z3P3; C9JGV3	0	1313.67	11	Medium	2	0.1522	0	1	1	1	657.339	3.14	0.00206	49.0842	0.02011	0.09942	-0.073	2.3
1	Medium	Unambiguous	KLWDIRDGMC	1xOxidation [M9]	1xOxidation [M9]	0.127309	0.0240963	-0.056	1	2	2	Q9HAV0	Guanine nucleotide-binding protein subunit beta-4 OS=Homo sapiens GN=GNB4 PE=1 SV=3	Q9HAV0; H7C5J5	0	1252.58	10	Medium	2	0.1372	0	1	1	1	626.796	2.38	0.00149	38.7083	0.01955	0.09831	-0.071	2.77
1	Medium	Unambiguous	KLWDPRTPCNA			0.107305	0.0194675	-0.034	1	3	1	O43684	Mitotic checkpoint protein BUB3 OS=Homo sapiens GN=BUB3 PE=1 SV=1	O43684; J3QSX4; J3QT28	0	1300.65	11	Medium	2	0.2483	0	1	1	1	650.828	2.15	0.0014	35.1895	0.01462	0.07171	-0.034	2.94
1	High	Unambiguous	KIWDPVHRV			0.0304286	0.00687748	0.123	1	2	2	Q5VZU9	Tripeptidyl-peptidase 2 OS=Homo sapiens GN=TPP2 PE=1 SV=1	P29144; Q5VZU9	0	1149.65	9	High	3	0.1848	0	1	1	1	383.89	2.79	0.00107	29.8944	0.004716	0.0184	0.123	2.76
1	Medium	Unambiguous	KLWDVREGMC			0.20299	0.0408615	-0.118	1	2	1	P62873	Guanine nucleotide-binding protein G(I)/G(S)/G(T) subunit beta-1 OS=Homo sapiens GN=GNB1 PE=1 SV=3	P62873; B3KVK2	0	1236.59	10	Medium	2	0.1038	0	1	1	1	618.797	0.87	0.00054	41.6126	0.02982	0.1444	-0.118	2.12
1	Medium	Unambiguous	KLWDVREGMC	1xOxidation [M9]	1xOxidation [M9]	0.0999952	0.0176841	-0.025	1	2	1	P62873	Guanine nucleotide-binding protein G(I)/G(S)/G(T) subunit beta-1 OS=Homo sapiens GN=GNB1 PE=1 SV=3	P62873; B3KVK2	0	1252.58	10	Medium	2	0.0772	0	1	1	1	626.797	3.75	0.00235	33.6376	0.01351	0.06625	-0.025	2.46
1	Medium	Unambiguous	KIWDVSVNSV			0.0734092	0.0115824	0.014	1	1	1	O75083	WD repeat-containing protein 1 OS=Homo sapiens GN=WDR1 PE=1 SV=4	O75083	0	1146.62	10	High	2	0.24	0	1	1	1	573.812	1.64	0.00094	47.4281	0.007849	0.04751	0.014	2.5
1	High	Unambiguous	KLWDWDKKWSC			0.0035917	0	0.384	1	2	3	P35606	Coatomer subunit beta' OS=Homo sapiens GN=COPB2 PE=1 SV=2	P35606; D6RBT6	0	1494.72	11	High	2	0.3375	0	1	1	1	747.865	2.08	0.00156	50.7701	0	0.004337	0.287	3.2
1	High	Unambiguous	KLWEAESKL			0.00101504	0	0.538	1	1	2	Q9NYP9	Protein Mis18-alpha OS=Homo sapiens GN=MIS18A PE=1 SV=1	Q9NYP9	0	1103.61	9	High	3	0.1111	0	1	1	1	368.542	1.88	0.00069	34.4792	0	0.0004775	0.538	2.16
1	High	Unambiguous	KLWEFFQVDV			0.00219527	0	0.444	1	1	1	P35573	Glycogen debranching enzyme OS=Homo sapiens GN=AGL PE=1 SV=3	P35573	0	1310.68	10	High	2	0.0549	0	1	1	1	655.844	1.64	0.00108	74.445	0	0.001087	0.444	1.64
1	High	Unambiguous	KLWEMDNMLI	1xOxidation [M8]	1xOxidation [M8]	0.00285447	0	0.412	1	3	1	Q96HT8	MORF4 family-associated protein 1-like 1 OS=Homo sapiens GN=MRFAP1L1 PE=1 SV=1	Q9Y605; Q96HT8; A0A087WTY9	0	1308.63	10	High	2	0.0864	0	1	1	1	654.821	0.9	0.00059	58.8893	0	0.001441	0.412	2.43
1	High	Unambiguous	KLWEMDNMLI	2xOxidation [M5; M8]	2xOxidation [M5; M8]	0.0635574	0.0096325	0.032	1	3	1	Q96HT8	MORF4 family-associated protein 1-like 1 OS=Homo sapiens GN=MRFAP1L1 PE=1 SV=1	Q9Y605; Q96HT8; A0A087WTY9	0	1324.63	10	High	2	0.2452	0	1	1	1	662.818	0.68	0.00045	49.7905	0.006566	0.04069	0.032	2.61
1	Medium	Unambiguous	KLWEMDNMLIQI	1xOxidation [M5]	1xOxidation [M5; M8]	0.132309	0.0250925	-0.061	1	3	1	Q96HT8	MORF4 family-associated protein 1-like 1 OS=Homo sapiens GN=MRFAP1L1 PE=1 SV=1	Q9Y605; Q96HT8; A0A087WTY9	0	1549.78	12	Medium	2	0.1794	0	1	1	1	775.393	2.14	0.00166	66.0755	0.0186	0.08992	-0.061	2.23
1	High	Unambiguous	KLWEMDNMLIQI	2xOxidation [M5; M8]	2xOxidation [M5; M8]	0.00692259	0	0.304	1	3	2	Q96HT8	MORF4 family-associated protein 1-like 1 OS=Homo sapiens GN=MRFAP1L1 PE=1 SV=1	Q9Y605; Q96HT8; A0A087WTY9	0	1565.77	12	High	2	0.2391	0	1	1	1	783.39	1.86	0.00145	58.2324	0	0.003741	0.304	2.97
1	Medium	Unambiguous	KLWESPNVL			0.130288	0.0245045	-0.059	1	5	1	Q9BW83	Intraflagellar transport protein 27 homolog OS=Homo sapiens GN=IFT27 PE=1 SV=1	B1AH58; H0Y6C7; B1AH56; Q9BW83; F5GZ09	0	1085.6	9	Medium	2	0.1651	0	1	1	1	543.304	1.42	0.00077	49.0257	0.0182	0.08879	-0.059	2.12
1	High	Unambiguous	KLWGSISGC			0.0304286	0.00687748	0.123	1	1	2	Q15751	Probable E3 ubiquitin-protein ligase HERC1 OS=Homo sapiens GN=HERC1 PE=1 SV=2	Q15751	0	950.476	9	High	2	0.3453	0	1	1	1	475.742	1.23	0.00059	42.94	0.004716	0.01835	0.123	2.23
1	High	Unambiguous	KLWKGARSV			0.0656299	0.0096325	0.028	1	1	1	Q8IWV8	E3 ubiquitin-protein ligase UBR2 OS=Homo sapiens GN=UBR2 PE=1 SV=1	Q8IWV8	0	1044.63	9	High	3	0.0549	0	1	1	1	348.883	1.97	0.00069	18.9448	0.007103	0.04229	0.028	1.64
1	High	Unambiguous	KLWSFFIYL			0.0252281	0.00298528	0.146	1	5	1	O95476	CTD nuclear envelope phosphatase 1 OS=Homo sapiens GN=CTDNEP1 PE=1 SV=2	O95476; I3L4B2; I3L1D9; I3L4W0; I3L0X6	0	1216.68	9	High	2	0.115	0	1	1	1	608.842	0.06	3e-05	89.0345	0.002115	0.015	0.146	2
1	High	Unambiguous	KLYDIDVAKVNT			0.0651058	0.0096325	0.029	1	6	1	A8MUS3	60S ribosomal protein L23a OS=Homo sapiens GN=RPL23A PE=1 SV=1	K7EJV9; H7BY10; A8MUS3; P62750; K7ERT8; K7EMA7	0	1378.76	12	High	2	0.304	0	1	1	1	689.884	1.83	0.00126	37.3506	0.006566	0.0419	0.029	3.75
1	High	Unambiguous	KLYNPENIYL			0.0475516	0.00687748	0.068	1	4	1	P23258	Tubulin gamma-1 chain OS=Homo sapiens GN=TUBG1 PE=1 SV=2	P23258; K7EIS0; K7EKE5; Q9NRH3	0	1266.67	10	High	2	0.106	0	1	1	1	633.84	0.32	0.0002	51.2268	0.004716	0.02981	0.068	2.17
1	High	Unambiguous	KLYRPGSVAYV			0.0340995	0.00687748	0.109	1	1	1	P53396	ATP-citrate synthase OS=Homo sapiens GN=ACLY PE=1 SV=3	P53396	0	1252.7	11	High	2	0.2938	0	1	1	1	626.858	3.84	0.0024	32.2244	0.004716	0.02075	0.109	2.11
1	High	Unambiguous	KMAECYTML	2xOxidation [M2; M8]	2xOxidation [M2; M8]	0.0242197	0.00298528	0.151	1	1	2	Q9UJX3	Anaphase-promoting complex subunit 7 OS=Homo sapiens GN=ANAPC7 PE=1 SV=4	Q9UJX3	0	1121.47	9	High	2	0.136	0	1	1	1	561.239	1.97	0.0011	30.6375	0.006169	0.03967	0.035	2.28
1	High	Unambiguous	KMAEELKPMDTDKESIAE	1xOxidation [M2]	1xOxidation [M2]	4.73936e-06	0	1.192	1	1	3	O60502	Protein O-GlcNAcase OS=Homo sapiens GN=MGEA5 PE=1 SV=2	O60502	0	2080.98	18	High	3	0.1214	0	1	1	1	694.333	3.43	0.00238	26.4622	0	3.081e-05	0.849	3.13
1	High	Unambiguous	KMAPPPKEVEEDSEDEEMSE			0.0183469	0.00298528	0.185	1	1	1	P19338	Nucleolin OS=Homo sapiens GN=NCL PE=1 SV=3	P19338	0	2305.97	20	High	3	0.4178	0	1	1	1	769.329	1.62	0.00125	27.0738	0.002115	0.01061	0.185	3.04
1	High	Unambiguous	KMAPPPKEVEEDSEDEEMSE	1xOxidation [M18]	1xOxidation [M2; M18]	0.0324755	0.00687748	0.115	1	1	4	P19338	Nucleolin OS=Homo sapiens GN=NCL PE=1 SV=3	P19338	0	2321.96	20	High	3	0.274	0	1	1	1	774.665	7.16	0.00554	23.2378	0.004716	0.02931	0.07	2.81
1	High	Unambiguous	KMAPPPKEVEEDSEDEEMSE	2xOxidation [M2; M18]	2xOxidation [M2; M18]	0.00115746	0	0.522	1	1	1	P19338	Nucleolin OS=Homo sapiens GN=NCL PE=1 SV=3	P19338	0	2337.96	20	High	3	0.1629	0	1	1	1	779.993	2.76	0.00215	20.2263	0	0.000549	0.522	1.78
1	Medium	Unambiguous	KMDPIISRV			0.0938915	0.0166699	-0.017	1	1	2	P78543	Protein BTG2 OS=Homo sapiens GN=BTG2 PE=1 SV=1	P78543	0	1058.6	9	Medium	2	0.1463	0	1	1	1	529.807	4.18	0.00221	32.6904	0.03285	0.1537	-0.126	2.05
1	Medium	Unambiguous	KMDPIISRV	1xOxidation [M2]	1xOxidation [M2]	0.218269	0.0474035	-0.128	1	1	1	P78543	Protein BTG2 OS=Homo sapiens GN=BTG2 PE=1 SV=1	P78543	0	1074.6	9	Medium	2	0.2085	0	1	1	1	537.804	2.83	0.00152	26.4547	0.03452	0.1561	-0.128	2.11
1	High	Unambiguous	KMLEIDPQKV	1xOxidation [M2]	1xOxidation [M2]	0.000662466	0	0.59	1	1	1	P24752	Acetyl-CoA acetyltransferase, mitochondrial OS=Homo sapiens GN=ACAT1 PE=1 SV=1	P24752	0	1216.66	10	High	3	0.094	0	1	1	1	406.225	0.28	0.00011	29.1058	0	0.0003017	0.59	2.98
1	High	Selected	KMPEINAKV	1xOxidation [M2]	1xOxidation [M2]	0.000548523	0	0.613	1	3	1	Q15011	Homocysteine-responsive endoplasmic reticulum-resident ubiquitin-like domain member 1 protein OS=Homo sapiens GN=HERPUD1 PE=1 SV=1	H3BP08; Q15011; H3BTA8	0	1045.57	9	High	3		0.0032	2	2	2	349.196	2.34	0.00082	19.9449	0	0.0002458	0.613	3.09
1	Medium	Unambiguous	KMSEKILLL			0.167453	0.0301406	-0.092	1	1	1	P49721	Proteasome subunit beta type-2 OS=Homo sapiens GN=PSMB2 PE=1 SV=1	P49721	0	1074.66	9	Medium	2	0.1204	0	1	1	1	537.833	0.21	0.00011	46.9758	0.02256	0.1164	-0.092	1.91
1	Medium	Unambiguous	KMVDGVGVCTV	1xOxidation [M2]	1xOxidation [M2]	0.185857	0.0395686	-0.106	1	2	1	Q5T4S7	E3 ubiquitin-protein ligase UBR4 OS=Homo sapiens GN=UBR4 PE=1 SV=1	A0A0A0MSW0; Q5T4S7	0	1123.55	11	Medium	2	0.0758	0	1	1	1	562.279	1.45	0.00081	32.8905	0.02883	0.131	-0.106	1.98
1	Medium	Unambiguous	KMWDPHNDPNA			0.0711004	0.0115824	0.018	1	3	1	P08621	U1 small nuclear ribonucleoprotein 70 kDa OS=Homo sapiens GN=SNRNP70 PE=1 SV=2	P08621; M0QX04; M0QYR1	0	1324.57	11	High	2	0.1068	0	1	1	1	662.793	3.41	0.00226	23.5876	0.007849	0.04588	0.018	3.09
1	Medium	Unambiguous	KMWDPHNDPNA	1xOxidation [M2]	1xOxidation [M2]	0.0788696	0.0125442	0.005	1	3	1	P08621	U1 small nuclear ribonucleoprotein 70 kDa OS=Homo sapiens GN=SNRNP70 PE=1 SV=2	P08621; M0QX04; M0QYR1	0	1340.57	11	High	2	0.1776	0	1	1	1	670.791	4.07	0.00273	17.5723	0.009029	0.05138	0.005	2.59
1	High	Unambiguous	KMYEEFLSKV			0.00195701	0	0.458	1	7	1	P10644	cAMP-dependent protein kinase type I-alpha regulatory subunit OS=Homo sapiens GN=PRKAR1A PE=1 SV=1	P10644; C9JSK5; P31321; K7EPB2; K7EM13; H7BYW5; K7EKR1	0	1273.65	10	High	2	0.2621	0	1	1	1	637.33	2.51	0.0016	47.1228	0	0.0009642	0.458	2.48
1	High	Unambiguous	KMYEEFLSKV	1xOxidation [M2]	1xOxidation [M2]	0.00254469	0	0.426	1	7	2	P10644	cAMP-dependent protein kinase type I-alpha regulatory subunit OS=Homo sapiens GN=PRKAR1A PE=1 SV=1	P10644; C9JSK5; P31321; K7EPB2; K7EM13; H7BYW5; K7EKR1	0	1289.64	10	High	2	0.1698	0	1	1	1	645.327	1.02	0.00066	40.6124	0	0.00128	0.426	2.65
1	Medium	Selected	KMYEKILKL			0.154131	0.027503	-0.081	1	1	1	A0A0B4J287	COMM domain-containing protein 4 OS=Homo sapiens GN=COMMD4 PE=1 SV=1	A0A0B4J287	0	1165.7	9	Medium	3		0.0181	2	2	2	389.24	2.49	0.00097	35.926	0.02082	0.1067	-0.081	2.71
1	High	Selected	KMYEKILKL	1xOxidation [M2]	1xOxidation [M2]	0.0335495	0.00687748	0.111	1	1	1	A0A0B4J287	COMM domain-containing protein 4 OS=Homo sapiens GN=COMMD4 PE=1 SV=1	A0A0B4J287	0	1181.7	9	High	3		0	2	2	2	394.571	1.67	0.00066	30.6866	0.004716	0.02036	0.111	2.26
1	High	Unambiguous	KQVEEIFNL			0.0397893	0.00687748	0.09	1	1	1	P78347	General transcription factor II-I OS=Homo sapiens GN=GTF2I PE=1 SV=2	P78347	0	1119.6	9	High	2	0.0669	0	1	1	3	560.307	1.5	0.00084	54.0816	0.004716	0.02449	0.09	2.39
1	High	Unambiguous	KTASINQNV			0.0102598	0	0.256	1	1	1	Q8NI77	Kinesin-like protein KIF18A OS=Homo sapiens GN=KIF18A PE=1 SV=2	Q8NI77	0	974.527	9	High	2	0.2529	0	1	1	1	487.768	2.76	0.00134	16.5139	0	0.0057	0.256	2.57
1	High	Unambiguous	KTLEGEFSV			0.0319514	0.00687748	0.117	1	4	2	P25490	Transcriptional repressor protein YY1 OS=Homo sapiens GN=YY1 PE=1 SV=2	H0YJV7; H0YJU4; P25490; O15391	0	1009.52	9	High	2	0.2018	0	1	1	1	505.265	2.43	0.00123	41.0962	0.004716	0.01935	0.117	2.28
1	High	Unambiguous	KVAPAPAVV			0.0324755	0.00687748	0.115	1	2	1	P62424	60S ribosomal protein L7a OS=Homo sapiens GN=RPL7A PE=1 SV=2	Q5T8U3; P62424	0	851.535	9	High	2	0.4977	0	1	1	1	426.272	2.35	0.001	23.8323	0.004716	0.01966	0.115	2.21
1	High	Unambiguous	KVDEFSGVLRV			0.0327408	0.00687748	0.114	1	1	2	Q9NZJ4	Sacsin OS=Homo sapiens GN=SACS PE=1 SV=2	Q9NZJ4	0	1248.69	11	High	2	0.1799	0	1	1	1	624.853	2.81	0.00175	45.6237	0.004716	0.01982	0.114	2.39
1	High	Unambiguous	KVFDFAGEEVRV			0.026278	0.00298528	0.141	1	1	1	Q9UEE9	Craniofacial development protein 1 OS=Homo sapiens GN=CFDP1 PE=1 SV=1	Q9UEE9	0	1395.73	12	High	2	0.3913	0	1	1	1	698.368	2.04	0.00142	49.9861	0.002115	0.01572	0.141	3.45
1	High	Unambiguous	KVFDPVPVGV			0.00945259	0	0.266	1	1	2	Q08211	ATP-dependent RNA helicase A OS=Homo sapiens GN=DHX9 PE=1 SV=4	Q08211	0	1056.61	10	High	2	0.2747	0	1	1	1	528.809	1.97	0.00104	47.915	0	0.005231	0.266	2.73
1	Medium	Unambiguous	KVFDVIIRC			0.161277	0.0276365	-0.087	1	4	1	sp	Histidine--tRNA ligase, cytoplasmic OS=Homo sapiens GN=HARS PE=1 SV=2	B3KWE1; B4DDD8; sp; E7ETE2	0	1092.62	9	Medium	2	0.0755	0	1	1	3	546.815	0.27	0.00015	47.2192	0.02093	0.1123	-0.087	2.12
1	High	Unambiguous	KVGSFSQNV			0.0511388	0.00687748	0.059	1	3	1	P42575	Caspase-2 OS=Homo sapiens GN=CASP2 PE=1 SV=2	P42575; A0A087WYM1; C9JRR9	0	965.505	9	High	2	0.2308	0	1	1	1	483.258	4.66	0.00225	25.2391	0.004716	0.03206	0.059	2.73
1	High	Unambiguous	KVLDFEHFL			0.000110724	0	0.808	1	10	4	B7Z6Z4	Myosin light polypeptide 6 OS=Homo sapiens GN=MYL6 PE=1 SV=1	B7Z6Z4; F8W1R7; G8JLA2; F8W180; G3V1V0; G3V1Y7; P60660; F8VZU9; F8VPF3; J3KND3	0	1147.61	9	High	3	0.0795	0	1	1	1	383.21	0.94	0.00036	60.2681	0	4.405e-05	0.808	3.02
1	Medium	Unambiguous	KVLDKVFRA			0.0734092	0.0115824	0.014	1	2	1	Q5JRA6	Melanoma inhibitory activity protein 3 OS=Homo sapiens GN=MIA3 PE=1 SV=1	Q5JRA6; A0A0A0MRH6	0	1075.66	9	High	3	0.1931	0	1	1	1	359.227	2.61	0.00093	27.2544	0.007849	0.04748	0.014	2.02
1	Medium	Selected	KVIDTQQKV			0.100784	0.0176841	-0.026	1	2	1	O60925	Prefoldin subunit 1 OS=Homo sapiens GN=PFDN1 PE=1 SV=2	E5RGS4; O60925	0	1058.62	9	Medium	2	0.0372	0	1	1	1	529.816	3.67	0.00194	15.0607	0.01351	0.06694	-0.026	2.15
1	Medium	Unambiguous	KVLGIVVGV			0.115109	0.0207914	-0.043	1	2	2	A5YKK6	CCR4-NOT transcription complex subunit 1 OS=Homo sapiens GN=CNOT1 PE=1 SV=2	H3BMZ2; A5YKK6	0	883.598	9	Medium	2	0.2907	0	1	1	1	442.302	-1.03	-0.00045	49.5806	0.01541	0.07727	-0.043	2.27
1	High	Unambiguous	KVPEWVDTV			0.0635574	0.0096325	0.032	1	5	2	P39019	40S ribosomal protein S19 OS=Homo sapiens GN=RPS19 PE=1 SV=2	P39019; M0QYF7; M0R2L9; M0QXK4; M0R140	0	1072.57	9	High	2	0.3711	0	1	1	1	536.788	0.88	0.00047	46.2796	0.006566	0.04057	0.032	2.56
1	High	Unambiguous	KVWDLFPEADKV			0.00294972	0	0.408	1	2	1	B5ME19	Eukaryotic translation initiation factor 3 subunit C-like protein OS=Homo sapiens GN=EIF3CL PE=3 SV=1	B5ME19; Q99613	0	1446.76	12	High	2	0.1513	0	1	1	1	723.886	0.84	0.00061	57.9669	0	0.001498	0.408	3.57
1	High	Unambiguous	LAAELGMEHQA	1xOxidation [M7]	1xOxidation [M7]	0.0177566	0.00298528	0.189	1	5	1	K7ER00	Phenylalanine--tRNA ligase alpha subunit OS=Homo sapiens GN=FARSA PE=1 SV=1	K7ER16; K7EK06; K7ER00; K7EPH2; Q9Y285	0	1185.56	11	High	2	0.3258	0	1	1	1	593.284	3.37	0.00199	23.3564	0.002115	0.01027	0.189	2.67
1	High	Unambiguous	LADKNVPNL			0.0417733	0.00687748	0.084	1	5	1	A0A1W2PQS6	RPS10-NUDT3 readthrough OS=Homo sapiens GN=RPS10-NUDT3 PE=4 SV=1	P46783; F6U211; Q9NQ39; A0A1W2PQS6; S4R435	0	983.552	9	High	2	0.0816	0	1	1	1	492.281	2.88	0.00142	31.2788	0.004716	0.02595	0.084	2.45
1	Medium	Selected	LALTEVLQI			0.223036	0.0486237	-0.131	1	1	1	J3KN85	Alkaline ceramidase 3 OS=Homo sapiens GN=ACER3 PE=4 SV=1	J3KN85	0	999.608	9	Medium	2	0.0251	0	1	1	1	500.308	1.01	0.00051	76.883	0.03518	0.1603	-0.131	1.99
1	High	Unambiguous	ICAGHVPGV			0.0343778	0.00687748	0.108	1	2	1	Q9NSP4	Centromere protein M OS=Homo sapiens GN=CENPM PE=1 SV=1	B1AHQ6; Q9NSP4	0	852.44	9	High	2	0.2452	0	1	1	1	426.724	2.13	0.00091	30.1202	0.004716	0.02096	0.108	2.08
1	Medium	Unambiguous	LGALDILEEV			0.218269	0.0474035	-0.128	1	2	1	Q5W041	Armadillo repeat-containing protein 3 OS=Homo sapiens GN=ARMC3 PE=2 SV=2	B4DXS3; Q5W041	0	1071.59	10	Medium	2	0.0613	0	1	1	5	536.301	0.88	0.00047	68.6623	0.03471	0.1567	-0.128	2.12
1	High	Unambiguous	LGLVFGLEAP			0.0615483	0.00817459	0.036	1	1	1	O14842	Free fatty acid receptor 1 OS=Homo sapiens GN=FFAR1 PE=1 SV=1	O14842	0	1015.58	10	High	2	0.0536	0	1	1	3	508.295	1.21	0.00061	13.223	0.006169	0.03941	0.036	1.68
1	Medium	Unambiguous	ILAAVSSIAQ			0.0716709	0.0115824	0.017	1	2	1	P28331	NADH-ubiquinone oxidoreductase 75 kDa subunit, mitochondrial OS=Homo sapiens GN=NDUFS1 PE=1 SV=3	P28331; B4DJ81	0	972.572	10	High	2	0.1245	0	1	1	1	486.79	0.33	0.00016	42.6033	0.007849	0.04639	0.017	2.33
1	Medium	Unambiguous	ILACGVAKV			0.173835	0.0336048	-0.097	1	1	1	Q9H3M7	Thioredoxin-interacting protein OS=Homo sapiens GN=TXNIP PE=1 SV=1	Q9H3M7	0	873.523	9	Medium	2	0.2039	0	1	1	1	437.265	-0.01	0	36.0475	0.02469	0.1217	-0.097	2.06
1	High	Unambiguous	ILADEQDVHM	1xOxidation [M10]	1xOxidation [M10]	0.00907307	0	0.271	1	2	1	B1AK44	Mitotic spindle assembly checkpoint protein MAD2B OS=Homo sapiens GN=MAD2L2 PE=1 SV=1	Q9UI95; B1AK44	0	1186.54	10	High	2	0.2773	0	1	1	1	593.777	5.41	0.00321	22.3389	0	0.005006	0.271	2.2
1	Medium	Unambiguous	ILADIVISA			0.207477	0.0412433	-0.121	1	3	2	P13995	Bifunctional methylenetetrahydrofolate dehydrogenase/cyclohydrolase, mitochondrial OS=Homo sapiens GN=MTHFD2 PE=1 SV=2	B9A062; B8ZZU9; P13995	0	914.556	9	Medium	2	0.2195	0	1	1	1	457.782	1	0.00046	58.992	0.03914	0.1787	-0.145	2.05
1	High	Unambiguous	ILADMADVYKL	1xOxidation [M5]	1xOxidation [M5]	0.00953038	0	0.265	1	5	1	P35221	Catenin alpha-1 OS=Homo sapiens GN=CTNNA1 PE=1 SV=1	P35221; E5RG03; E5RIB1; G3XAM7; E5RJ41	0	1267.66	11	High	2	0.0877	0	1	1	1	634.333	-1.29	-0.00082	47.1512	0	0.005291	0.265	2.28
1	Medium	Unambiguous	ILADVLKVEV			0.177766	0.0339479	-0.1	1	1	1	P56537	Eukaryotic translation initiation factor 6 OS=Homo sapiens GN=EIF6 PE=1 SV=1	P56537	0	1098.68	10	Medium	2	0.1344	0	1	1	1	549.842	-0.52	-0.00029	58.7636	0.0256	0.1249	-0.1	2.53
1	High	Unambiguous	LLAEHIKSL			0.0471685	0.00687748	0.069	1	1	1	Q68E01	Integrator complex subunit 3 OS=Homo sapiens GN=INTS3 PE=1 SV=1	Q68E01	0	1023.62	9	High	2	0.1948	0	1	1	1	512.316	5.81	0.00298	34.0524	0.004716	0.02953	0.069	2.31
1	High	Selected	ILAELLHVC			0.0394678	0.00687748	0.091	1	1	1	P19525	Interferon-induced, double-stranded RNA-activated protein kinase OS=Homo sapiens GN=EIF2AK2 PE=1 SV=2	P19525	0	1010.57	9	High	2		0	2	2	2	505.789	1.19	0.0006	61.7165	0.004716	0.0244	0.091	1.88
1	High	Unambiguous	ILAELLLRV			0.0495129	0.00687748	0.063	1	4	1	P50613	Cyclin-dependent kinase 7 OS=Homo sapiens GN=CDK7 PE=1 SV=1	D6R9G1; P50613; D6REC6; D6RAD4	0	1039.69	9	High	2	0.145	0	1	1	1	520.348	1.09	0.00057	71.1118	0.004716	0.03117	0.063	2
1	High	Unambiguous	LLANKVPAA			0.0586495	0.00817459	0.042	1	10	2	P05388	60S acidic ribosomal protein P0 OS=Homo sapiens GN=RPLP0 PE=1 SV=1	P05388; F8VPE8; F8VU65; F8VW21; F8VWV4; F8VWS0; G3V210; Q8NHW5; F8VQY6; F8VRK7	0	896.556	9	High	2	0.3	0	1	1	1	448.783	2.05	0.00092	26.7054	0.005621	0.03722	0.042	2.5
1	High	Unambiguous	ILAPAGSLPKI			0.0159654	0.00217249	0.202	1	1	1	Q9Y5Z9	UbiA prenyltransferase domain-containing protein 1 OS=Homo sapiens GN=UBIAD1 PE=1 SV=1	Q9Y5Z9	0	1079.68	11	High	2	0.203	0	1	1	1	540.345	1.12	0.00061	50.0722	0.001539	0.009201	0.202	2.02
1	Medium	Unambiguous	LLAPANAVAGLLPGGGLLPTPNP			0.0840468	0.0138577	-0.003	1	3	1	Q05519	Serine/arginine-rich splicing factor 11 OS=Homo sapiens GN=SRSF11 PE=1 SV=1	Q5T760; Q5T757; Q05519	0	2123.22	23	Medium	3	0.2039	0	1	1	1	708.413	1.56	0.00111	82.9621	0.01148	0.05504	-0.003	3.63
1	Medium	Unambiguous	LLAPRPVAV			0.212046	0.0431692	-0.124	1	3	1	A0A0G2JPX0	Cyclin-dependent kinase inhibitor 1C OS=Homo sapiens GN=CDKN1C PE=1 SV=1	A0A0G2JH30; A0A0G2JPX0; P49918	0	935.604	9	Medium	2	0.1	0	1	1	1	468.307	2.24	0.00105	37.2005	0.03168	0.1511	-0.124	2
1	Medium	Unambiguous	ILAPTVQELAALEKEAQTSF			0.0782442	0.0125442	0.006	1	3	1	Q92499	ATP-dependent RNA helicase DDX1 OS=Homo sapiens GN=DDX1 PE=1 SV=2	Q92499; F1T0B3; A0A087X2G1	0	2159.16	20	High	3	0.1926	0	1	1	1	720.393	2.08	0.0015	81.546	0.009029	0.05094	0.006	2.44
1	High	Unambiguous	ILAPTVQELAALEKEAQTSFLHLG			0.00573271	0	0.327	1	3	1	Q92499	ATP-dependent RNA helicase DDX1 OS=Homo sapiens GN=DDX1 PE=1 SV=2	Q92499; F1T0B3; A0A087X2G1	0	2579.41	24	High	3	0.0543	0	1	1	3	860.475	0.88	0.00075	89.1071	0	0.003058	0.327	1.29
1	High	Unambiguous	ILAQEIVKA			0.0189567	0.00298528	0.181	1	2	2	Q9UBE0	SUMO-activating enzyme subunit 1 OS=Homo sapiens GN=SAE1 PE=1 SV=1	Q9UBE0; M0QZS6	0	984.609	9	High	2	0.1073	0	1	1	3	492.809	2.55	0.00125	37.5606	0.002115	0.01108	0.181	2.05
1	Medium	Unambiguous	LLASEVPQL			0.111578	0.0207914	-0.039	1	1	2	Q6PJG6	BRCA1-associated ATM activator 1 OS=Homo sapiens GN=BRAT1 PE=1 SV=2	Q6PJG6	0	969.562	9	Medium	2	0.0674	0	1	1	3	485.285	1.94	0.00094	54.1347	0.01541	0.07521	-0.039	1.93
1	High	Unambiguous	LLAVIGGLVYL			0.044933	0.00687748	0.075	1	2	1	A0A087WU53	Magnesium transporter protein 1 OS=Homo sapiens GN=MAGT1 PE=1 SV=1	Q9H0U3; A0A087WU53	0	1130.72	11	High	2	0.2727	0	1	1	1	565.863	0.82	0.00046	88.9943	0.004716	0.02802	0.075	2.2
1	High	Unambiguous	ILCELINKL			0.0181975	0.00298528	0.186	1	2	2	Q15417	Calponin-3 OS=Homo sapiens GN=CNN3 PE=1 SV=1	E9PDU6; Q15417	0	1058.63	9	High	2	0.1722	0	1	1	1	529.819	1.99	0.00105	62.0383	0.002115	0.01516	0.145	3.02
1	High	Unambiguous	ILDAGGHNV			0.0116969	0	0.24	1	2	3	A0A087WW66	26S proteasome non-ATPase regulatory subunit 1 OS=Homo sapiens GN=PSMD1 PE=1 SV=1	Q99460; A0A087WW66	0	895.463	9	High	2	0.1937	0	1	1	1	448.237	2.9	0.0013	23.2107	0	0.006581	0.24	2.22
1	High	Unambiguous	ILDDIGHGV			0.0264931	0.00298528	0.14	1	8	2	F8WAL6	Abl interactor 2 OS=Homo sapiens GN=ABI2 PE=1 SV=2	Q9NYB9; B7Z836; A0A0C4DG21; F8WAL6; E9PEZ7; E7EP65; E7EW77; H7C3Q7	0	938.494	9	High	2	0.2794	0	1	1	1	469.751	0.8	0.00037	37.8197	0.004716	0.02675	0.08	2.47
1	High	Unambiguous	ILDDSPKEI			0.0319514	0.00687748	0.117	1	2	2	Q9NRD0	F-box only protein 8 OS=Homo sapiens GN=FBXO8 PE=2 SV=1	D6RIC0; Q9NRD0	0	1029.55	9	High	2	0.2247	0	1	1	1	515.279	3.6	0.00185	31.0197	0.004716	0.01937	0.117	2.67
1	High	Unambiguous	ILDEDKESTF			0.00194102	0	0.459	1	3	2	P38606	V-type proton ATPase catalytic subunit A OS=Homo sapiens GN=ATP6V1A PE=1 SV=2	P38606; F8WDJ3; C9JVW8	0	1196.57	10	High	2	0.366	0	1	1	1	598.79	3.7	0.00222	32.8319	0	0.0009517	0.459	3.47
1	High	Unambiguous	ILDEEKFNV			0.0105152	0	0.253	1	2	2	Q9H583	HEAT repeat-containing protein 1 OS=Homo sapiens GN=HEATR1 PE=1 SV=3	Q5T3Q7; Q9H583	0	1106.57	9	High	2	0.0365	0	1	1	3	553.791	2.3	0.00127	42.2257	0.004716	0.02107	0.107	2.19
1	Medium	Unambiguous	ILDEHVQRV			0.14068	0.0260984	-0.069	1	1	1	O15169	Axin-1 OS=Homo sapiens GN=AXIN1 PE=1 SV=2	O15169	0	1108.61	9	Medium	3	0.1429	0	1	1	1	370.209	2.15	0.00079	23.952	0.0193	0.09652	-0.069	1.75
1	High	Unambiguous	ILDELAEKL			0.0173263	0.00217249	0.192	1	1	1	Q99961	Endophilin-A2 OS=Homo sapiens GN=SH3GL1 PE=1 SV=1	Q99961	0	1043.6	9	High	2	0.1144	0	1	1	1	522.303	0.95	0.00049	51.5239	0.001539	0.009986	0.192	2.36
1	High	Unambiguous	ILDELLGNMVL	1xOxidation [M9]	1xOxidation [M9]	0.00607143	0	0.32	1	6	1	Q14653	Interferon regulatory factor 3 OS=Homo sapiens GN=IRF3 PE=1 SV=1	M0R205; M0R3C2; Q14653; M0QZB7; M0QZB8; M0QYX3	0	1245.68	11	High	2	0.1532	0	1	1	1	623.342	0.73	0.00045	69.725	0	0.003247	0.32	2.22
1	High	Unambiguous	ILDEMSHKL			0.0162288	0.00217249	0.2	1	3	2	O15228	Dihydroxyacetone phosphate acyltransferase OS=Homo sapiens GN=GNPAT PE=1 SV=1	Q5TBH8; Q5TBH6; O15228	0	1085.57	9	High	2	0.1435	0	1	1	1	543.289	3.83	0.00208	33.0835	0.005621	0.03753	0.041	2.37
1	High	Unambiguous	ILDEMSHKL	1xOxidation [M5]	1xOxidation [M5]	0.0192692	0.00298528	0.179	1	3	1	O15228	Dihydroxyacetone phosphate acyltransferase OS=Homo sapiens GN=GNPAT PE=1 SV=1	Q5TBH8; Q5TBH6; O15228	0	1101.56	9	High	2	0.2482	0	1	1	1	551.286	4.29	0.00236	22.5561	0.002115	0.0112	0.179	2.74
1	Medium	Unambiguous	IIDENGVHEL			0.128295	0.0240963	-0.057	1	1	2	Q16222	UDP-N-acetylhexosamine pyrophosphorylase OS=Homo sapiens GN=UAP1 PE=1 SV=3	Q16222	0	1138.57	10	Medium	2	0.1102	0	1	1	1	569.792	2.16	0.00123	33.9743	0.02469	0.1208	-0.096	2.45
1	Medium	Unambiguous	ILDEPTNHL			0.122483	0.0236981	-0.051	1	3	4	Q9UG63	ATP-binding cassette sub-family F member 2 OS=Homo sapiens GN=ABCF2 PE=1 SV=2	Q9NUQ8; C9JZV3; Q9UG63	0	1051.54	9	Medium	2	0	0	1	1	1	526.276	2.04	0.00107	34.4733	0.01727	0.08305	-0.051	2.34
1	High	Unambiguous	ILDEQAVQGL			0.0404401	0.00687748	0.088	1	3	1	P58107	Epiplakin OS=Homo sapiens GN=EPPK1 PE=1 SV=2	A0A087X1U6; P58107; A0A075B730	0	1085.58	10	High	2	0.073	0	1	1	1	543.297	2.2	0.0012	47.343	0.004716	0.02493	0.088	2.74
1	Medium	Unambiguous	LIDEQILCV			0.20299	0.0408615	-0.118	1	1	1	O00743	Serine/threonine-protein phosphatase 6 catalytic subunit OS=Homo sapiens GN=PPP6C PE=1 SV=1	O00743	0	1045.56	9	Medium	2	0.1117	0	1	1	1	523.284	1.1	0.00058	64.1229	0.02982	0.1441	-0.118	1.79
1	Medium	Unambiguous	LLDERSAAL			0.14394	0.0264122	-0.072	1	1	1	P28562	Dual specificity protein phosphatase 1 OS=Homo sapiens GN=DUSP1 PE=1 SV=3	P28562	0	987.547	9	Medium	2	0.0542	0	1	1	1	494.279	4.56	0.00225	33.3936	0.02011	0.09923	-0.072	2.03
1	High	Unambiguous	ILDESDHITM	1xOxidation [M10]	1xOxidation [M10]	0.0615483	0.00817459	0.036	1	1	2	Q9BVS4	Serine/threonine-protein kinase RIO2 OS=Homo sapiens GN=RIOK2 PE=1 SV=2	Q9BVS4	0	1189.54	10	High	2	0.2	0	1	1	1	595.276	2.91	0.00173	27.0674	0.006169	0.03935	0.036	2.55
1	High	Unambiguous	ILDESHERV			0.0264931	0.00298528	0.14	1	4	1	O95777	U6 snRNA-associated Sm-like protein LSm8 OS=Homo sapiens GN=LSM8 PE=1 SV=3	C9JNV3; F2Z2Y6; C9JIZ0; O95777	0	1097.56	9	High	2	0.2836	0	1	1	1	549.285	3.74	0.00205	20.4056	0.002115	0.01589	0.14	2.68
1	High	Unambiguous	IIDETMAQL	1xOxidation [M6]	1xOxidation [M6]	0.0411014	0.00687748	0.086	1	2	2	Q14683	Structural maintenance of chromosomes protein 1A OS=Homo sapiens GN=SMC1A PE=1 SV=2	Q14683; G8JLG1	0	1049.52	9	High	2	0.1048	0	1	1	1	525.265	3.97	0.00209	35.7532	0.00761	0.04369	0.024	2.29
1	High	Unambiguous	ILDEVIFKL			0.0254347	0.00298528	0.145	1	3	2	Q15051	IQ calmodulin-binding motif-containing protein 1 OS=Homo sapiens GN=IQCB1 PE=1 SV=1	C9J6Z7; C9JXD7; Q15051	0	1089.66	9	High	2	0.2143	0	1	1	1	545.332	1.14	0.00062	68.5911	0.00313	0.01612	0.138	1.96
1	High	Unambiguous	IIDGKIFCV			0.00770117	0	0.291	1	3	4	P60510	Serine/threonine-protein phosphatase 4 catalytic subunit OS=Homo sapiens GN=PPP4C PE=1 SV=1	H3BV22; P60510; H3BTA2	0	1007.56	9	High	2	0.1897	0	1	1	1	504.284	1.17	0.00059	56.1024	0.002115	0.01494	0.147	2.32
1	High	Unambiguous	ILDHNTMQV	1xOxidation [M7]	1xOxidation [M7]	0.028278	0.00687748	0.132	1	1	1	Q9ULM0	Pleckstrin homology domain-containing family H member 1 OS=Homo sapiens GN=PLEKHH1 PE=2 SV=2	Q9ULM0	0	1086.52	9	High	2	0.2068	0	1	1	1	543.768	2.82	0.00153	21.1725	0.004716	0.01692	0.132	2.66
1	High	Unambiguous	ILDKKVEKV			0.0194273	0.00298528	0.178	1	2	5	P08238	Heat shock protein HSP 90-beta OS=Homo sapiens GN=HSP90AB1 PE=1 SV=4	P08238; Q58FF7	0	1071.68	9	High	2	0.2308	0	1	1	1	536.344	3.71	0.00199	15.8241	0.004133	0.01627	0.137	2.73
1	Medium	Unambiguous	ILDKIVQKV			0.0716709	0.0115824	0.017	1	1	1	Q8TCJ0	F-box only protein 25 OS=Homo sapiens GN=FBXO25 PE=1 SV=3	Q8TCJ0	0	1055.68	9	High	2	0.1434	0	1	1	1	528.346	2.19	0.00116	33.832	0.007849	0.04631	0.017	2.65
1	High	Unambiguous	LLDIIKSTV			0.0475516	0.00687748	0.068	1	2	1	Q92562	Polyphosphoinositide phosphatase OS=Homo sapiens GN=FIG4 PE=1 SV=1	Q92562; Q5TCS5	0	1001.62	9	High	2	0.1829	0	1	1	1	501.316	0.74	0.00037	50.9115	0.004716	0.0298	0.068	2.46
1	High	Unambiguous	ILDLIQVFV			0.0210812	0.00298528	0.168	1	6	2	A0A0A6YYH1	Protein C15orf38-AP3S2 OS=Homo sapiens GN=C15orf38-AP3S2 PE=4 SV=1	H0YMK0; A0A0A6YYH1; F5H459; H0YN38; Q92572; P59780	0	1059.64	9	High	2	0.3361	0	1	1	1	530.327	1.58	0.00084	91.347	0.002115	0.01237	0.168	2.38
1	Medium	Selected	ILDISEHTL			0.149525	0.027503	-0.077	1	1	1	Q9UBU7	Protein DBF4 homolog A OS=Homo sapiens GN=DBF4 PE=1 SV=1	Q9UBU7	0	1040.56	9	Medium	2		0.0221	2	2	2	520.786	2.4	0.00125	45.9773	0.02051	0.1036	-0.077	2.21
1	High	Unambiguous	LLDNTDIHL			0.013118	0	0.226	1	2	1	Q86WA8	Lon protease homolog 2, peroxisomal OS=Homo sapiens GN=LONP2 PE=1 SV=1	Q86WA8; H3BPF7	0	1053.56	9	High	2	0.2176	0	1	1	1	527.283	0.85	0.00045	47.7378	0	0.007406	0.226	2.39
1	Medium	Unambiguous	ILDPHVVLL			0.0853908	0.0145619	-0.005	1	3	2	Q99567	Nuclear pore complex protein Nup88 OS=Homo sapiens GN=NUP88 PE=1 SV=2	Q99567; I3L245; J3KMX1	0	1018.63	9	Medium	2	0.0684	0	1	1	1	509.819	0.8	0.00041	58.9205	0.02686	0.1286	-0.104	2.63
1	Medium	Unambiguous	LLDPNVKSI			0.177766	0.0339479	-0.1	1	4	1	O43414	ERI1 exoribonuclease 3 OS=Homo sapiens GN=ERI3 PE=1 SV=2	F6QUN3; O43414; H0Y4B0; F6UGJ8	0	998.588	9	Medium	2	0.187	0	1	1	1	499.799	1.94	0.00097	38.5241	0.02538	0.1246	-0.1	2.62
1	High	Unambiguous	LLDPNVKSIFV			0.062545	0.00900622	0.034	1	4	1	O43414	ERI1 exoribonuclease 3 OS=Homo sapiens GN=ERI3 PE=1 SV=2	F6QUN3; O43414; H0Y4B0; F6UGJ8	0	1244.72	11	High	2	0.1842	0	1	1	1	622.867	2.16	0.00134	59.3814	0.006566	0.04011	0.034	2.28
1	High	Unambiguous	IIDQHTFEV			0.0319514	0.00687748	0.117	1	3	2	Q16531	DNA damage-binding protein 1 OS=Homo sapiens GN=DDB1 PE=1 SV=1	Q16531; F5GY55; F5H198	0	1101.56	9	High	2	0.1344	0	1	1	1	551.284	2.14	0.00118	42.5534	0.004716	0.01933	0.117	1.86
1	High	Unambiguous	ILDQKINEV			0.0238277	0.00298528	0.153	1	2	3	P11926	Ornithine decarboxylase OS=Homo sapiens GN=ODC1 PE=1 SV=2	C9JG30; P11926	0	1071.6	9	High	2	0.2264	0	1	1	1	536.307	1.79	0.00096	32.4294	0.004716	0.03114	0.063	3.49
1	High	Unambiguous	ILDQTNVSA			0.0645856	0.0096325	0.03	1	12	1	Q00839	Heterogeneous nuclear ribonucleoprotein U OS=Homo sapiens GN=HNRNPU PE=1 SV=6	A0A1X7SBS1; A0A1W2PQD4; Q5RI18; A0A1W2PP34; Q00839; A0A1W2PP35; A0A1W2PPH7; A0A1W2PPL4; A0A1W2PQ74; A0A1W2PQL0; A0A1W2PPS1; A0A1W2PRZ7	0	960.5	9	High	2	0.1493	0	1	1	1	480.755	2.45	0.00117	27.5929	0.006566	0.04145	0.03	2.21
1	Medium	Unambiguous	ILDRLTTKV			0.19002	0.040367	-0.109	1	2	1	O95721	Synaptosomal-associated protein 29 OS=Homo sapiens GN=SNAP29 PE=1 SV=1	O95721; C9JAF7	0	1058.66	9	Medium	2	0.1792	0	1	1	1	529.833	2.62	0.00139	32.1104	0.02911	0.1346	-0.109	2.12
1	High	Unambiguous	ILDSGATHTT			0.0216042	0.00298528	0.165	1	1	2	O96019	Actin-like protein 6A OS=Homo sapiens GN=ACTL6A PE=1 SV=1	O96019	0	1015.51	10	High	2	0.0433	0	1	1	1	508.258	3.62	0.00184	16.0012	0.002115	0.01265	0.165	2.08
1	Medium	Unambiguous	ILDSGIYRI			0.146151	0.0267379	-0.074	1	2	1	Q9UPZ3	Hermansky-Pudlak syndrome 5 protein OS=Homo sapiens GN=HPS5 PE=1 SV=2	G3V159; Q9UPZ3	0	1049.6	9	Medium	2	0.1101	0	1	1	1	525.303	0.42	0.00022	48.3264	0.02011	0.1009	-0.074	2.18
1	High	Unambiguous	ILDSQAGQIRA			0.00637762	0	0.314	1	2	1	Q86UU1	Pleckstrin homology-like domain family B member 1 OS=Homo sapiens GN=PHLDB1 PE=1 SV=1	Q86UU1; A0A087WZL0	0	1171.64	11	High	2	0.2673	0	1	1	1	586.328	4.19	0.00246	29.1697	0	0.003418	0.314	3.18
1	High	Selected	ILDSRGNPTVEVDLYTAKG			0.00863767	0	0.277	1	3	1	P09104	Gamma-enolase OS=Homo sapiens GN=ENO2 PE=1 SV=3	F5H0C8; P09104; F5H1C3	0	2048.07	19	High	3	0.0312	0	1	1	1	683.362	3	0.00204	43.2208	0	0.004757	0.277	2.88
1	High	Unambiguous	LLDVPTAAV			0.0563355	0.00761463	0.047	1	2	1	P13284	Gamma-interferon-inducible lysosomal thiol reductase OS=Homo sapiens GN=IFI30 PE=1 SV=3	M0QZG3; P13284	0	898.524	9	High	2	0.2273	0	1	1	1	449.766	0.33	0.00015	50.3056	0.005621	0.03568	0.047	1.76
1	High	Unambiguous	LLDVTCKTV			0.0157063	0.00217249	0.204	1	4	2	E5RJR5	S-phase kinase-associated protein 1 OS=Homo sapiens GN=SKP1 PE=1 SV=1	F8W8N3; E5RJR5; P63208; E7ERH2	0	991.549	9	High	2	0.3129	0	1	1	1	496.279	1.17	0.00058	38.9258	0.001539	0.009019	0.204	2.94
1	Medium	Unambiguous	LLDVTPLSL			0.0722459	0.0115824	0.016	1	6	1	P11142	Heat shock cognate 71 kDa protein OS=Homo sapiens GN=HSPA8 PE=1 SV=1	E9PKE3; E9PNE6; P54652; A8K7Q2; P11142; P38646	0	970.582	9	High	2	0.0595	0	1	1	1	485.796	2.42	0.00118	69.4361	0.007849	0.04688	0.016	1.68
1	Medium	Unambiguous	LLEDSCHYL			0.0924213	0.0166699	-0.015	1	3	2	P57088	Transmembrane protein 33 OS=Homo sapiens GN=TMEM33 PE=1 SV=2	D6RAA6; P57088; H0Y8N0	0	1092.5	9	Medium	2	0.1198	0	1	1	1	546.756	1.08	0.00059	44.9176	0.01955	0.09724	-0.07	2.17
1	Medium	Unambiguous	ILEEGKEILV			0.131295	0.0245045	-0.06	1	7	1	E9PK25	Cofilin-1 OS=Homo sapiens GN=CFL1 PE=1 SV=1	E9PQB7; E9PK25; P23528; G3V1A4; E9PLJ3; E9PP50; E9PS23	0	1142.67	10	Medium	2	0.0607	0	1	1	1	571.838	1.24	0.00071	44.1933	0.0186	0.08984	-0.06	2.14
1	Medium	Unambiguous	ILEESENLHNA			0.0888403	0.0156864	-0.01	1	2	1	B5ME19	Eukaryotic translation initiation factor 3 subunit C-like protein OS=Homo sapiens GN=EIF3CL PE=3 SV=1	B5ME19; Q99613	0	1268.61	11	Medium	2	0.2176	0	1	1	1	634.812	4.64	0.00294	26.5058	0.01223	0.05825	-0.01	2.62
1	High	Unambiguous	ILEKKVEKV			0.0442112	0.00687748	0.077	1	1	1	P07900	Heat shock protein HSP 90-alpha OS=Homo sapiens GN=HSP90AA1 PE=1 SV=5	P07900	0	1085.69	9	High	2	0.1839	0	1	1	1	543.352	2.85	0.00155	14.553	0.004716	0.02738	0.077	2.61
1	High	Unambiguous	ILENPPEEMKL			0.00486542	0	0.347	1	3	2	A0A0U1RQK7	Eukaryotic translation initiation factor 4 gamma 3 OS=Homo sapiens GN=EIF4G3 PE=1 SV=1	O43432; A0A0A0MSA7; A0A0U1RQK7	0	1312.68	11	High	2	0.2171	0	1	1	1	656.846	1.84	0.00121	45.4907	0	0.00257	0.347	3.5
1	High	Unambiguous	ILENPPEEMKL	1xOxidation [M9]	1xOxidation [M9]	0.00536866	0	0.335	1	3	3	A0A0U1RQK7	Eukaryotic translation initiation factor 4 gamma 3 OS=Homo sapiens GN=EIF4G3 PE=1 SV=1	O43432; A0A0A0MSA7; A0A0U1RQK7	0	1328.68	11	High	2	0.3162	0	1	1	1	664.844	3.26	0.00216	32.9181	0	0.004963	0.272	3.51
1	Medium	Unambiguous	LLEPFVHQV			0.129288	0.0240963	-0.058	1	14	1	Q9UHH9	Inositol hexakisphosphate kinase 2 OS=Homo sapiens GN=IP6K2 PE=1 SV=2	C9JU99; C9J124; C9J3W9; Q9UHH9; C9JLG7; C9JRM0; C9JHV2; C9JMC9; C9JHX0; C9JGK2; F8WDQ5; C9J790; C9J536; C9J8W6	0	1081.6	9	Medium	2	0.1268	0	1	1	1	541.306	0.33	0.00018	49.6996	0.0182	0.08831	-0.058	2.13
1	High	Unambiguous	ILFDCPGQIEL			0.00653645	0	0.311	1	3	2	Q9UHW5	GPN-loop GTPase 3 OS=Homo sapiens GN=GPN3 PE=1 SV=2	Q9UHW5; F8W1F4; H0YI19	0	1247.63	11	High	2	0.0519	0	1	1	1	624.323	2.97	0.00185	74.2412	0	0.003532	0.311	2.12
1	High	Unambiguous	LIFDLGGGTFDV			0.000188753	0	0.743	2	12	3	A0A0G2JIW1; P11142	Heat shock 70 kDa protein 1B OS=Homo sapiens GN=HSPA1B PE=1 SV=1;Heat shock cognate 71 kDa protein OS=Homo sapiens GN=HSPA8 PE=1 SV=1	P48741; E9PKE3; V9GZ37; A0A0G2JIW1; E9PI65; P17066; P54652; P11142; P0DMV9; P34931; E9PN89; Q53FA3	0	1253.64	12	High	2	0.3024	0	1	1	1	627.325	1.7	0.00106	81.1985	0	0.0002543	0.609	2.91
1	High	Unambiguous	LLFDSVIHL			0.0145911	0	0.213	1	2	1	Q9BZM1	Group XIIA secretory phospholipase A2 OS=Homo sapiens GN=PLA2G12A PE=1 SV=1	A0A0C4DGC6; Q9BZM1	0	1056.61	9	High	2	0.2566	0	1	1	1	528.81	3.59	0.00189	72.5166	0	0.008337	0.213	2.26
1	High	Unambiguous	LLFDWSGTGRADA			3.50996e-05	0	0.948	1	1	2	Q9BZM4	NKG2D ligand 3 OS=Homo sapiens GN=ULBP3 PE=1 SV=1	Q9BZM4	0	1408.69	13	High	2	0.3716	0	1	1	1	704.847	0.64	0.00045	57.6814	0	1.28e-05	0.948	3.31
1	High	Unambiguous	LLFEGEKITI			0.0108655	0	0.249	1	10	3	E7EWC6	DNA-directed RNA polymerase II subunit RPB11-b2 (Fragment) OS=Homo sapiens GN=POLR2J3 PE=4 SV=1	E2QRJ6; A6NFM0; E7EWC6; Q9H1A7; A0A0B4J2F8; A0A0B4J1Z8; D6RAG0; Q9GZM3; E7EP90; F6S314	0	1162.67	10	High	2	0.2776	0	1	1	1	581.841	2.1	0.00122	61.4196	0.004716	0.02268	0.099	2.81
1	Medium	Unambiguous	IIFETPLRV			0.0833824	0.0138577	-0.002	1	4	1	Q04637	Eukaryotic translation initiation factor 4 gamma 1 OS=Homo sapiens GN=EIF4G1 PE=1 SV=4	E7EX73; E9PGM1; Q04637; E7EUU4	0	1087.65	9	Medium	2	0.0731	0	1	1	1	544.33	0.94	0.00051	58.3172	0.01108	0.05442	-0.002	2.19
1	High	Unambiguous	ILFGHENRV			0.0528168	0.00687748	0.055	1	1	2	O14775	Guanine nucleotide-binding protein subunit beta-5 OS=Homo sapiens GN=GNB5 PE=1 SV=2	O14775	0	1084.59	9	High	2	0.2327	0	1	1	1	542.8	1.99	0.00108	29.8189	0.004716	0.03341	0.055	2.02
1	High	Unambiguous	LLFKEGVMV			0.0264931	0.00298528	0.14	1	4	1	A0A1W2PQS6	RPS10-NUDT3 readthrough OS=Homo sapiens GN=RPS10-NUDT3 PE=4 SV=1	P46783; F6U211; Q9NQ39; A0A1W2PQS6	0	1035.59	9	High	2	0.2115	0	1	1	1	518.299	0.15	8e-05	53.4083	0.002115	0.01576	0.14	2.6
1	High	Unambiguous	LLFKEGVMV	1xOxidation [M8]	1xOxidation [M8]	0.0269286	0.00441616	0.138	1	4	2	A0A1W2PQS6	RPS10-NUDT3 readthrough OS=Homo sapiens GN=RPS10-NUDT3 PE=4 SV=1	P46783; F6U211; Q9NQ39; A0A1W2PQS6	0	1051.59	9	High	2	0.3113	0	1	1	1	526.297	1.5	0.00079	46.7953	0.00313	0.01607	0.138	2.12
1	Medium	Unambiguous	LLFSRLCGA			0.0683124	0.0115824	0.023	1	2	2	Q9NQS3	Nectin-3 OS=Homo sapiens GN=NECTIN3 PE=1 SV=1	H7C4L0; Q9NQS3	0	979.539	9	High	2	0.0726	0	1	1	1	490.274	0.57	0.00028	55.2571	0.007849	0.04754	0.014	2.34
1	High	Unambiguous	LLFTWEELI			0.00829082	0	0.282	1	3	2	O75794	Cell division cycle protein 123 homolog OS=Homo sapiens GN=CDC123 PE=1 SV=1	H7BZW7; O75794; X6RA30	0	1163.63	9	High	2	0.133	0	1	1	1	582.322	1.26	0.00073	93.8683	0	0.008263	0.214	2.03
1	High	Unambiguous	LLGDALLVHPV			0.000620373	0	0.598	1	3	2	Q14697	Neutral alpha-glucosidase AB OS=Homo sapiens GN=GANAB PE=1 SV=3	E9PKU7; Q14697; F5H6X6	0	1146.69	11	High	2	0.2797	0	1	1	1	573.848	0.99	0.00057	58.9352	0	0.0016	0.4	2.86
1	High	Unambiguous	LLGDLLFHI			0.0280485	0.00687748	0.133	1	1	1	Q92616	eIF-2-alpha kinase activator GCN1 OS=Homo sapiens GN=GCN1 PE=1 SV=6	Q92616	0	1040.61	9	High	2	0.2683	0	1	1	1	520.811	0.63	0.00033	78.833	0.004716	0.01678	0.133	2.05
1	Medium	Unambiguous	ILGDILLKV			0.0757898	0.0125442	0.01	1	2	1	Q8N371	Lysine-specific demethylase 8 OS=Homo sapiens GN=KDM8 PE=1 SV=1	Q8N371; H3BR76	0	983.65	9	High	2	0.0617	0	1	1	1	492.329	0.75	0.00037	65.4809	0.009029	0.04938	0.01	2.27
1	Medium	Selected	LLGEEVVRV			0.14394	0.0264122	-0.072	1	2	1	Q9Y4R8	Telomere length regulation protein TEL2 homolog OS=Homo sapiens GN=TELO2 PE=1 SV=2	H3BRS3; Q9Y4R8	0	1013.6	9	Medium	2	0.0427	0	1	1	1	507.304	1.22	0.00062	44.6531	0.01996	0.09889	-0.072	2.34
1	High	Unambiguous	LLGELPRLLLL			0.0355139	0.00687748	0.104	1	5	2	H7BY55	Complement decay-accelerating factor OS=Homo sapiens GN=CD55 PE=1 SV=2	H7BY55; B1AP13; H3BLV0; B1AP15; P08174	0	1249.82	11	High	2	0.3485	0	1	1	1	625.417	1.7	0.00106	83.6611	0.004716	0.02666	0.08	3.07
1	Medium	Unambiguous	ILGGPGTVQGV			0.0728253	0.0115824	0.015	1	3	2	O14618	Copper chaperone for superoxide dismutase OS=Homo sapiens GN=CCS PE=1 SV=1	J3KNF4; O14618; E9PK03	0	997.568	11	High	2	0.3492	0	1	1	1	499.288	1.84	0.00092	40.4317	0.007849	0.04713	0.015	3.15
1	High	Unambiguous	LLGPPPVGV			0.041436	0.00687748	0.085	1	7	3	F5H2X7	Cip1-interacting zinc finger protein OS=Homo sapiens GN=CIZ1 PE=1 SV=2	F5H2X7; Q5SYW2; Q9BTG3; F6VD24; H0Y5D5; F6WSM2; Q9ULV3	0	848.524	9	High	2	0.2912	0	1	1	1	424.765	-0.7	-0.0003	49.2811	0.004716	0.02559	0.085	1.82
1	High	Unambiguous	LLGPRLVLA			0.0309281	0.00687748	0.121	1	2	1	P49755	Transmembrane emp24 domain-containing protein 10 OS=Homo sapiens GN=TMED10 PE=1 SV=2	P49755; G3V2K7	0	951.635	9	High	2	0.3143	0	1	1	1	476.321	0.29	0.00014	52.8179	0.004716	0.01867	0.121	2.1
1	Medium	Unambiguous	LLGSAHEV			0.0734092	0.0115824	0.014	1	3	1	A0A0D9SGF6	Spectrin alpha chain, non-erythrocytic 1 OS=Homo sapiens GN=SPTAN1 PE=1 SV=1	A0A0D9SF54; A0A0D9SGF6; Q13813	0	825.446	8	High	2	0.0882	0	1	1	1	413.228	2.4	0.00099	24.2709	0.007849	0.04759	0.014	1.7
1	High	Unambiguous	ILHGEVNKV			0.0234419	0.00298528	0.155	1	3	1	H0Y6X7	Nucleoporin-62 C-terminal-like protein (Fragment) OS=Homo sapiens GN=NUP62CL PE=4 SV=1	Q9H1M0; H0Y6X7; Q5JSN5	0	1008.58	9	High	3	0.3275	0	1	1	1	336.867	2.33	0.00078	19.293	0.002115	0.01384	0.155	2.84
1	High	Unambiguous	LLHQEGAKMAV			0.0013979	0	0.499	1	2	2	P35222	Catenin beta-1 OS=Homo sapiens GN=CTNNB1 PE=1 SV=1	P35222; B4DGU4	0	1196.65	11	High	3	0.3175	0	1	1	1	399.555	4.26	0.0017	25.4451	0	0.0006731	0.499	3.15
1	High	Unambiguous	LLHQEGAKMAV	1xOxidation [M9]	1xOxidation [M9]	0.00221335	0	0.443	1	2	4	P35222	Catenin beta-1 OS=Homo sapiens GN=CTNNB1 PE=1 SV=1	P35222; B4DGU4	0	1212.64	11	High	3	0.2869	0	1	1	1	404.886	3.44	0.00139	16.1747	0	0.007583	0.224	2.37
1	Medium	Unambiguous	LLLAAARLAAA			0.14394	0.0264122	-0.072	1	3	1	P30101	Protein disulfide-isomerase A3 OS=Homo sapiens GN=PDIA3 PE=1 SV=4	F8WBW5; P30101; F8WBS6	0	1053.68	11	Medium	2	0.1125	0	1	1	1	527.343	-0.1	-5e-05	49.9431	0.01955	0.09882	-0.072	2.4
1	High	Unambiguous	ILLAELEQL			0.0174685	0.00217249	0.191	1	3	3	P08670	Vimentin OS=Homo sapiens GN=VIM PE=1 SV=4	P08670; B0YJC4; A0A1B0GTT5	0	1041.62	9	High	2	0.1389	0	1	1	3	521.314	1.55	0.00081	74.165	0.002115	0.01011	0.191	2.16
1	High	Unambiguous	LLIDDKGTIKL			0.00763829	0	0.292	1	4	2	A0A024QZP7	Cell division cycle 2, G1 to S and G2 to M, isoform CRA_a OS=Homo sapiens GN=CDC2 PE=1 SV=1	P06493; E5RIU6; A0A087WZZ9; A0A024QZP7	0	1228.75	11	High	2	0.2021	0	1	1	1	614.88	1.62	0.00099	48.9312	0	0.00415	0.292	2.82
1	High	Unambiguous	ILLDHEKEWKL			0.00171621	0	0.474	1	1	2	P54136	Arginine--tRNA ligase, cytoplasmic OS=Homo sapiens GN=RARS PE=1 SV=2	P54136	0	1423.79	11	High	2	0.2434	0	1	1	1	712.401	0.85	0.0006	44.4143	0	0.0008386	0.474	2.67
1	High	Unambiguous	LLLDILEKL			0.0355139	0.00687748	0.104	1	1	1	Q9NSV4	Protein diaphanous homolog 3 OS=Homo sapiens GN=DIAPH3 PE=1 SV=4	Q9NSV4	0	1069.69	9	High	2	0.0741	0	1	1	1	535.347	0.2	0.00011	83.0888	0.004716	0.02161	0.104	2.16
1	Medium	Unambiguous	LLLDLLSEL			0.215139	0.0450199	-0.126	1	1	1	Q68E01	Integrator complex subunit 3 OS=Homo sapiens GN=INTS3 PE=1 SV=1	Q68E01	0	1028.62	9	Medium	2	0.1547	0	1	1	1	514.816	0.51	0.00026	94.4059	0.03319	0.1542	-0.126	1.81
1	High	Unambiguous	ILLDNDHYAM			0.0515533	0.00687748	0.058	1	3	1	Q86WA8	Lon protease homolog 2, peroxisomal OS=Homo sapiens GN=LONP2 PE=1 SV=1	E7EN44; Q86WA8; H3BQ67	0	1204.57	10	High	2	0.3373	0	1	1	1	602.788	1.73	0.00104	44.343	0.004716	0.03245	0.058	2.52
1	High	Unambiguous	ILLDNDHYAM	1xOxidation [M10]	1xOxidation [M10]	0.00353324	0	0.386	1	3	1	Q86WA8	Lon protease homolog 2, peroxisomal OS=Homo sapiens GN=LONP2 PE=1 SV=1	E7EN44; Q86WA8; H3BQ67	0	1220.56	10	High	2	0.1856	0	1	1	1	610.786	2.78	0.00169	33.2716	0	0.001818	0.386	1.94
1	Medium	Unambiguous	LILDPIFKV			0.0788696	0.0125442	0.005	1	1	2	P13639	Elongation factor 2 OS=Homo sapiens GN=EEF2 PE=1 SV=4	P13639	0	1057.67	9	High	2	0.0635	0	1	1	1	529.337	1.25	0.00066	69.0995	0.009029	0.05152	0.005	1.89
1	High	Unambiguous	LLLDVPTAAVQA			0.00433757	0	0.361	1	2	2	P13284	Gamma-interferon-inducible lysosomal thiol reductase OS=Homo sapiens GN=IFI30 PE=1 SV=3	M0QZG3; P13284	0	1210.7	12	High	2	0.336	0	1	1	1	605.856	1	0.0006	59.2001	0.004716	0.01964	0.115	2.53
1	High	Unambiguous	ILIDWLVQV			0.0204035	0.00298528	0.172	1	3	9	P14635	G2/mitotic-specific cyclin-B1 OS=Homo sapiens GN=CCNB1 PE=1 SV=1	E9PC90; H0YA62; P14635	0	1098.66	9	High	2	0.2183	0	1	1	1	549.831	-0.18	-0.0001	89.7388	0.002115	0.01417	0.153	2.29
1	High	Unambiguous	LLLEDLIRC			0.013118	0	0.226	1	2	2	Q93074	Mediator of RNA polymerase II transcription subunit 12 OS=Homo sapiens GN=MED12 PE=1 SV=4	Q93074; Q7Z3Z5	0	1087.62	9	High	2	0.2472	0	1	1	1	544.314	1.66	0.0009	72.379	0	0.007456	0.226	2.67
1	High	Unambiguous	ILLEGTMNL	1xOxidation [M7]	1xOxidation [M7]	0.0596007	0.00817459	0.04	1	6	1	A0A0B4J1W0	Mediator of RNA polymerase II transcription subunit 24 OS=Homo sapiens GN=MED24 PE=1 SV=1	F5GY88; F5H5K2; B4DDR8; O75448; A0A0B4J1W0; E9PFL1	0	1019.54	9	High	2	0.1429	0	1	1	1	510.276	0.79	0.00041	49.8568	0.005621	0.03794	0.04	2.38
1	High	Unambiguous	ILLEHIIMC			0.0456664	0.00687748	0.073	1	2	1	Q9Y6X3	MAU2 chromatid cohesion factor homolog OS=Homo sapiens GN=MAU2 PE=1 SV=2	Q9Y6X3; V9GZ52	0	1084.59	9	High	2	0.41	0	1	1	1	542.799	1.53	0.00083	64.8603	0.004716	0.02857	0.073	2
1	High	Unambiguous	ILLEHIIMC	1xOxidation [M8]	1xOxidation [M8]	0.026278	0.00298528	0.141	1	2	2	Q9Y6X3	MAU2 chromatid cohesion factor homolog OS=Homo sapiens GN=MAU2 PE=1 SV=2	Q9Y6X3; V9GZ52	0	1100.58	9	High	2	0.3453	0	1	1	1	550.796	0.91	0.0005	58.4103	0.002115	0.01569	0.141	2.78
1	High	Unambiguous	LLIEMEQRL			0.0115068	0	0.242	1	2	1	P12277	Creatine kinase B-type OS=Homo sapiens GN=CKB PE=1 SV=1	P12277; H0YJG0	0	1144.64	9	High	2	0.1336	0	1	1	1	572.825	2.02	0.00116	52.9491	0	0.006431	0.242	2.47
1	Medium	Selected	LLIEMEQRL	1xOxidation [M5]	1xOxidation [M5]	0.1206	0.0213115	-0.049	1	2	1	P12277	Creatine kinase B-type OS=Homo sapiens GN=CKB PE=1 SV=1	P12277; H0YJG0	0	1160.63	9	Medium	2	0.0338	0	1	1	1	580.822	2.69	0.00156	40.4852	0.01571	0.08158	-0.049	2.66
1	High	Unambiguous	LLIEMEQRLEQGQAIDDLMPAQK	1xOxidation [M19]	1xOxidation [M19]	0.000321769	0	0.678	1	2	2	P12277	Creatine kinase B-type OS=Homo sapiens GN=CKB PE=1 SV=1	P12277; H0YJG0	0	2685.36	23	High	3	0.3196	0	1	1	1	895.792	0.77	0.00069	58.2076	0	0.0006043	0.511	3.41
1	High	Unambiguous	LLIENVASL			0.0225045	0.00298528	0.16	1	2	12	P07203	Glutathione peroxidase 1 OS=Homo sapiens GN=GPX1 PE=1 SV=4	A0A087WUQ6; P07203	0	971.577	9	High	2	0.1506	0	1	1	1	486.292	0.4	0.00019	64.0852	0.002115	0.01332	0.16	2.39
1	Medium	Selected	LLLEPGSLYIL			0.210514	0.0422351	-0.123	1	3	1	Q9BT30	Alpha-ketoglutarate-dependent dioxygenase alkB homolog 7, mitochondrial OS=Homo sapiens GN=ALKBH7 PE=1 SV=1	M0QZI0; Q9BT30; M0QZH2	0	1230.73	11	Medium	2		0.0298	2	2	2	615.872	2.5	0.00154	84.5085	0.03136	0.1502	-0.123	1.63
1	Medium	Unambiguous	LLIERILLL			0.0953837	0.0166699	-0.019	1	1	2	Q9UNS1	Protein timeless homolog OS=Homo sapiens GN=TIMELESS PE=1 SV=2	Q9UNS1	0	1095.75	9	Medium	2	0.1283	0	1	1	1	548.38	3.06	0.00168	79.9191	0.01287	0.06319	-0.019	2.26
1	Medium	Unambiguous	IILGGVKAV			0.224643	0.0489367	-0.132	1	6	1	P22314	Ubiquitin-like modifier-activating enzyme 1 OS=Homo sapiens GN=UBA1 PE=1 SV=3	Q5JRS1; Q5JRR9; P22314; Q5JRS3; Q5JRS2; Q5JRS0	0	869.582	9	Medium	2	0.1465	0	1	1	1	435.295	0.81	0.00035	40.2714	0.03547	0.161	-0.132	1.57
1	Medium	Unambiguous	ILIGKIKGC			0.176447	0.0336048	-0.099	1	2	1	Q9Y535	DNA-directed RNA polymerase III subunit RPC8 OS=Homo sapiens GN=POLR3H PE=1 SV=1	F8WDV1; Q9Y535	0	944.596	9	Medium	3	0.1709	0	1	1	1	315.537	1.26	0.0004	32.46	0.02469	0.1237	-0.099	1.17
1	High	Unambiguous	LIILDEIHL			0.0204035	0.00298528	0.172	2	2	2	Q8N3C0; O75643	Activating signal cointegrator 1 complex subunit 3 OS=Homo sapiens GN=ASCC3 PE=1 SV=3;U5 small nuclear ribonucleoprotein 200 kDa helicase OS=Homo sapiens GN=SNRNP200 PE=1 SV=2	Q8N3C0; O75643	0	1078.65	9	High	2	0	0	1	1	1	539.83	2.61	0.00141	71.8275	0.002115	0.01192	0.172	2.08
1	Medium	Unambiguous	ILLIGDPSV			0.106469	0.0194675	-0.033	1	2	1	J3KQ69	DNA replication licensing factor MCM3 OS=Homo sapiens GN=MCM3 PE=1 SV=2	P25205; J3KQ69	0	926.556	9	Medium	2	1	0	1	1	3	463.782	0.53	0.00025	60.213	0.01462	0.07093	-0.033	1.69
1	High	Unambiguous	ILLNIIERL			0.0212541	0.00298528	0.167	1	2	1	P49815	Tuberin OS=Homo sapiens GN=TSC2 PE=1 SV=2	P49815; H3BMQ0	0	1096.71	9	High	2	0.1065	0	1	1	1	548.86	3.39	0.00186	72.725	0.002115	0.01251	0.167	2.91
1	Medium	Unambiguous	LLLPDYYLVTV			0.200045	0.0408615	-0.116	1	1	1	Q7KZF4	Staphylococcal nuclease domain-containing protein 1 OS=Homo sapiens GN=SND1 PE=1 SV=1	Q7KZF4	0	1308.74	11	Medium	2	0.0662	0	1	1	1	654.877	1.64	0.00108	82.0016	0.02982	0.1421	-0.116	1.51
1	High	Unambiguous	LLLPLELSLA			0.0264931	0.00298528	0.14	1	1	1	Q8NBI3	Draxin OS=Homo sapiens GN=DRAXIN PE=1 SV=2	Q8NBI3	0	1081.69	10	High	2	0.2878	0	1	1	1	541.348	1.55	0.00084	86.4588	0.002115	0.01583	0.14	2.78
1	High	Unambiguous	LLLPLLPLLAAPGA			0.0378982	0.00687748	0.096	1	3	1	C9JVC9	Voltage-dependent calcium channel subunit alpha-2/delta-2 OS=Homo sapiens GN=CACNA2D2 PE=1 SV=1	C9JVC9; Q9NY47; C9JE82	0	1371.9	14	High	2	0.2162	0	1	1	1	686.453	1.25	0.00086	91.383	0.004716	0.02329	0.096	1.85
1	High	Unambiguous	LLLPLLPPLSP			0.0135547	0	0.222	1	1	3	Q8WX77	Insulin-like growth factor-binding protein-like 1 OS=Homo sapiens GN=IGFBPL1 PE=2 SV=1	Q8WX77	0	1172.77	11	High	2	0.1092	0	1	1	1	586.887	0.62	0.00037	89.3746	0	0.007667	0.222	1.74
1	Medium	Unambiguous	LLLPLLPPLSPS			0.0840468	0.0138577	-0.003	1	1	2	Q8WX77	Insulin-like growth factor-binding protein-like 1 OS=Homo sapiens GN=IGFBPL1 PE=2 SV=1	Q8WX77	0	1259.8	12	Medium	2	0.5058	0	1	1	1	630.403	0.64	0.0004	85.4571	0.03994	0.1875	-0.151	2.57
1	High	Unambiguous	LLLPLLPPLSPSLG			0.0181975	0.00298528	0.186	1	1	2	Q8WX77	Insulin-like growth factor-binding protein-like 1 OS=Homo sapiens GN=IGFBPL1 PE=2 SV=1	Q8WX77	0	1429.9	14	High	2	0.609	0	1	1	1	715.456	0.86	0.00062	91.5859	0.002115	0.01059	0.186	2.66
1	High	Unambiguous	LLLPPPPCPA			0.00929892	0	0.268	1	1	8	Q9BTY2	Plasma alpha-L-fucosidase OS=Homo sapiens GN=FUCA2 PE=1 SV=2	Q9BTY2	0	1017.58	10	High	2	0.4664	0	1	1	1	509.294	1.3	0.00066	56.0526	0.004716	0.03079	0.064	2.98
1	High	Unambiguous	ILLSEPGLVKL			0.014121	0	0.217	1	1	2	Q9UL54	Serine/threonine-protein kinase TAO2 OS=Homo sapiens GN=TAOK2 PE=1 SV=2	Q9UL54	0	1181.75	11	High	2	0.2383	0	1	1	1	591.38	2.61	0.00154	60.0504	0	0.008051	0.217	2.77
1	Medium	Unambiguous	LILSSNLPV			0.146151	0.0267379	-0.074	1	1	1	Q9BVC5	Ashwin OS=Homo sapiens GN=C2orf49 PE=1 SV=1	Q9BVC5	0	955.582	9	Medium	2	0.1381	0	1	1	1	478.295	0.77	0.00037	38.7106	0.02011	0.101	-0.074	2.1
1	Medium	Unambiguous	ILLTEPGQVKL			0.0745904	0.0123618	0.012	1	3	1	Q7L7X3	Serine/threonine-protein kinase TAO1 OS=Homo sapiens GN=TAOK1 PE=1 SV=1	Q7L7X3; Q9H2K8; H0YF68	0	1210.74	11	High	2	0.197	0	1	1	1	605.875	1.59	0.00096	51.5202	0.008376	0.04842	0.012	2.64
1	Medium	Unambiguous	LLMDRVDEM	2xOxidation [M3; M9]	2xOxidation [M3; M9]	0.161277	0.0276365	-0.087	1	4	1	B3KS98	Eukaryotic translation initiation factor 3 subunit H OS=Homo sapiens GN=EIF3S3 PE=1 SV=1	A0A087WZK9; B3KS98; O15372; E5RJT0	0	1153.52	9	Medium	2	0.2395	0	1	1	1	577.268	5.7	0.00329	22.8239	0.02093	0.1122	-0.087	2.38
1	High	Unambiguous	ILMEHIHKL			0.0294535	0.00687748	0.127	1	3	4	P84098	60S ribosomal protein L19 OS=Homo sapiens GN=RPL19 PE=1 SV=1	P84098; J3QR09; J3KTE4	0	1133.65	9	High	2	0.2755	0	1	1	1	567.331	4.4	0.0025	31.05	0.004716	0.01774	0.127	2.94
1	High	Unambiguous	ILMEHIHKL	1xOxidation [M3]	1xOxidation [M3]	0.00815601	0	0.284	1	3	4	P84098	60S ribosomal protein L19 OS=Homo sapiens GN=RPL19 PE=1 SV=1	P84098; J3QR09; J3KTE4	0	1149.64	9	High	3	0.0725	0	1	1	1	383.887	1.67	0.00064	23.6357	0	0.004453	0.284	1.93
1	Medium	Selected	ILMEHIHKLKA			0.0807744	0.0125442	0.002	1	3	1	P84098	60S ribosomal protein L19 OS=Homo sapiens GN=RPL19 PE=1 SV=1	P84098; J3QR09; J3KTE4	0	1332.78	11	High	3		0	2	2	4	444.934	3.08	0.00137	25.9594	0.009029	0.05268	0.002	1.41
1	High	Unambiguous	ILMEHIHKLKA	1xOxidation [M3]	1xOxidation [M3]	0.00309857	0	0.402	1	3	2	P84098	60S ribosomal protein L19 OS=Homo sapiens GN=RPL19 PE=1 SV=1	P84098; J3QR09; J3KTE4	0	1348.78	11	High	3	0.2811	0	1	1	1	450.265	3.17	0.00142	19.7699	0	0.001575	0.402	1.85
1	Medium	Unambiguous	ILMGDKSENV			0.113331	0.0207914	-0.041	1	3	1	A0A0G2JIW1	Heat shock 70 kDa protein 1B OS=Homo sapiens GN=HSPA1B PE=1 SV=1	V9GZ37; A0A0G2JIW1; P0DMV9	0	1105.56	10	Medium	2	0.1992	0	1	1	1	553.284	4.9	0.00271	28.6015	0.01541	0.07599	-0.041	2.41
1	High	Unambiguous	ILMGDKSENV	1xOxidation [M3]	1xOxidation [M3]	0.00322833	0	0.397	1	3	2	A0A0G2JIW1	Heat shock 70 kDa protein 1B OS=Homo sapiens GN=HSPA1B PE=1 SV=1	V9GZ37; A0A0G2JIW1; P0DMV9	0	1121.55	10	High	2	0.112	0	1	1	1	561.281	3.27	0.00183	20.4764	0	0.00165	0.397	2.59
1	High	Unambiguous	ILMGDKSENVQDLLLL			0.0301819	0.00687748	0.124	1	3	2	A0A0G2JIW1	Heat shock 70 kDa protein 1B OS=Homo sapiens GN=HSPA1B PE=1 SV=1	V9GZ37; A0A0G2JIW1; P0DMV9	0	1800.98	16	High	2	0.1605	0	1	1	1	900.993	0.49	0.00044	72.8664	0.004716	0.01823	0.124	2.99
1	High	Unambiguous	ILMGDKSENVQDLLLL	1xOxidation [M3]	1xOxidation [M3]	0.013011	0	0.227	1	3	1	A0A0G2JIW1	Heat shock 70 kDa protein 1B OS=Homo sapiens GN=HSPA1B PE=1 SV=1	V9GZ37; A0A0G2JIW1; P0DMV9	0	1816.97	16	High	2	0.1871	0	1	1	1	908.991	1.2	0.00109	68.2921	0	0.007341	0.227	3.1
1	High	Unambiguous	LLMGEARAV			0.0197474	0.00298528	0.176	1	9	1	P47897	Glutamine--tRNA ligase OS=Homo sapiens GN=QARS PE=1 SV=1	A0A0U1RQT0; P47897; B4DDN1; C9J165; A0A1B0GVU9; A0A0U1RRI9; A0A0U1RQE9; A0A0U1RQJ6; A0A0U1RQM8	0	959.534	9	High	2	0.2568	0	1	1	1	480.271	0.34	0.00017	34.82	0.002115	0.01149	0.176	2.22
1	High	Unambiguous	LLMGEARAV	1xOxidation [M3]	1xOxidation [M3]	0.0200728	0.00298528	0.174	1	9	1	P47897	Glutamine--tRNA ligase OS=Homo sapiens GN=QARS PE=1 SV=1	A0A0U1RQT0; P47897; B4DDN1; C9J165; A0A1B0GVU9; A0A0U1RRI9; A0A0U1RQE9; A0A0U1RQJ6; A0A0U1RQM8	0	975.529	9	High	2	0.2156	0	1	1	1	488.27	4.49	0.00219	25.4089	0.002115	0.01174	0.174	2.18
1	Medium	Unambiguous	LLNAILHSA			0.100784	0.0176841	-0.026	1	1	1	Q9H8H0	Nucleolar protein 11 OS=Homo sapiens GN=NOL11 PE=1 SV=1	Q9H8H0	0	951.562	9	Medium	2	0.1484	0	1	1	1	476.286	1.78	0.00085	45.3024	0.01351	0.06716	-0.026	1.82
1	High	Unambiguous	LLNEILEQV			0.0189567	0.00298528	0.181	1	1	1	Q9BPX3	Condensin complex subunit 3 OS=Homo sapiens GN=NCAPG PE=1 SV=1	Q9BPX3	0	1070.61	9	High	2	0.08	0	1	1	1	535.809	1.92	0.00103	65.8568	0.002115	0.01099	0.181	2.25
1	Medium	Unambiguous	ILNKVAPQA			0.152968	0.027503	-0.08	1	2	1	X6R3P0	Slit homolog 2 protein OS=Homo sapiens GN=SLIT2 PE=1 SV=1	O94813; X6R3P0	0	953.578	9	Medium	2	0.0913	0	1	1	1	477.294	3.35	0.0016	22.7277	0.02051	0.1054	-0.08	2.08
1	Medium	Unambiguous	ILNPYNLFL			0.219849	0.0477535	-0.129	1	2	1	Q9UGL1	Lysine-specific demethylase 5B OS=Homo sapiens GN=KDM5B PE=1 SV=3	Q9UGL1; B3KV94	0	1106.62	9	Medium	2	0.159	0	1	1	1	553.816	-0.24	-0.00013	83.244	0.03492	0.1576	-0.129	2.39
1	Medium	Unambiguous	LLNSEVHML			0.0946349	0.0166699	-0.018	1	2	1	O15514	DNA-directed RNA polymerase II subunit RPB4 OS=Homo sapiens GN=POLR2D PE=1 SV=1	O15514; E9PHV4	0	1055.56	9	Medium	2	0.2452	0	1	1	1	528.282	1	0.00053	45.9078	0.01287	0.06289	-0.018	2.61
1	Medium	Unambiguous	ILNVDGLIGV			0.0763964	0.0125442	0.009	1	1	1	P53396	ATP-citrate synthase OS=Homo sapiens GN=ACLY PE=1 SV=3	P53396	0	1012.6	10	High	2	0.129	0	1	1	1	506.806	1.89	0.00096	69.3492	0.009029	0.04958	0.009	2.17
1	Medium	Unambiguous	LLPEGPPAI			0.201513	0.0408615	-0.117	1	2	2	Q15011	Homocysteine-responsive endoplasmic reticulum-resident ubiquitin-like domain member 1 protein OS=Homo sapiens GN=HERPUD1 PE=1 SV=1	H3BV54; Q15011	0	906.529	9	Medium	2	0.0596	0	1	1	1	453.769	0.37	0.00017	49.9391	0.02982	0.1438	-0.117	2.18
1	High	Unambiguous	ILPEMVGSMVGV	2xOxidation [M5; M9]	2xOxidation [M5; M9]	0.0204035	0.00298528	0.172	1	8	1	K7ELC2	40S ribosomal protein S15 OS=Homo sapiens GN=RPS15 PE=1 SV=1	K7EQJ5; P62841; S4R456; K7EJ78; K7EM56; A0A0B4J2B4; K7ELC2; S4R417	0	1263.63	12	High	2	0.359	0	1	1	1	632.32	1.01	0.00064	46.0264	0.002115	0.01198	0.172	3.12
1	High	Unambiguous	LLPPPPCPA			0.0183469	0.00298528	0.185	1	2	11	Q9BTY2	Plasma alpha-L-fucosidase OS=Homo sapiens GN=FUCA2 PE=1 SV=2	Q9BTY2; Q9NYG8	0	904.496	9	High	2	0.1902	0	1	1	1	452.752	1.14	0.00052	42.9802	0.005621	0.03656	0.044	2.05
1	Medium	Unambiguous	ILQDGRIFI			0.14068	0.0260984	-0.069	1	5	1	P14678	Small nuclear ribonucleoprotein-associated proteins B and B' OS=Homo sapiens GN=SNRPB PE=1 SV=2	J3KRY3; P14678; S4R3P3; J3QLE5; P63162	0	1074.63	9	Medium	2	0.2063	0	1	1	1	537.82	1.53	0.00082	53.1345	0.0193	0.09681	-0.069	2.86
1	High	Unambiguous	ILQDRLNQV			0.0232514	0.00298528	0.156	1	1	1	Q99741	Cell division control protein 6 homolog OS=Homo sapiens GN=CDC6 PE=1 SV=1	Q99741	0	1098.63	9	High	2	0.0819	0	1	1	3	549.819	3.38	0.00186	32.7511	0.002115	0.0137	0.156	1.71
1	High	Unambiguous	ILQEAQNLM	1xOxidation [M9]	1xOxidation [M9]	0.0169063	0.00217249	0.195	1	1	1	Q99459	Cell division cycle 5-like protein OS=Homo sapiens GN=CDC5L PE=1 SV=2	Q99459	0	1075.55	9	High	2	0.0748	0	1	1	1	538.278	3.06	0.00164	30.8287	0.001539	0.009744	0.195	2.54
1	High	Unambiguous	LLQELEDLELGI			0.000684572	0	0.586	1	3	2	Q9BY44	Eukaryotic translation initiation factor 2A OS=Homo sapiens GN=EIF2A PE=1 SV=3	Q9BY44; H7C5R5; F8WAE5	0	1384.76	12	High	2	0.3206	0	1	1	1	692.884	2.83	0.00196	80.5243	0	0.0003128	0.586	2.62
1	High	Unambiguous	LLQEVEHQL			0.0129049	0	0.228	1	1	2	O94972	E3 ubiquitin-protein ligase TRIM37 OS=Homo sapiens GN=TRIM37 PE=1 SV=2	O94972	0	1108.6	9	High	2	0.1066	0	1	1	1	554.805	2.6	0.00144	40.351	0.004716	0.0174	0.129	2.44
1	Medium	Unambiguous	ILSDVTHSA			0.10985	0.0207914	-0.037	1	2	1	Q2M2I8	AP2-associated protein kinase 1 OS=Homo sapiens GN=AAK1 PE=1 SV=3	E9PG46; Q2M2I8	0	942.489	9	Medium	2	0.18	0	1	1	1	471.749	0.94	0.00045	23.3982	0.01541	0.07377	-0.037	2
1	High	Unambiguous	ILSEGASRMEC	1xOxidation [M9]	1xOxidation [M9]	0.0620447	0.00900622	0.035	1	2	1	Q14693	Phosphatidate phosphatase LPIN1 OS=Homo sapiens GN=LPIN1 PE=1 SV=2	A0A0A0MS66; Q14693	0	1211.54	11	High	2	0.1037	0	1	1	1	606.274	1.81	0.00109	19.8786	0.006169	0.03975	0.035	1.35
1	High	Unambiguous	LLSEILHLL			0.0269286	0.00441616	0.138	1	3	1	A0A0U1RQK7	Eukaryotic translation initiation factor 4 gamma 3 OS=Homo sapiens GN=EIF4G3 PE=1 SV=1	O43432; A0A0A0MSA7; A0A0U1RQK7	0	1050.66	9	High	2	0.2755	0	1	1	1	525.833	1.91	0.001	81.2406	0.00313	0.01606	0.138	1.96
1	High	Unambiguous	LLSELLHNC			0.0219599	0.00298528	0.163	1	1	1	P40938	Replication factor C subunit 3 OS=Homo sapiens GN=RFC3 PE=1 SV=2	P40938	0	1041.54	9	High	2	0.2422	0	1	1	1	521.274	1.03	0.00054	53.4376	0.002115	0.01298	0.163	2.23
1	Medium	Selected	ILSESLHSL			0.123435	0.0236981	-0.052	1	1	1	O43156	TELO2-interacting protein 1 homolog OS=Homo sapiens GN=TTI1 PE=1 SV=3	O43156	0	998.552	9	Medium	2	0.0169	0	1	1	3	499.781	2.75	0.00137	41.2693	0.01727	0.08387	-0.052	1.78
1	High	Unambiguous	ILSEVQQAV			0.0615483	0.00817459	0.036	1	1	1	P09874	Poly [ADP-ribose] polymerase 1 OS=Homo sapiens GN=PARP1 PE=1 SV=4	P09874	0	986.552	9	High	2	0.0654	0	1	1	3	493.78	1.3	0.00064	38.5423	0.006169	0.03918	0.036	2.14
1	High	Unambiguous	ILSGFGGILGL			0.0228749	0.00298528	0.158	1	1	1	Q9NRR5	Ubiquilin-4 OS=Homo sapiens GN=UBQLN4 PE=1 SV=2	Q9NRR5	0	1046.62	11	High	2	0.1505	0	1	1	1	523.817	1.73	0.00091	84.029	0.002115	0.01356	0.158	2.06
1	Medium	Unambiguous	ILSGVVTKM			0.0788696	0.0125442	0.005	1	2	1	P62280	40S ribosomal protein S11 OS=Homo sapiens GN=RPS11 PE=1 SV=3	P62280; M0QZC5	0	947.559	9	High	2	0.1688	0	1	1	1	474.285	3.76	0.00178	38.1546	0.009029	0.05152	0.005	2.31
1	High	Unambiguous	ILSGVVTKM	1xOxidation [M9]	1xOxidation [M9]	0.00399594	0	0.371	1	2	2	P62280	40S ribosomal protein S11 OS=Homo sapiens GN=RPS11 PE=1 SV=3	P62280; M0QZC5	0	963.554	9	High	2	0.2368	0	1	1	1	482.282	3.33	0.00161	25.6247	0	0.003389	0.315	2.66
1	Medium	Unambiguous	LLSSHVRGV			0.148393	0.027503	-0.076	1	2	1	Q9UI30	Multifunctional methyltransferase subunit TRM112-like protein OS=Homo sapiens GN=TRMT112 PE=1 SV=1	Q9UI30; F5GX77	0	967.568	9	Medium	2	0.198	0	1	1	1	484.289	2.97	0.00144	22.4582	0.02051	0.1023	-0.076	2.02
1	High	Unambiguous	ILTDITKGV			0.0238277	0.00298528	0.153	1	1	2	P13639	Elongation factor 2 OS=Homo sapiens GN=EEF2 PE=1 SV=4	P13639	0	959.577	9	High	2	0.2293	0	1	1	1	480.293	0.72	0.00035	39.6402	0.002115	0.01412	0.153	2.05
1	High	Unambiguous	ILTEAIKAC			0.0479377	0.00687748	0.067	1	4	2	Q5SSJ5	Heterochromatin protein 1-binding protein 3 OS=Homo sapiens GN=HP1BP3 PE=1 SV=1	B0QZK4; X6RGJ2; Q5SWC8; Q5SSJ5	0	961.539	9	High	2	0.2234	0	1	1	1	481.274	2.35	0.00113	35.7277	0.004716	0.02996	0.067	2.73
1	Medium	Unambiguous	IITKDLFQV			0.224643	0.0489367	-0.132	1	1	1	Q14204	Cytoplasmic dynein 1 heavy chain 1 OS=Homo sapiens GN=DYNC1H1 PE=1 SV=5	Q14204	0	1076.64	9	Medium	2	0.1098	0	1	1	3	538.823	2.64	0.00142	54.0193	0.03576	0.1614	-0.132	1.64
1	High	Unambiguous	ILTSIQSLL			0.0388324	0.00687748	0.093	1	5	1	P49459	Ubiquitin-conjugating enzyme E2 A OS=Homo sapiens GN=UBE2A PE=1 SV=2	P63146; P49459; A0A0R4J2E5; A0A0D9SG71; H0Y9V2	0	987.608	9	High	2	0.0647	0	1	1	1	494.309	1.76	0.00087	70.5655	0.004716	0.02391	0.093	2.01
1	Medium	Selected	ILVDLEPGTMDS	1xOxidation [M10]	1xOxidation [M10]	0.142846	0.0264122	-0.071	1	10	1	A0A0B4J269	Uncharacterized protein OS=Homo sapiens PE=1 SV=1	G3V2R8; Q13885; Q13509; G3V2N6; Q5JP53; A0A0B4J269; P07437; G3V5W4; G3V3R4; Q9BVA1	0	1305.62	12	Medium	2		0.0267	2	2	4	653.317	1.63	0.00107	47.4744	0.01955	0.09784	-0.071	1.82
1	High	Unambiguous	ILVDWLVQV			0.0183469	0.00298528	0.185	1	3	5	O95067	G2/mitotic-specific cyclin-B2 OS=Homo sapiens GN=CCNB2 PE=1 SV=1	O95067; H0YMP3; H1UBN3	0	1084.64	9	High	2	0.1757	0	1	1	1	542.825	1.87	0.00101	82.9604	0.002115	0.01065	0.185	2.22
1	High	Unambiguous	ILWAPDEESGVWL			0.0202375	0.00298528	0.173	1	1	1	Q6IA86	Elongator complex protein 2 OS=Homo sapiens GN=ELP2 PE=1 SV=2	Q6IA86	0	1514.75	13	High	2	0.3354	0	1	1	1	757.881	0.83	0.00063	81.1848	0.002115	0.01189	0.173	3.19
1	Medium	Selected	LLWDPSTGKQV			0.176447	0.0336048	-0.099	1	2	1	Q9NVX2	Notchless protein homolog 1 OS=Homo sapiens GN=NLE1 PE=1 SV=4	A0A0A0MRH0; Q9NVX2	0	1243.67	11	Medium	2		0.0155	2	2	6	622.338	1.3	0.00081	46.0982	0.02469	0.1238	-0.099	1.91
1	Medium	Unambiguous	LLWGDLIWL			0.0770076	0.0125442	0.008	1	1	1	Q9BQ83	Structure-specific endonuclease subunit SLX1 OS=Homo sapiens GN=SLX1A PE=1 SV=1	Q9BQ83	0	1128.65	9	High	2	0.1161	0	1	1	1	564.826	-0.33	-0.00019	100.918	0.009029	0.0502	0.008	2.24
1	Medium	Unambiguous	LLWGNLPEI			0.0847163	0.0145619	-0.004	1	6	1	Q5TYM5	Protein FAM72A OS=Homo sapiens GN=FAM72A PE=1 SV=1	A0A087X1Y7; Q5QP12; U3KPW2; Q86X60; Q5TYM5; Q5TYM6	0	1054.59	9	Medium	2	0.0758	0	1	1	1	527.802	3.38	0.00178	79.0165	0.01148	0.05537	-0.004	2.11
1	Medium	Unambiguous	ILYDKYFSL			0.0840468	0.0138577	-0.003	1	2	1	O43572	A-kinase anchor protein 10, mitochondrial OS=Homo sapiens GN=AKAP10 PE=1 SV=2	O43572; E7EMD6	0	1161.62	9	Medium	2	0.1389	0	1	1	1	581.314	2.23	0.0013	61.671	0.01148	0.05522	-0.003	1.8
1	High	Unambiguous	LLYDLADQLHA			0.001148	0	0.523	1	5	1	P13804	Electron transfer flavoprotein subunit alpha, mitochondrial OS=Homo sapiens GN=ETFA PE=1 SV=1	H0YL12; H0YK49; H0YNX6; H0YKF0; P13804	0	1271.66	11	High	2	0.3323	0	1	1	1	636.336	1.52	0.00097	57.2273	0	0.0005417	0.523	3.13
1	High	Unambiguous	ILYGEVEKL			0.0421133	0.00687748	0.083	1	2	1	Q9NZL9	Methionine adenosyltransferase 2 subunit beta OS=Homo sapiens GN=MAT2B PE=1 SV=1	H7C0X7; Q9NZL9	0	1063.6	9	High	2	0.0838	0	1	1	1	532.306	1.66	0.00088	44.8083	0.004716	0.02602	0.083	1.79
1	Medium	Unambiguous	LLYGGDLHSA			0.110711	0.0207914	-0.038	1	3	1	A0A087WYN9	ATP-dependent RNA helicase DHX29 OS=Homo sapiens GN=DHX29 PE=1 SV=1	A0A087WYN9; H0Y8L1; Q7Z478	0	1045.53	10	Medium	2	0.0899	0	1	1	1	523.27	1.65	0.00086	34.7307	0.01541	0.07411	-0.038	1.89
1	High	Unambiguous	ILYGKIIHL			0.0332777	0.00687748	0.112	1	4	2	H0YAV5	Chromosome transmission fidelity protein 8 homolog (Fragment) OS=Homo sapiens GN=CHTF8 PE=1 SV=1	P0CG13; H0YAV5; J3KSJ7; H3BPP1	0	1069.68	9	High	2	0.1858	0	1	1	1	535.343	1.69	0.0009	48.3509	0.005621	0.03602	0.046	1.83
1	Medium	Unambiguous	LIYGRPVYV			0.147268	0.0267379	-0.075	1	1	1	Q92562	Polyphosphoinositide phosphatase OS=Homo sapiens GN=FIG4 PE=1 SV=1	Q92562	0	1079.62	9	Medium	2	0.0682	0	1	1	1	540.317	2.38	0.00129	43.5786	0.02048	0.1018	-0.075	1.76
1	High	Unambiguous	LLYQEGAKMAV	1xOxidation [M9]	1xOxidation [M9]	0.00892556	0	0.273	1	4	1	P14923	Junction plakoglobin OS=Homo sapiens GN=JUP PE=1 SV=3	C9JKY1; C9JK18; C9J826; P14923	0	1238.64	11	High	2	0.4206	0	1	1	1	619.829	4.15	0.00257	31.2563	0	0.004915	0.273	3.21
1	Medium	Unambiguous	ILYQTVTGL			0.103997	0.0182554	-0.03	1	1	2	Q9BRS2	Serine/threonine-protein kinase RIO1 OS=Homo sapiens GN=RIOK1 PE=1 SV=2	Q9BRS2	0	1007.58	9	Medium	2	0.1126	0	1	1	1	504.294	2.81	0.00142	53.4552	0.01383	0.0693	-0.03	2.22
1	High	Unambiguous	IMAQLPQEQKA	1xOxidation [M2]	1xOxidation [M2]	0.0150766	0.00217249	0.209	1	2	3	P35221	Catenin alpha-1 OS=Homo sapiens GN=CTNNA1 PE=1 SV=1	P35221; G3XAM7	0	1272.66	11	High	2	0.2768	0	1	1	1	636.837	3.76	0.00239	25.8357	0.001539	0.008692	0.208	3.36
1	High	Unambiguous	LMDEVTKQV	1xOxidation [M2]	1xOxidation [M2]	0.0532446	0.00687748	0.054	1	1	2	H0YI94	Methionine--tRNA ligase, cytoplasmic (Fragment) OS=Homo sapiens GN=MARS PE=1 SV=1	H0YI94	0	1078.54	9	High	2	0.0282	0	1	1	1	539.778	3.81	0.00206	22.8896	0.006566	0.04158	0.029	2.48
1	High	Unambiguous	IMDRIYKNV	1xOxidation [M2]	1xOxidation [M2]	0.0591232	0.00817459	0.041	1	2	1	O95573	Long-chain-fatty-acid--CoA ligase 3 OS=Homo sapiens GN=ACSL3 PE=1 SV=3	O60488; O95573	0	1167.62	9	High	3	0.2213	0	1	1	1	389.879	3.29	0.00128	23.533	0.005621	0.03763	0.041	2.44
1	Medium	Unambiguous	IMGGNSILHSA	1xOxidation [M2]	1xOxidation [M2]	0.115109	0.0207914	-0.043	1	1	1	Q8NFX7	Syntaxin-binding protein 6 OS=Homo sapiens GN=STXBP6 PE=1 SV=2	Q8NFX7	0	1115.55	11	Medium	2	0.1473	0	1	1	1	558.28	1.7	0.00095	28.4605	0.01541	0.07755	-0.043	2.58
1	High	Unambiguous	IMLEALERV			0.0316925	0.00687748	0.118	1	4	1	A8MWD9	Putative small nuclear ribonucleoprotein G-like protein 15 OS=Homo sapiens GN=SNRPGP15 PE=5 SV=2	Q49AN9; F5H013; P62308; A8MWD9	0	1073.6	9	High	2	0.2574	0	1	1	1	537.305	1.02	0.00055	55.9233	0.004716	0.01927	0.118	2.37
1	High	Unambiguous	IMLEALERV	1xOxidation [M2]	1xOxidation [M2]	0.00914774	0	0.27	1	4	2	A8MWD9	Putative small nuclear ribonucleoprotein G-like protein 15 OS=Homo sapiens GN=SNRPGP15 PE=5 SV=2	Q49AN9; F5H013; P62308; A8MWD9	0	1089.6	9	High	2	0.07	0	1	1	1	545.303	0.86	0.00047	50.4571	0	0.005023	0.27	2.57
1	Medium	Unambiguous	IMLKGDNITL			0.163723	0.0281469	-0.089	1	2	1	P62304	Small nuclear ribonucleoprotein E OS=Homo sapiens GN=SNRPE PE=1 SV=1	A6NHK2; P62304	0	1117.63	10	Medium	2	0.1422	0	1	1	1	559.318	0.9	0.0005	49.3491	0.02157	0.1141	-0.089	2.18
1	Medium	Unambiguous	IMLKGDNITL	1xOxidation [M2]	1xOxidation [M2]	0.0666905	0.0104653	0.026	1	2	1	P62304	Small nuclear ribonucleoprotein E OS=Homo sapiens GN=SNRPE PE=1 SV=1	A6NHK2; P62304	0	1133.62	10	High	2	0.1905	0	1	1	1	567.316	1.61	0.00091	46.4722	0.007103	0.04298	0.026	2.31
1	Medium	Rejected	LMPVHFLLL	1xOxidation [M2]	1xOxidation [M2]	0.138543	0.0257772	-0.067	0	1	1			Q969E3	0	1098.64	9	Medium	2		0.03	6	6	8	549.825	3.77	0.00207	68.5072	0.01902	0.09515	-0.067	1.94
1	Medium	Unambiguous	LMVDHVTEV			0.188624	0.0398916	-0.108	1	1	1	Q9HD15	Steroid receptor RNA activator 1 OS=Homo sapiens GN=SRA1 PE=1 SV=1	Q9HD15	0	1042.52	9	Medium	2	0.0529	0	1	1	1	521.768	5.36	0.00279	36.5032	0.02883	0.1327	-0.108	1.89
1	High	Unambiguous	LMYPYIFHV	1xOxidation [M2]	1xOxidation [M2]	0.0349413	0.00687748	0.106	1	2	1	Q9NZB2	Constitutive coactivator of PPAR-gamma-like protein 1 OS=Homo sapiens GN=FAM120A PE=1 SV=2	Q9NZB2; A0A0C4DH52	0	1198.6	9	High	2	0.1307	0	1	1	3	599.803	1.69	0.00101	63.4579	0.004716	0.02126	0.106	1.99
1	Medium	Unambiguous	LNVNAKPFVP			0.207477	0.0412433	-0.121	1	1	1	Q8IYD1	Eukaryotic peptide chain release factor GTP-binding subunit ERF3B OS=Homo sapiens GN=GSPT2 PE=1 SV=2	Q8IYD1	0	1098.63	10	Medium	2	0.1885	0	1	1	1	549.819	0.72	0.00039	37.9114	0.03036	0.148	-0.121	1.91
1	High	Unambiguous	LPAAASSEDIERS			7.69108e-06	0	1.133	1	1	2	P22466	Galanin peptides OS=Homo sapiens GN=GAL PE=1 SV=3	P22466	0	1345.66	13	High	2	0.4582	0	1	1	1	673.334	1.51	0.00101	25.7983	0	2.525e-06	1.133	3.95
1	Medium	Unambiguous	IQDKCVPLV			0.138543	0.0257772	-0.067	1	1	1	Q9BS26	Endoplasmic reticulum resident protein 44 OS=Homo sapiens GN=ERP44 PE=1 SV=1	Q9BS26	0	1014.57	9	Medium	2	0.2524	0	1	1	1	507.787	1.51	0.00077	39.4746	0.01902	0.09488	-0.067	2.1
1	Medium	Unambiguous	IQDNHDGTYTV			0.0888403	0.0156864	-0.01	1	4	2	P21333	Filamin-A OS=Homo sapiens GN=FLNA PE=1 SV=4	P21333; Q5HY54; A0A087WWY3; Q60FE5	0	1262.56	11	Medium	2	0.3494	0	1	1	1	631.788	3.85	0.00243	24.0445	0.01223	0.05823	-0.01	3.12
1	Medium	Unambiguous	IQIMKVEEI	1xOxidation [M4]	1xOxidation [M4]	0.149525	0.027503	-0.077	1	5	1	Q02543	60S ribosomal protein L18a OS=Homo sapiens GN=RPL18A PE=1 SV=2	M0R3D6; M0R0P7; Q02543; M0R117; M0R1A7	0	1118.61	9	Medium	2	0.1009	0	1	1	1	559.812	4.06	0.00227	38.9078	0.02051	0.1027	-0.077	3.17
1	High	Unambiguous	IQVTKVTQV			0.0142371	0	0.216	1	2	2	B0YIW6	Archain 1, isoform CRA_a OS=Homo sapiens GN=ARCN1 PE=1 SV=1	P48444; B0YIW6	0	1015.61	9	High	2	0.2156	0	1	1	1	508.312	2.57	0.00131	29.6931	0	0.008092	0.216	2.69
1	Medium	Selected	LSAVLEQIGA			0.0801346	0.0125442	0.003	1	2	1	Q6ZUX3	TOG array regulator of axonemal microtubules protein 2 OS=Homo sapiens GN=TOGARAM2 PE=2 SV=2	B5MCN5; Q6ZUX3	0	1000.57	10	High	2		0.0417	2	2	2	500.788	1.31	0.00066	71.2751	0.009029	0.05243	0.003	2.07
1	High	Unambiguous	LSFPCSLKI			0.05499	0.00761463	0.05	1	1	2	Q5VUY2	Arylacetamide deacetylase-like 4 OS=Homo sapiens GN=AADACL4 PE=3 SV=1	Q5VUY2	0	1007.56	9	High	2	0.1092	0	1	1	1	504.286	4.74	0.00239	58.2281	0.005256	0.03489	0.05	2.29
1	Medium	Rejected	ISLDLTGNLI			0.212046	0.0431692	-0.124	0	1	1			A4D1F6	0	1058.61	10	Medium	2	0.0471	0	1	1	1	529.809	2.05	0.00109	57.385	0.03285	0.152	-0.124	2.55
1	Medium	Unambiguous	ISQKESLKA			0.171258	0.0328381	-0.095	1	3	1	Q8IW35	Centrosomal protein of 97 kDa OS=Homo sapiens GN=CEP97 PE=1 SV=1	Q8IW35; E9PG22; H7C4Y5	0	1003.58	9	Medium	2	0.0568	0	1	1	1	502.294	3.34	0.00168	16.2832	0.02462	0.1197	-0.095	1.76
1	Medium	Unambiguous	LSRMEIKEI			0.179093	0.0349868	-0.101	1	1	1	Q5VVW2	GTPase-activating Rap/Ran-GAP domain-like protein 3 OS=Homo sapiens GN=GARNL3 PE=2 SV=2	Q5VVW2	0	1118.62	9	Medium	2	0.0996	0	1	1	3	559.815	-0.85	-0.00048	43.5812	0.0256	0.1254	-0.101	2.31
1	High	Unambiguous	LSYDCIGRLEV			0.0113198	0	0.244	1	2	1	Q01581	Hydroxymethylglutaryl-CoA synthase, cytoplasmic OS=Homo sapiens GN=HMGCS1 PE=1 SV=2	Q01581; D6RIW1	0	1267.64	11	High	2	0.2325	0	1	1	1	634.322	0.55	0.00035	56.327	0	0.006334	0.244	2.28
1	High	Unambiguous	LTCYGDSGQPVDWFVVYKLPALRG			6.63495e-06	0	1.151	1	2	5	O00115	Deoxyribonuclease-2-alpha OS=Homo sapiens GN=DNASE2 PE=1 SV=2	O00115; K7ENE5	0	2684.35	24	High	3	0.4538	0	1	1	1	895.458	1.86	0.00166	75.9039	0	2.155e-06	1.151	3.9
1	High	Unambiguous	LTLIFAGVPL			0.0343778	0.00687748	0.108	1	1	1	P30531	Sodium- and chloride-dependent GABA transporter 1 OS=Homo sapiens GN=SLC6A1 PE=1 SV=2	P30531	0	1043.65	10	High	3	0.1704	0	1	1	1	348.555	-0.5	-0.00018	29.0994	0.004716	0.02094	0.108	1.35
1	High	Unambiguous	LVADLVHTV			0.0254347	0.00298528	0.145	1	1	1	Q9P278	Folliculin-interacting protein 2 OS=Homo sapiens GN=FNIP2 PE=1 SV=2	Q9P278	0	966.562	9	High	2	0.28	0	1	1	1	483.785	0.52	0.00025	43.5118	0.002115	0.01509	0.145	2.25
1	Medium	Unambiguous	IVAPGTFEV			0.168713	0.031194	-0.093	1	4	2	Q12905	Interleukin enhancer-binding factor 2 OS=Homo sapiens GN=ILF2 PE=1 SV=2	B4DY09; A0A0A0MRL0; Q12905; X6R6Z1	0	932.509	9	Medium	2	0.3317	0	1	1	1	466.758	0.87	0.0004	51.5168	0.02323	0.1176	-0.093	1.99
1	Medium	Unambiguous	IVDDKFFKL			0.197136	0.0408615	-0.114	1	2	1	O00566	U3 small nucleolar ribonucleoprotein protein MPP10 OS=Homo sapiens GN=MPHOSPH10 PE=1 SV=2	O00566; U3KQ48	0	1124.64	9	Medium	2	0.2607	0	1	1	1	562.822	1.98	0.00112	50.0235	0.02982	0.1399	-0.114	2.8
1	Medium	Unambiguous	IVDEKIFCC			0.0666905	0.0104653	0.026	2	9	2	P62136; P36873	Serine/threonine-protein phosphatase PP1-alpha catalytic subunit OS=Homo sapiens GN=PPP1CA PE=1 SV=1;Serine/threonine-protein phosphatase PP1-gamma catalytic subunit OS=Homo sapiens GN=PPP1CC PE=1 SV=1	E7ETD8; P62136; P36873; F8VR82; F8W1A0; H0Y3Y6; P62140; F8VYE8; F8W0W8	0	1069.51	9	High	2	0.2869	0	1	1	1	535.257	1.14	0.00061	49.0552	0.007103	0.04277	0.026	2.51
1	High	Unambiguous	IVDPFQILV			0.0183469	0.00298528	0.185	1	1	3	Q9Y3C4	EKC/KEOPS complex subunit TPRKB OS=Homo sapiens GN=TPRKB PE=1 SV=1	Q9Y3C4	0	1043.61	9	High	2	0.1867	0	1	1	1	522.31	0.01	1e-05	85.0117	0.004716	0.01812	0.125	1.66
1	Medium	Unambiguous	LVLEQFLTI			0.200045	0.0408615	-0.116	1	43	2	Q15776	Zinc finger protein with KRAB and SCAN domains 8 OS=Homo sapiens GN=ZKSCAN8 PE=1 SV=2	Q969J2; Q6NSZ9; Q63HK3; G3V1D5; I3L2X3; F8WBD4; Q9Y2L8; Q3MJ62; Q86V93; C9IYT1; Q53GI3; I3L393; G3V0F4; C9JAI0; I3L1S7; I3L3J2; Q6P9G9; A0A0C4DFN0; Q15776; C9JHD9; Q9NX65; C9J6S7; I3L2L7; I3NI39; O14978; H3BQ35; Q6R2W3; O43309; Q9HBT7; I3L0N0; P49910; A0A140T9Y6; P17040; Q96LW9; Q9Y5A6; C9JIC2; Q9BRR0; C9JPM5; I3L3Y8; Q9UNY5; Q96JS3; I3L4W6; I3L4J6	0	1075.64	9	Medium	2	0	0	1	1	1	538.323	-0.19	-0.0001	85.6396	0.02982	0.1423	-0.116	1.82
1	High	Unambiguous	IVIGIIKTV			0.0327408	0.00687748	0.114	1	4	1	E9PCN2	Guanylate cyclase soluble subunit beta-1 OS=Homo sapiens GN=GUCY1B3 PE=1 SV=1	E9PCN2; B7Z685; Q02153; D6RC99	0	955.655	9	High	2	0.3158	0	1	1	1	478.331	-0.21	-0.0001	53.4701	0.004716	0.01985	0.114	2.85
1	High	Unambiguous	IVIGVLHQL			0.0519712	0.00687748	0.057	1	1	1	Q9UH92	Max-like protein X OS=Homo sapiens GN=MLX PE=1 SV=2	Q9UH92	0	991.63	9	High	2	0.1333	0	1	1	1	496.319	1.72	0.00085	55.0269	0.004716	0.03265	0.057	1.8
1	High	Unambiguous	IVMDSGDGVTHTV	1xOxidation [M3]	1xOxidation [M3]	0.00697959	0	0.303	1	10	1	A5A3E0	POTE ankyrin domain family member F OS=Homo sapiens GN=POTEF PE=1 SV=2	E7EVS6; A5A3E0; P0CG39; P60709; Q6S8J3; I3L1U9; I3L4N8; P0CG38; I3L3R2; P63261	0	1346.63	13	High	2	0.1529	0	1	1	1	673.818	2.18	0.00147	23.4142	0	0.003769	0.303	2.42
1	Medium	Unambiguous	IVNGQIHSV			0.102378	0.0176841	-0.028	1	1	1	P56589	Peroxisomal biogenesis factor 3 OS=Homo sapiens GN=PEX3 PE=1 SV=1	P56589	0	966.537	9	Medium	2	0.1569	0	1	1	1	483.772	0.53	0.00026	23.1705	0.01383	0.06833	-0.028	2.04
1	High	Unambiguous	IVNTNVPRA			0.0188024	0.00298528	0.182	1	1	2	P14174	Macrophage migration inhibitory factor OS=Homo sapiens GN=MIF PE=1 SV=4	P14174	0	983.563	9	High	2	0.277	0	1	1	1	492.287	3.07	0.00151	21.8522	0.002115	0.01091	0.182	2.78
1	High	Unambiguous	MLDDNNHLIQ			0.0116015	0	0.241	1	14	1	Q15532	Protein SSXT OS=Homo sapiens GN=SS18 PE=1 SV=3	J3KT22; B4DLD3; J3QQW2; Q15532; J3KT74; J3QSB3; J3QQW6; J3QS72; X6R3J2; J3QLJ7; J3QSG1; J3QQM2; J3QQX5; J3KRP6	0	1212.57	10	High	2	0.0749	0	1	1	1	606.788	1.55	0.00094	32.9463	0	0.006494	0.241	2.27
1	High	Selected	MLDEPTNHL	1xOxidation [M1]	1xOxidation [M1]	0.0491144	0.00687748	0.064	1	2	2	Q8NE71	ATP-binding cassette sub-family F member 1 OS=Homo sapiens GN=ABCF1 PE=1 SV=2	Q8NE71; H0YGW7	0	1085.49	9	High	2	0.0045	0	1	1	1	543.252	3.73	0.00203	27.8142	0.006169	0.03934	0.036	2.2
1	Medium	Unambiguous	MLDKYIYGA			0.116008	0.0207914	-0.044	1	2	1	P51157	Ras-related protein Rab-28 OS=Homo sapiens GN=RAB28 PE=1 SV=2	Q8WVF3; P51157	0	1073.53	9	Medium	2	0.0748	0	1	1	1	537.272	2.75	0.00148	41.3676	0.01541	0.07828	-0.044	2.14
1	High	Unambiguous	MLDPLEVHL			0.00669924	0	0.308	1	1	1	Q6P2Q9	Pre-mRNA-processing-splicing factor 8 OS=Homo sapiens GN=PRPF8 PE=1 SV=2	Q6P2Q9	0	1066.56	9	High	2	0.0818	0	1	1	1	533.784	0.88	0.00047	63.4088	0	0.003626	0.308	2.2
1	Medium	Unambiguous	MLFEFIDRC	1xOxidation [M1]	1xOxidation [M1]	0.0867551	0.0151381	-0.007	1	1	1	O60942	mRNA-capping enzyme OS=Homo sapiens GN=RNGTT PE=1 SV=1	O60942	0	1189.54	9	Medium	2	0.13	0	1	1	1	595.273	1.22	0.00072	61.5208	0.01189	0.05706	-0.007	2.23
1	Medium	Unambiguous	MLFGHPLLV			0.160066	0.0276365	-0.086	1	2	2	P51784	Ubiquitin carboxyl-terminal hydrolase 11 OS=Homo sapiens GN=USP11 PE=1 SV=3	P51784; G5E9A6	0	1026.58	9	Medium	2	0.1525	0	1	1	1	513.794	0.96	0.00049	64.0437	0.0256	0.125	-0.1	1.77
1	Medium	Unambiguous	MLFGHPLLV	1xOxidation [M1]	1xOxidation [M1]	0.127309	0.0240963	-0.056	1	2	1	P51784	Ubiquitin carboxyl-terminal hydrolase 11 OS=Homo sapiens GN=USP11 PE=1 SV=3	P51784; G5E9A6	0	1042.58	9	Medium	2	0.2851	0	1	1	1	521.792	1.84	0.00096	57.8369	0.01762	0.08679	-0.056	2.49
1	High	Unambiguous	MLFGHPLLVSV			0.0600819	0.00817459	0.039	1	2	1	P51784	Ubiquitin carboxyl-terminal hydrolase 11 OS=Homo sapiens GN=USP11 PE=1 SV=3	P51784; G5E9A6	0	1212.68	11	High	2	0.3394	0	1	1	1	606.845	2.14	0.0013	66.8441	0.005621	0.03814	0.039	2.74
1	Medium	Unambiguous	MLFGHPLLVSV	1xOxidation [M1]	1xOxidation [M1]	0.200045	0.0408615	-0.116	1	2	1	P51784	Ubiquitin carboxyl-terminal hydrolase 11 OS=Homo sapiens GN=USP11 PE=1 SV=3	P51784; G5E9A6	0	1228.68	11	Medium	2	0.1009	0	1	1	1	614.843	2.47	0.00152	61.7187	0.02982	0.1426	-0.116	2.18
1	High	Unambiguous	MLFPHISPCEV			0.00515295	0	0.34	1	6	2	Q86YD1	Prostate tumor-overexpressed gene 1 protein OS=Homo sapiens GN=PTOV1 PE=1 SV=1	M0QYQ4; A0A0C4DGR2; M0QY25; M0QYH7; Q86YD1; M0QZB9	0	1272.61	11	High	2	0.281	0	1	1	1	636.81	1.22	0.00078	61.8755	0	0.002728	0.34	2.42
1	High	Unambiguous	MLFPHISPCEV	1xOxidation [M1]	1xOxidation [M1]	0.0645856	0.0096325	0.03	1	6	3	Q86YD1	Prostate tumor-overexpressed gene 1 protein OS=Homo sapiens GN=PTOV1 PE=1 SV=1	M0QYQ4; A0A0C4DGR2; M0QY25; M0QYH7; Q86YD1; M0QZB9	0	1288.61	11	High	2	0.1938	0	1	1	1	644.808	2.22	0.00143	56.1795	0.00761	0.04324	0.025	2.58
1	High	Unambiguous	MLLDFIQHI			0.0088527	0	0.274	1	2	1	Q13535	Serine/threonine-protein kinase ATR OS=Homo sapiens GN=ATR PE=1 SV=3	D6RFJ6; Q13535	0	1129.61	9	High	2	0.0725	0	1	1	3	565.308	1.66	0.00094	75.6618	0	0.004889	0.274	2.07
1	Medium	Unambiguous	MLLEIPYMAA	1xOxidation [M1]	1xOxidation [M1]	0.0711004	0.0115824	0.018	1	2	1	B5ME19	Eukaryotic translation initiation factor 3 subunit C-like protein OS=Homo sapiens GN=EIF3CL PE=3 SV=1	B5ME19; Q99613	0	1167.58	10	High	2	0.0749	0	1	1	1	584.294	1.95	0.00114	68.7455	0.007849	0.04577	0.018	1.87
1	Medium	Unambiguous	MLLEIPYMAA	2xOxidation [M1; M8]	2xOxidation [M1; M8]	0.0716709	0.0115824	0.017	1	2	1	B5ME19	Eukaryotic translation initiation factor 3 subunit C-like protein OS=Homo sapiens GN=EIF3CL PE=3 SV=1	B5ME19; Q99613	0	1183.57	10	High	2	0.0678	0	1	1	1	592.291	1.57	0.00093	56.8287	0.007849	0.0464	0.017	1.77
1	Medium	Unambiguous	MLLKTVLLL	1xOxidation [M1]	1xOxidation [M1]	0.155302	0.0276365	-0.082	1	1	1	P17050	Alpha-N-acetylgalactosaminidase OS=Homo sapiens GN=NAGA PE=1 SV=2	P17050	0	1059.68	9	Medium	2	0.0552	0	1	1	1	530.347	2.42	0.00128	65.2685	0.02082	0.1079	-0.082	1.63
1	Medium	Unambiguous	MLLLPFQLL	1xOxidation [M1]	1xOxidation [M1]	0.0931537	0.0166699	-0.016	1	1	1	P29016	T-cell surface glycoprotein CD1b OS=Homo sapiens GN=CD1B PE=1 SV=1	P29016	0	1103.65	9	Medium	2	0.0577	0	1	1	1	552.329	-1.61	-0.00089	45.1947	0.01287	0.06141	-0.016	2.6
1	High	Unambiguous	MLLPLLLLLPM	2xOxidation [M1; M11]	2xOxidation [M1; M11]	0.0160966	0.00217249	0.201	1	7	1	K7ELL7	Glucosidase 2 subunit beta OS=Homo sapiens GN=PRKCSH PE=1 SV=1	K7EL27; K7EKX1; K7EIP3; K7EJ70; K7ELL7; K7EPW7; P14314	0	1298.78	11	High	2	0.1042	0	1	1	1	649.895	-0.07	-5e-05	99.993	0.001539	0.009291	0.201	1.44
1	High	Unambiguous	MLLSLDFPGQA			0.0025868	0	0.424	1	1	1	P51654	Glypican-3 OS=Homo sapiens GN=GPC3 PE=1 SV=1	P51654	0	1191.61	11	High	2	0.157	0	1	1	1	596.309	2.98	0.00178	70.7211	0	0.001297	0.424	1.72
1	High	Unambiguous	MLLSLDFPGQA	1xOxidation [M1]	1xOxidation [M1]	0.0372877	0.00687748	0.098	1	1	1	P51654	Glypican-3 OS=Homo sapiens GN=GPC3 PE=1 SV=1	P51654	0	1207.6	11	High	2	0.0615	0	1	1	3	604.306	1.19	0.00072	64.8621	0.004716	0.02287	0.098	1.79
1	High	Unambiguous	MLLSVPLLLG			0.0252281	0.00298528	0.146	1	2	1	P27797	Calreticulin OS=Homo sapiens GN=CALR PE=1 SV=1	K7EJB9; P27797	0	1055.65	10	High	2	0.1627	0	1	1	1	528.331	1.78	0.00094	87.7038	0.002115	0.01495	0.146	1.66
1	Medium	Unambiguous	MLMDSPLNRA	2xOxidation [M1; M3]	2xOxidation [M1; M3]	0.081419	0.0125442	0.001	1	4	1	Q92979	Ribosomal RNA small subunit methyltransferase NEP1 OS=Homo sapiens GN=EMG1 PE=1 SV=4	Q92979; A0A087WVM7; A0A087WWQ2; V9GYP5	0	1179.55	10	High	2	0.1704	0	1	1	1	590.281	3.89	0.0023	26.7168	0.009029	0.05325	0.001	2.23
1	Medium	Unambiguous	MLPGLALLLLA			0.119668	0.0213115	-0.048	1	2	1	P05067	Amyloid beta A4 protein OS=Homo sapiens GN=APP PE=1 SV=3	E9PG40; P05067	0	1124.71	11	Medium	2	0.0667	0	1	1	1	562.86	0.6	0.00034	102.438	0.01571	0.08075	-0.048	1.8
1	High	Unambiguous	MLQDVYHVV	1xOxidation [M1]	1xOxidation [M1]	0.0226889	0.00298528	0.159	1	8	1	Q01826	DNA-binding protein SATB1 OS=Homo sapiens GN=SATB1 PE=1 SV=1	C9IZC5; Q9UPW6; Q01826; A0A087WW75; C9JR56; C9JP21; A0A087WW22; C9JGL9	0	1119.55	9	High	2	0.1417	0	1	1	3	560.281	3.41	0.00191	40.2054	0.002115	0.01335	0.159	2.4
1	High	Unambiguous	MMDFFNAQM	3xOxidation [M1; M2; M9]	3xOxidation [M1; M2; M9]	0.00681	0	0.306	1	2	1	P26368	Splicing factor U2AF 65 kDa subunit OS=Homo sapiens GN=U2AF2 PE=1 SV=4	P26368; K7ENG2	0	1182.43	9	High	2	0.3081	0	1	1	1	591.718	1.35	0.0008	39.5876	0	0.003668	0.306	1.85
1	High	Unambiguous	MMLDDLLQL			0.0292146	0.00687748	0.128	1	1	2	Q99832	T-complex protein 1 subunit eta OS=Homo sapiens GN=CCT7 PE=1 SV=2	Q99832	0	1091.55	9	High	2	0.1399	0	1	1	1	546.279	2.46	0.00134	84.2433	0.004716	0.01762	0.128	1.93
1	Medium	Unambiguous	MNVAEVDKV	1xOxidation [M1]	1xOxidation [M1]	0.0840468	0.0138577	-0.003	1	3	1	Q9BYK1	40S ribosomal protein S21 OS=Homo sapiens GN=RPS21 PE=1 SV=1	P63220; Q8WVC2; Q9BYK1	0	1020.5	9	Medium	2	0.0522	0	1	1	1	510.757	3.36	0.00172	21.2943	0.01148	0.05502	-0.003	2.3
1	High	Unambiguous	MTDDKITEV	1xOxidation [M1]	1xOxidation [M1]	0.0238277	0.00298528	0.153	1	1	1	P46013	Proliferation marker protein Ki-67 OS=Homo sapiens GN=MKI67 PE=1 SV=2	P46013	0	1067.49	9	High	2	0.0619	0	1	1	3	534.252	3.51	0.00187	23.395	0.002115	0.0141	0.153	1.94
1	High	Unambiguous	MTDKAPPGV			0.0230624	0.00298528	0.157	1	1	2	Q7Z7J9	Calcium/calmodulin-dependent protein kinase II inhibitor 1 OS=Homo sapiens GN=CAMK2N1 PE=1 SV=1	Q7Z7J9	0	915.46	9	High	2	0.3956	0	1	1	1	458.235	3.07	0.00141	21.1305	0.002115	0.01361	0.157	2.25
1	Medium	Unambiguous	MTDKAPPGV	1xOxidation [M1]	1xOxidation [M1]	0.122483	0.0236981	-0.051	1	1	1	Q7Z7J9	Calcium/calmodulin-dependent protein kinase II inhibitor 1 OS=Homo sapiens GN=CAMK2N1 PE=1 SV=1	Q7Z7J9	0	931.455	9	Medium	2	0.1135	0	1	1	1	466.232	2.06	0.00096	16.5107	0.01727	0.08274	-0.051	2.29
1	Medium	Selected	NAWEIQTYV			0.180428	0.0360677	-0.102	1	3	1	Q8IVF5	T-lymphoma invasion and metastasis-inducing protein 2 OS=Homo sapiens GN=TIAM2 PE=2 SV=4	E9PKT1; E9PMZ8; Q8IVF5	0	1123.54	9	Medium	2		0.0147	2	2	2	562.275	1.04	0.00058	61.3522	0.02661	0.1269	-0.102	2.01
1	High	Unambiguous	NLACVEVRL			0.0372877	0.00687748	0.098	1	1	1	Q9UBB6	Neurochondrin OS=Homo sapiens GN=NCDN PE=1 SV=1	Q9UBB6	0	1016.56	9	High	2	0.2601	0	1	1	1	508.782	1.13	0.00057	51.1879	0.004716	0.02281	0.098	2.73
1	High	Unambiguous	NLAEDIMRL			0.023634	0.00298528	0.154	1	2	3	P08670	Vimentin OS=Homo sapiens GN=VIM PE=1 SV=4	P08670; B0YJC4	0	1074.56	9	High	2	0.1542	0	1	1	1	537.784	0.11	6e-05	66.5563	0.002115	0.01399	0.154	2.01
1	Medium	Unambiguous	NLAEDIMRL	1xOxidation [M7]	1xOxidation [M7]	0.177766	0.0339479	-0.1	1	2	3	P08670	Vimentin OS=Homo sapiens GN=VIM PE=1 SV=4	P08670; B0YJC4	0	1090.56	9	Medium	2	0.2105	0	1	1	1	545.782	0.97	0.00053	52.9987	0.0256	0.1252	-0.1	2.28
1	High	Unambiguous	NLAEKLIGV			0.0442112	0.00687748	0.077	1	2	1	Q86X10	Ral GTPase-activating protein subunit beta OS=Homo sapiens GN=RALGAPB PE=1 SV=1	A2A2F0; Q86X10	0	956.578	9	High	2	0.3419	0	1	1	1	478.793	1.33	0.00064	51.545	0.004716	0.02755	0.077	2.72
1	High	Unambiguous	NLAEKPKTV			0.0411014	0.00687748	0.086	1	3	1	J3KN16	KIAA0368 OS=Homo sapiens GN=KIAA0368 PE=1 SV=1	J3KN16; Q5VYK3; R4GMY1	0	999.583	9	High	2	0.1215	0	1	1	1	500.296	1.93	0.00097	14.5228	0.004716	0.02546	0.086	1.81
1	Medium	Unambiguous	NLAENISRV			0.101578	0.0176841	-0.027	1	4	3	P06737	Glycogen phosphorylase, liver form OS=Homo sapiens GN=PYGL PE=1 SV=4	P11216; E9PK47; P06737; P11217	0	1015.55	9	Medium	2	0.1287	0	1	1	1	508.281	1.33	0.00067	36.0714	0.01462	0.07091	-0.033	2.72
1	High	Unambiguous	NLAEVVERV			0.0158353	0.00217249	0.203	1	3	1	Q8NEZ5	F-box only protein 22 OS=Homo sapiens GN=FBXO22 PE=1 SV=1	H3BRE0; Q8NEZ5; H3BTH6	0	1028.57	9	High	2	0.0864	0	1	1	1	514.791	1.59	0.00082	47.1848	0.001539	0.00906	0.203	2.2
1	High	Unambiguous	NLAKCIVSV			0.0346584	0.00687748	0.107	1	4	3	Q96GQ5	RUS1 family protein C16orf58 OS=Homo sapiens GN=C16orf58 PE=1 SV=2	H3BR29; I3L2V0; H3BSM7; Q96GQ5	0	946.539	9	High	2	0.1799	0	1	1	1	473.774	0.94	0.00044	44.0797	0.004716	0.02106	0.107	1.89
1	Medium	Selected	NLANVVLLL			0.188624	0.0398916	-0.108	1	1	1	Q92620	Pre-mRNA-splicing factor ATP-dependent RNA helicase PRP16 OS=Homo sapiens GN=DHX38 PE=1 SV=2	Q92620	0	968.614	9	Medium	2	0.0091	0	1	1	1	484.812	2.25	0.00109	82.2743	0.02911	0.1336	-0.108	2.2
1	High	Unambiguous	NLASFIEQV			0.0596007	0.00817459	0.04	1	1	2	P61457	Pterin-4-alpha-carbinolamine dehydratase OS=Homo sapiens GN=PCBD1 PE=1 SV=2	P61457	0	1020.54	9	High	2	0.2186	0	1	1	1	510.772	1.64	0.00083	69.7928	0.005621	0.03778	0.04	2.47
1	High	Unambiguous	NLASFIEQVAV			0.00669924	0	0.308	1	1	1	P61457	Pterin-4-alpha-carbinolamine dehydratase OS=Homo sapiens GN=PCBD1 PE=1 SV=2	P61457	0	1190.64	11	High	2	0.1625	0	1	1	1	595.825	1.2	0.00071	80.0804	0	0.003609	0.308	2.4
1	High	Unambiguous	NLDFNPPHV			0.0600819	0.00817459	0.039	1	2	1	P27144	Adenylate kinase 4, mitochondrial OS=Homo sapiens GN=AK4 PE=1 SV=1	P27144; D3DQ64	0	1052.52	9	High	2	0.0924	0	1	1	1	526.762	0.53	0.00028	46.4032	0.005621	0.03813	0.039	1.84
1	High	Unambiguous	NLDNPIQTV			0.0640695	0.0096325	0.031	1	10	1	A0A087X117	Nodal modulator 1 OS=Homo sapiens GN=NOMO1 PE=1 SV=1	Q5JPE7; J3KN36; A0A0G2JN29; A0A087WTD5; Q15155; H3BUC9; A0A0G2JP90; A0A087X117; P69849; A0A087WW46	0	1013.53	9	High	2	0.1451	0	1	1	1	507.267	1.24	0.00063	42.7463	0.006566	0.04111	0.031	2.55
1	High	Unambiguous	NLDPAVHEV			0.0240229	0.00298528	0.152	1	2	1	Q9HCN4	GPN-loop GTPase 1 OS=Homo sapiens GN=GPN1 PE=1 SV=1	Q9HCN4; F8WD09	0	993.5	9	High	2	0.3063	0	1	1	1	497.255	2.95	0.00147	29.3322	0.002115	0.0142	0.152	2.22
1	Medium	Unambiguous	NLFDRVVTL			0.0931537	0.0166699	-0.016	1	2	1	Q5XPI4	E3 ubiquitin-protein ligase RNF123 OS=Homo sapiens GN=RNF123 PE=1 SV=1	Q5XPI4; C9JI97	0	1076.61	9	Medium	2	0.1635	0	1	1	1	538.81	1.85	0.001	61.9318	0.01287	0.06173	-0.016	2.08
1	High	Unambiguous	NLFEELTKL			0.0192692	0.00298528	0.179	1	1	1	Q92538	Golgi-specific brefeldin A-resistance guanine nucleotide exchange factor 1 OS=Homo sapiens GN=GBF1 PE=1 SV=2	Q92538	0	1106.61	9	High	2	0.0606	0	1	1	1	553.808	0.2	0.00011	75.4286	0.002115	0.01121	0.179	1.98
1	High	Unambiguous	NLFEWHFTV			0.0140059	0	0.218	1	1	1	Q9Y385	Ubiquitin-conjugating enzyme E2 J1 OS=Homo sapiens GN=UBE2J1 PE=1 SV=2	Q9Y385	0	1192.58	9	High	2	0.2037	0	1	1	1	596.793	0.79	0.00047	74.1633	0	0.007996	0.218	2.7
1	High	Unambiguous	NLFLEKEGQTV			0.00763829	0	0.292	1	1	2	Q9UL42	Paraneoplastic antigen Ma2 OS=Homo sapiens GN=PNMA2 PE=1 SV=2	Q9UL42	0	1277.67	11	High	2	0.0492	0	1	1	1	639.342	2.32	0.00148	42.7323	0.004716	0.03276	0.057	2.44
1	High	Unambiguous	NIFPNPEATFV			0.014711	0	0.212	1	1	2	Q9Y5B9	FACT complex subunit SPT16 OS=Homo sapiens GN=SUPT16H PE=1 SV=1	Q9Y5B9	0	1248.63	11	High	2	0.363	0	1	1	1	624.818	2.73	0.0017	67.0234	0.004716	0.02264	0.099	3.03
1	High	Unambiguous	NLIDAGVDALRV			0.000303806	0	0.685	1	2	1	P12268	Inosine-5'-monophosphate dehydrogenase 2 OS=Homo sapiens GN=IMPDH2 PE=1 SV=2	H0Y4R1; P12268	0	1255.7	12	High	2	0.3993	0	1	1	1	628.355	2.44	0.00153	62.0318	0	0.0001306	0.685	2.93
1	High	Unambiguous	NLIDLDDLYV			0.0209098	0.00298528	0.169	1	2	1	Q8NI27	THO complex subunit 2 OS=Homo sapiens GN=THOC2 PE=1 SV=2	Q8NI27; A0A0C4DG98	0	1192.61	10	High	2	0.1497	0	1	1	1	596.81	1.9	0.00113	76.4733	0.002115	0.01223	0.169	1.87
1	High	Unambiguous	NLLDIFIEM	1xOxidation [M9]	1xOxidation [M9]	0.00550239	0	0.332	1	7	1	Q14790	Caspase-8 OS=Homo sapiens GN=CASP8 PE=1 SV=1	Q14790; H7BZM4; E7ETB7; A0A0A0MS31; C9JB29; H7C0E2; E7EQ06	0	1123.57	9	High	2	0.2212	0	1	1	1	562.29	1.4	0.00079	81.7851	0	0.002929	0.332	2.17
1	High	Unambiguous	NLLDLLLIHEV			0.000465498	0	0.633	1	3	2	P09211	Glutathione S-transferase P OS=Homo sapiens GN=GSTP1 PE=1 SV=2	sp; A8MX94; P09211	0	1291.76	11	High	2	0.3674	0	1	1	1	646.386	1.79	0.00116	86.849	0	0.0004942	0.534	3.13
1	High	Unambiguous	NLLDLLTEV			0.0199095	0.00298528	0.175	1	2	3	A0A1W2PNX8	Protein unc-45 homolog A OS=Homo sapiens GN=UNC45A PE=1 SV=1	A0A1W2PNX8; Q9H3U1	0	1029.58	9	High	2	0.304	0	1	1	1	515.295	0.87	0.00045	89.303	0.002115	0.01523	0.144	2.73
1	Medium	Unambiguous	NLLDNVVNC			0.172542	0.0336048	-0.096	1	9	1	O14980	Exportin-1 OS=Homo sapiens GN=XPO1 PE=1 SV=1	F8WF71; C9IZS4; C9J673; O14980; C9JF49; C9JKM9; C9IYM2; C9JQ02; C9JV99	0	1003.49	9	Medium	2	0.3395	0	1	1	1	502.248	0.92	0.00046	56.346	0.02469	0.1209	-0.096	2.15
1	Medium	Selected	NLLDVEKVSL			0.194263	0.0405263	-0.112	1	1	1	Q13395	Probable methyltransferase TARBP1 OS=Homo sapiens GN=TARBP1 PE=1 SV=1	Q13395	0	1129.65	10	Medium	2	0.0362	0	1	1	3	565.328	1.49	0.00084	56.1898	0.0293	0.1372	-0.112	2.21
1	High	Unambiguous	NLLDYLREC			0.0105152	0	0.253	1	2	2	P42684	Abelson tyrosine-protein kinase 2 OS=Homo sapiens GN=ABL2 PE=1 SV=1	P00519; P42684	0	1138.56	9	High	2	0.2101	0	1	1	1	569.783	1.68	0.00096	70.1931	0	0.00728	0.228	2.38
1	High	Unambiguous	NLLEEDYFGL			0.0442112	0.00687748	0.077	1	2	1	P11171	Protein 4.1 OS=Homo sapiens GN=EPB41 PE=1 SV=4	Q4VB86; P11171	0	1212.58	10	High	2	0.097	0	1	1	1	606.795	3.22	0.00195	74.8881	0.004716	0.02741	0.077	2.37
1	High	Unambiguous	NLLEKDYFGI			0.0149537	0.00217249	0.21	1	22	4	Q9Y2J2	Band 4.1-like protein 3 OS=Homo sapiens GN=EPB41L3 PE=1 SV=2	A0A0A0MSA4; Q4VXN6; E9PK52; B5MC67; F8WEJ8; F8WCI0; H0Y5N1; Q4VXN5; Q7Z6J6; A0A0A0MRA8; Q4VXN1; H7C282; A0A1B0GTF8; A0A0C4DH22; J3QS55; E9PHY5; Q4VXN0; O43491; A8K968; E9PII3; Q9Y2J2; Q9H4G0	0	1211.63	10	High	2	0	0	1	1	1	606.32	2.01	0.00122	61.9276	0.001539	0.008577	0.21	2.86
1	Medium	Unambiguous	NLLEIAPHL			0.0840468	0.0138577	-0.003	1	2	1	P43304	Glycerol-3-phosphate dehydrogenase, mitochondrial OS=Homo sapiens GN=GPD2 PE=1 SV=3	P43304; F5GYK7	0	1019.59	9	Medium	2	0.1939	0	1	1	1	510.299	2.41	0.00123	59.1504	0.01148	0.05487	-0.003	2.63
1	High	Unambiguous	NLLELFVQL			0.0199095	0.00298528	0.175	1	1	1	P42356	Phosphatidylinositol 4-kinase alpha OS=Homo sapiens GN=PI4KA PE=1 SV=4	P42356	0	1088.64	9	High	2	0.1823	0	1	1	1	544.822	1.83	0.00099	96.0553	0.002115	0.01159	0.175	1.92
1	High	Unambiguous	NIIELVHQV			0.0467885	0.00687748	0.07	1	1	1	P43405	Tyrosine-protein kinase SYK OS=Homo sapiens GN=SYK PE=1 SV=1	P43405	0	1064.61	9	High	2	0.1872	0	1	1	1	532.809	1.53	0.00081	54.1021	0.004716	0.02916	0.07	2.19
1	High	Unambiguous	NLLEQFILL			0.0471685	0.00687748	0.069	1	10	1	J3KQ41	COP9 signalosome complex subunit 7b OS=Homo sapiens GN=COPS7B PE=1 SV=1	J3KQ41; J3QT43; Q9H9Q2; J3QT66; J3QT95; J3QT67; J3KQV6; J3QT69; A0A087X1P5; J3QT50	0	1102.65	9	High	2	0.1262	0	1	1	1	551.83	1.01	0.00055	93.7118	0.004716	0.02946	0.069	2.06
1	Medium	Selected	NLLESLLEL			0.157668	0.0276365	-0.084	1	1	1	Q8TDW4	Suppressor of tumorigenicity 7 protein-like OS=Homo sapiens GN=ST7L PE=2 SV=1	Q8TDW4	0	1043.6	9	Medium	2	0.0298	0	1	1	3	522.303	0.24	0.00013	96.6179	0.02093	0.1091	-0.084	1.68
1	High	Unambiguous	NLLGNVGLFL			0.0532446	0.00687748	0.054	1	3	1	Q6UX98	Probable palmitoyltransferase ZDHHC24 OS=Homo sapiens GN=ZDHHC24 PE=1 SV=1	E9PLR9; Q6UX98; E9PI61	0	1059.62	10	High	2	0.1255	0	1	1	1	530.315	2.51	0.00133	86.2788	0.004716	0.03345	0.054	2.31
1	High	Unambiguous	NLLKLIAEV			0.0456664	0.00687748	0.073	1	2	3	Q9HBM1	Kinetochore protein Spc25 OS=Homo sapiens GN=SPC25 PE=1 SV=1	C9JW94; Q9HBM1	0	1012.64	9	High	2	0.3405	0	1	1	1	506.825	1.82	0.00092	70.904	0.006169	0.03987	0.034	2.79
1	High	Unambiguous	NLLIDDKGTIKL			0.00149275	0	0.491	1	4	1	A0A024QZP7	Cell division cycle 2, G1 to S and G2 to M, isoform CRA_a OS=Homo sapiens GN=CDC2 PE=1 SV=1	P06493; E5RIU6; A0A087WZZ9; A0A024QZP7	0	1342.79	12	High	2	0.2209	0	1	1	1	671.902	1.96	0.00132	50.9629	0	0.0007227	0.491	3.44
1	Medium	Unambiguous	NLINEINGV			0.223036	0.0486237	-0.131	1	3	1	A0A0U1RQK7	Eukaryotic translation initiation factor 4 gamma 3 OS=Homo sapiens GN=EIF4G3 PE=1 SV=1	O43432; A0A0A0MSA7; A0A0U1RQK7	0	985.531	9	Medium	2	0.0696	0	1	1	1	493.27	1.44	0.00071	53.8155	0.03547	0.1608	-0.131	1.58
1	High	Unambiguous	NLINQEIML	1xOxidation [M8]	1xOxidation [M8]	0.0322124	0.00687748	0.116	1	1	1	Q12923	Tyrosine-protein phosphatase non-receptor type 13 OS=Homo sapiens GN=PTPN13 PE=1 SV=2	Q12923	0	1103.58	9	High	2	0.0882	0	1	1	1	552.292	0.06	3e-05	59.3023	0.004716	0.01949	0.116	2.38
1	High	Unambiguous	NLLQIQRNV			0.0635574	0.0096325	0.032	1	5	1	O15503	Insulin-induced gene 1 protein OS=Homo sapiens GN=INSIG1 PE=1 SV=3	O15503; C9JSG8; H7C5L3; Q9Y5U4; A0A0C4DGZ4	0	1097.64	9	High	2	0.16	0	1	1	1	549.326	1.94	0.00107	41.3658	0.006566	0.04075	0.032	2.25
1	Medium	Unambiguous	NLLSSHVRGV			0.117825	0.0207914	-0.046	1	2	1	Q9UI30	Multifunctional methyltransferase subunit TRM112-like protein OS=Homo sapiens GN=TRMT112 PE=1 SV=1	Q9UI30; F5GX77	0	1081.61	10	Medium	2	0.1958	0	1	1	1	541.31	2.24	0.00121	32.5538	0.01571	0.07966	-0.046	1.89
1	High	Unambiguous	NIMDIKIGL	1xOxidation [M3]	1xOxidation [M3]	0.0630493	0.0096325	0.033	1	10	2	P46940	Ras GTPase-activating-like protein IQGAP1 OS=Homo sapiens GN=IQGAP1 PE=1 SV=1	E7EWC2; Q13576; E9PDT6; A0A0J9YXZ5; H0YLE8; F2Z2E2; D6R939; Q86VI3; P46940; F5H7S7	0	1032.58	9	High	2	0	0	1	1	1	516.792	1.59	0.00082	52.731	0.006566	0.04041	0.033	2.46
1	High	Selected	NLMELLIMI	1xOxidation [M8]	1xOxidation [M8]	0.0210812	0.00298528	0.168	1	5	3	P11908	Ribose-phosphate pyrophosphokinase 2 OS=Homo sapiens GN=PRPS2 PE=1 SV=2	D3YTJ7; P11908; A6NMS2; P60891; B1ALA7	0	1105.6	9	High	2	0.0424	0	1	1	1	553.304	1.41	0.00078	94.6019	0.002115	0.01233	0.168	1.65
1	High	Unambiguous	NLMELLIMI	2xOxidation [M3; M8]	2xOxidation [M3; M8]	0.05499	0.00761463	0.05	1	5	2	P11908	Ribose-phosphate pyrophosphokinase 2 OS=Homo sapiens GN=PRPS2 PE=1 SV=2	D3YTJ7; P11908; A6NMS2; P60891; B1ALA7	0	1121.59	9	High	2	0.0588	0	1	1	1	561.301	0.91	0.00051	78.3933	0.005256	0.03489	0.05	2.21
1	High	Unambiguous	NLMEQPIKV			0.0136661	0	0.221	1	7	2	P14923	Junction plakoglobin OS=Homo sapiens GN=JUP PE=1 SV=3	C9JPI2; C9JKY1; C9JK18; C9JTX4; C9J826; P14923; K7ERP3	0	1071.59	9	High	2	0.1405	0	1	1	3	536.298	1.05	0.00056	42.7805	0.002115	0.01144	0.177	3.06
1	High	Unambiguous	NLMEQPIKV	1xOxidation [M3]	1xOxidation [M3]	0.0223215	0.00298528	0.161	1	7	3	P14923	Junction plakoglobin OS=Homo sapiens GN=JUP PE=1 SV=3	C9JPI2; C9JKY1; C9JK18; C9JTX4; C9J826; P14923; K7ERP3	0	1087.58	9	High	2	0.1522	0	1	1	1	544.296	3.58	0.00194	33.1627	0.004716	0.03111	0.063	2.89
1	Medium	Unambiguous	NLMNNPQIQQL	1xOxidation [M3]	1xOxidation [M3]	0.106469	0.0194675	-0.033	1	1	2	O43765	Small glutamine-rich tetratricopeptide repeat-containing protein alpha OS=Homo sapiens GN=SGTA PE=1 SV=1	O43765	0	1328.66	11	Medium	2	0.1746	0	1	1	1	664.835	-0.14	-9e-05	39.346	0.0489	0.2213	-0.172	2.52
1	Medium	Unambiguous	NISPFSFGL			0.113331	0.0207914	-0.041	1	5	1	P05388	60S acidic ribosomal protein P0 OS=Homo sapiens GN=RPLP0 PE=1 SV=1	P05388; F8VU65; F8VW21; Q8NHW5; F8VZS0	0	981.504	9	Medium	2	0.0866	0	1	1	1	491.255	-0.99	-0.00049	75.8687	0.01541	0.0763	-0.041	2.54
1	Medium	Unambiguous	NIVEKLREV			0.200045	0.0408615	-0.116	1	2	1	Q9C035	Tripartite motif-containing protein 5 OS=Homo sapiens GN=TRIM5 PE=1 SV=1	E7EQQ5; Q9C035	0	1099.65	9	Medium	2	0.136	0	1	1	1	550.328	1.81	0.00099	37.9297	0.02982	0.142	-0.116	2.28
1	Medium	Unambiguous	NLWEDPYYL			0.166202	0.0301406	-0.091	1	1	2	Q8NCM8	Cytoplasmic dynein 2 heavy chain 1 OS=Homo sapiens GN=DYNC2H1 PE=1 SV=4	Q8NCM8	0	1212.56	9	Medium	2	0.2019	0	1	1	1	606.783	1.92	0.00116	71.1994	0.04318	0.1957	-0.156	2.13
1	High	Unambiguous	NLWGGQGLLGV			0.00474716	0	0.35	1	1	1	Q9H8Y8	Golgi reassembly-stacking protein 2 OS=Homo sapiens GN=GORASP2 PE=1 SV=3	Q9H8Y8	0	1113.61	11	High	2	0.0779	0	1	1	1	557.308	2.44	0.00136	73.3029	0	0.002499	0.35	2.31
1	High	Unambiguous	NIWNINLQL			0.0491144	0.00687748	0.064	1	3	2	Q9Y2Q3	Glutathione S-transferase kappa 1 OS=Homo sapiens GN=GSTK1 PE=1 SV=3	E9PFN5; Q9Y2Q3; C9JNT3	0	1127.62	9	High	2	0.0846	0	1	1	1	564.316	3.04	0.00171	77.7446	0.004716	0.03073	0.064	2.72
1	High	Unambiguous	NIYDLIKTLKA			0.00789291	0	0.288	1	3	1	Q13888	General transcription factor IIH subunit 2 OS=Homo sapiens GN=GTF2H2 PE=1 SV=1	Q13888; Q6P1K8; D6RID8	0	1291.76	11	High	2	0.3655	0	1	1	1	646.388	4.72	0.00305	66.9014	0	0.004294	0.288	2.9
1	High	Unambiguous	NLYGLLHGL			0.0186493	0.00298528	0.183	1	4	2	V9GYM8	Rho guanine nucleotide exchange factor 2 OS=Homo sapiens GN=ARHGEF2 PE=1 SV=1	V9GYM8; Q92974; V9GYF0; Q5VY93	0	999.562	9	High	2	0.2364	0	1	1	1	500.286	3.35	0.00167	66.9717	0.005256	0.03397	0.053	2.2
1	Medium	Unambiguous	NLYPETFAL			0.181772	0.0365348	-0.103	1	3	2	Q14094	Cyclin-I OS=Homo sapiens GN=CCNI PE=1 SV=1	Q14094; D6RH01; D6RG12	0	1067.54	9	Medium	2	0.1976	0	1	1	1	534.275	1.97	0.00105	65.1698	0.04942	0.2231	-0.173	2.48
1	High	Unambiguous	NLYSDDIPHA			0.0306773	0.00687748	0.122	1	3	2	P60228	Eukaryotic translation initiation factor 3 subunit E OS=Homo sapiens GN=EIF3E PE=1 SV=1	H0YBR5; P60228; E5RIT4	0	1144.53	10	High	2	0.3644	0	1	1	1	572.769	2.64	0.00151	38.145	0.004716	0.0185	0.122	2.47
1	Medium	Unambiguous	NMAEGFRTV	1xOxidation [M2]	1xOxidation [M2]	0.134358	0.0255053	-0.063	1	1	1	Q9Y6K5	2'-5'-oligoadenylate synthase 3 OS=Homo sapiens GN=OAS3 PE=1 SV=3	Q9Y6K5	0	1040.48	9	Medium	2	0.2016	0	1	1	1	520.748	5.87	0.00305	25.6756	0.01902	0.09158	-0.063	2.58
1	High	Unambiguous	NMFGTKFETV			0.0581794	0.00817459	0.043	1	1	1	Q00013	55 kDa erythrocyte membrane protein OS=Homo sapiens GN=MPP1 PE=1 SV=2	Q00013	0	1173.56	10	High	2	0.2672	0	1	1	1	587.285	1.64	0.00096	48.991	0.005621	0.037	0.043	2.32
1	High	Unambiguous	NMFGTKFETV	1xOxidation [M2]	1xOxidation [M2]	0.0388324	0.00687748	0.093	1	1	2	Q00013	55 kDa erythrocyte membrane protein OS=Homo sapiens GN=MPP1 PE=1 SV=2	Q00013	0	1189.56	10	High	2	0.15	0	1	1	1	595.283	2.09	0.00124	38.7835	0.004716	0.02395	0.093	1.6
1	Medium	Unambiguous	NMLPQIFRV	1xOxidation [M2]	1xOxidation [M2]	0.123435	0.0236981	-0.052	1	1	2	Q9NQ89	Protein C12orf4 OS=Homo sapiens GN=C12orf4 PE=2 SV=1	Q9NQ89	0	1133.61	9	Medium	2	0.1845	0	1	1	1	567.311	1.5	0.00085	57.1988	0.03102	0.1498	-0.123	2.33
1	Medium	Unambiguous	NMVAKVDEV			0.0722459	0.0115824	0.016	1	1	2	P62906	60S ribosomal protein L10a OS=Homo sapiens GN=RPL10A PE=1 SV=2	P62906	0	1004.51	9	High	2	0.0591	0	1	1	1	502.759	3.52	0.00177	29.64	0.007849	0.04688	0.016	2.03
1	High	Unambiguous	NMVAKVDEV	1xOxidation [M2]	1xOxidation [M2]	0.0388324	0.00687748	0.093	1	1	1	P62906	60S ribosomal protein L10a OS=Homo sapiens GN=RPL10A PE=1 SV=2	P62906	0	1020.5	9	High	2	0.0928	0	1	1	1	510.757	3.01	0.00153	21.0301	0.004716	0.0238	0.093	2.91
1	High	Unambiguous	NMVDIIHSV			0.0382071	0.00687748	0.095	1	9	1	E7EX59	Propionyl-CoA carboxylase beta chain, mitochondrial OS=Homo sapiens GN=PCCB PE=1 SV=1	C9JQS9; P05166; E9PDR0; E7ETT4; F8WBI9; E7EX59; E7ETT1; E7EUY3; E9PEC3	0	1027.52	9	High	2	0.1462	0	1	1	1	514.267	2.02	0.00104	53.0528	0.004716	0.02356	0.095	2.53
1	Medium	Unambiguous	NMYGKVVTV	1xOxidation [M2]	1xOxidation [M2]	0.19002	0.040367	-0.109	1	1	1	O00267	Transcription elongation factor SPT5 OS=Homo sapiens GN=SUPT5H PE=1 SV=1	O00267	0	1026.53	9	Medium	2	0.3127	0	1	1	1	513.77	3.22	0.00165	28.8959	0.02911	0.1343	-0.109	2.59
1	Medium	Selected	NNKNIKPLL			0.212046	0.0431692	-0.124	1	6	1	A0A087WWS1	THO complex subunit 1 OS=Homo sapiens GN=THOC1 PE=1 SV=1	Q96FV9; J3QQZ3; J3KT14; A0A087WWS1; A0A087WY84; J3KRD7	0	1053.64	9	Medium	2		0.0303	5	5	7	527.326	2.92	0.00154	32.9895	0.03168	0.1511	-0.124	2.24
1	Medium	Unambiguous	NQFPGFKEV			0.136436	0.0257772	-0.065	1	3	1	P09012	U1 small nuclear ribonucleoprotein A OS=Homo sapiens GN=SNRPA PE=1 SV=3	P09012; M0R268; P08579	0	1065.54	9	Medium	2	0.1957	0	1	1	1	533.272	1.2	0.00064	43.0041	0.01902	0.09369	-0.065	2.35
1	High	Unambiguous	NQWDGTQHGV			0.0177566	0.00298528	0.189	1	1	2	P46939	Utrophin OS=Homo sapiens GN=UTRN PE=1 SV=2	P46939	0	1141.5	10	High	2	0.251	0	1	1	1	571.257	3.43	0.00196	25.0131	0.002115	0.01032	0.189	2.39
1	High	Unambiguous	NVIERLQEA			0.0242197	0.00298528	0.151	1	2	2	A0A0C4DFR8	Protein UXT OS=Homo sapiens GN=UXT PE=1 SV=1	A0A0C4DFR8; Q9UBK9	0	1071.58	9	High	2	0.282	0	1	1	1	536.295	2.37	0.00127	35.7043	0.002115	0.01431	0.151	2.66
1	High	Unambiguous	PAAASSEDIERS			0.00612142	0	0.319	1	1	1	P22466	Galanin peptides OS=Homo sapiens GN=GAL PE=1 SV=3	P22466	0	1232.58	12	High	2	0.2753	0	1	1	1	616.791	0.22	0.00014	16.1438	0	0.003272	0.319	1.78
1	High	Unambiguous	PGDSDIIRSMPEQTGEK			0.00117661	0	0.52	1	3	1	P62888	60S ribosomal protein L30 OS=Homo sapiens GN=RPL30 PE=1 SV=2	A0A0C4DH44; P62888; A0A0B4J213	0	1859.88	17	High	3	0.1474	0	1	1	1	620.632	0.61	0.00038	31.5963	0	0.0005563	0.52	2.51
1	Medium	Unambiguous	PGSGVSGQALAVAPDGKLLF			0.13333	0.0255053	-0.062	1	3	1	Q6ZNJ1	Neurobeachin-like protein 2 OS=Homo sapiens GN=NBEAL2 PE=1 SV=2	H7C3Y7; H0Y764; Q6ZNJ1	0	1884.02	20	Medium	2	0.1736	0	1	1	1	942.524	9.83	0.00926	110.199	0.01895	0.09127	-0.062	1.44
1	High	Unambiguous	PLLDLHIEL			0.0248198	0.00298528	0.148	1	1	2	O15519	CASP8 and FADD-like apoptosis regulator OS=Homo sapiens GN=CFLAR PE=1 SV=1	O15519	0	1062.62	9	High	2	0.2424	0	1	1	1	531.815	3.27	0.00174	71.8507	0.004716	0.01883	0.12	2.64
1	High	Selected	PILLTNSHDGLD			0.0442112	0.00687748	0.077	1	8	1	P61289	Proteasome activator complex subunit 3 OS=Homo sapiens GN=PSME3 PE=1 SV=1	K7EMD0; K7EKR3; K7EPX6; K9J957; K7ENH2; B3KQ25; B7Z8D3; P61289	0	1294.66	12	High	2	0.0183	0	1	1	1	647.838	3.2	0.00207	41.0663	0.004716	0.02752	0.077	2.18
1	High	Unambiguous	PPAENSSAPEAEQGGAE			5.75185e-07	0	1.449	1	2	2	H0Y449	Nuclease-sensitive element-binding protein 1 (Fragment) OS=Homo sapiens GN=YBX1 PE=1 SV=1	H0Y449; P67809	0	1640.7	17	High	2	0.4495	0	1	1	1	820.857	1.99	0.00163	16.8983	0	4.881e-05	0.797	3.07
1	High	Unambiguous	PPGQVAASPDPTT			0.0135547	0	0.222	1	2	1	H0Y8X4	2'-deoxynucleoside 5'-phosphate N-hydrolase 1 (Fragment) OS=Homo sapiens GN=DNPH1 PE=1 SV=1	O43598; H0Y8X4	0	1237.61	13	High	2	0.326	0	1	1	1	619.309	3.83	0.00237	21.9367	0	0.007727	0.222	2.27
1	Medium	Unambiguous	PSPPPVKE			0.218269	0.0474035	-0.128	1	1	1	Q8IYI6	Exocyst complex component 8 OS=Homo sapiens GN=EXOC8 PE=1 SV=2	Q8IYI6	0	850.467	8	Medium	2	0.0904	0	1	1	1	425.738	3.17	0.00135	23.2541	0.03471	0.1563	-0.128	1.66
1	Medium	Unambiguous	QDNIGKDTCWKLV			0.0953837	0.0166699	-0.019	1	1	1	Q9NZH7	Interleukin-36 beta OS=Homo sapiens GN=IL36B PE=2 SV=1	Q9NZH7	0	1519.76	13	Medium	2	0.0642	0	1	1	1	760.384	2.19	0.00166	48.0919	0.01287	0.06302	-0.019	2.18
1	Medium	Unambiguous	QELKQGPNPLAPSPS			0.224643	0.0489367	-0.132	1	2	1	Q9H2Y9	Solute carrier organic anion transporter family member 5A1 OS=Homo sapiens GN=SLCO5A1 PE=2 SV=2	Q9H2Y9; E9PPI0	0	1562.82	15	Medium	2	0.1168	0	1	1	1	781.914	1.81	0.00141	110.084	0.03608	0.1617	-0.132	1.37
1	High	Selected	QKKGKFLPLPRSPMM			0.0445707	0.00687748	0.076	1	2	1	A0A0D9SGD7	Active breakpoint cluster region-related protein (Fragment) OS=Homo sapiens GN=ABR PE=1 SV=1	A0A0G2JSE0; A0A0D9SGD7	0	1757.99	15	High	3	0.0256	0	1	1	1	586.673	7.3	0.00428	85.8637	0.004716	0.02772	0.076	2.34
1	High	Unambiguous	QLFSEIHNL			0.0471685	0.00687748	0.069	1	4	1	Q96SN8	CDK5 regulatory subunit-associated protein 2 OS=Homo sapiens GN=CDK5RAP2 PE=1 SV=5	Q96SN8; A0A0A0MRG9; Q5JTU8; B1AMJ5	0	1100.57	9	High	2	0.1667	0	1	1	1	550.791	1.93	0.00106	52.7089	0.004716	0.02941	0.069	2.22
1	Medium	Unambiguous	QLIDKVWQL			0.161277	0.0276365	-0.087	1	1	1	Q92503	SEC14-like protein 1 OS=Homo sapiens GN=SEC14L1 PE=1 SV=2	Q92503	0	1142.66	9	Medium	2	0.0613	0	1	1	3	571.833	1.79	0.00102	60.5818	0.02093	0.112	-0.087	1.63
1	Medium	Selected	QLLDQIWRT			0.0999952	0.0176841	-0.025	1	1	1	Q9P2I0	Cleavage and polyadenylation specificity factor subunit 2 OS=Homo sapiens GN=CPSF2 PE=1 SV=2	Q9P2I0	0	1172.64	9	Medium	2		0.0408	3	3	5	586.825	0.96	0.00056	56.8711	0.01351	0.06673	-0.025	1.88
1	Medium	Unambiguous	QLNEKVAQL			0.0711004	0.0115824	0.018	1	2	1	A0A0C4DFL7	Lanosterol 14-alpha demethylase OS=Homo sapiens GN=CYP51A1 PE=1 SV=1	A0A0C4DFL7; Q16850	0	1042.59	9	High	2	0.1729	0	1	1	1	521.801	4.47	0.00233	31.4631	0.007849	0.04582	0.018	2.14
1	High	Unambiguous	QLWFREFFL			0.0397893	0.00687748	0.09	1	7	1	Q96F07	Cytoplasmic FMR1-interacting protein 2 OS=Homo sapiens GN=CYFIP2 PE=1 SV=2	A0A0G2JQH3; E7EW33; Q96F07; A0A0G2JR96; H7C229; Q7L576; E7EVJ5	0	1285.67	9	High	2	0.185	0	1	1	1	643.341	0.93	0.0006	83.9242	0.004716	0.02462	0.09	1.73
1	Medium	Unambiguous	QLWLDNPKI			0.215139	0.0450199	-0.126	1	1	1	O60341	Lysine-specific histone demethylase 1A OS=Homo sapiens GN=KDM1A PE=1 SV=2	O60341	0	1126.63	9	Medium	2	0.191	0	1	1	1	563.817	1.31	0.00074	53.4955	0.03285	0.154	-0.126	1.78
1	Medium	Unambiguous	QLWNIFNQV			0.219849	0.0477535	-0.129	1	1	1	Q9Y5Q9	General transcription factor 3C polypeptide 3 OS=Homo sapiens GN=GTF3C3 PE=1 SV=1	Q9Y5Q9	0	1161.61	9	Medium	2	0.0667	0	1	1	1	581.306	-0.29	-0.00017	77.4212	0.03492	0.158	-0.129	2.25
1	Medium	Unambiguous	QLYEFDIKV			0.150665	0.027503	-0.078	1	4	1	F6S8M0	N-acetylglucosamine-6-sulfatase OS=Homo sapiens GN=GNS PE=1 SV=1	P15586; H0YFA9; H7C3P4; F6S8M0	0	1154.61	9	Medium	2	0.0859	0	1	1	1	577.81	2.2	0.00127	58.2974	0.02051	0.1041	-0.078	1.98
1	Medium	Selected	QMFDAKNMMA	3xOxidation [M2; M8; M9]	3xOxidation [M2; M8; M9]	0.172542	0.0336048	-0.096	1	8	1	A0A0B4J269	Uncharacterized protein OS=Homo sapiens PE=1 SV=1	Q13509; P04350; A6NNZ2; A0A075B736; A0A0B4J269; Q3ZCM7; Q5SQY0; P68371	0	1234.49	10	Medium	2	0.0333	0	1	1	1	617.751	4.5	0.00278	15.9073	0.02469	0.1211	-0.096	1.8
1	Medium	Selected	QMLDQDELL			0.14068	0.0260984	-0.069	1	2	1	O60282	Kinesin heavy chain isoform 5C OS=Homo sapiens GN=KIF5C PE=1 SV=1	A0A0G2JMZ6; O60282	0	1104.52	9	Medium	2		0.0181	2	2	6	552.767	2.93	0.00162	45.0437	0.0193	0.09649	-0.069	2.17
1	Medium	Selected	QVEELLKEV			0.204476	0.0408615	-0.119	1	2	1	Q9H6R4	Nucleolar protein 6 OS=Homo sapiens GN=NOL6 PE=1 SV=2	A0A0A0MRW6; Q9H6R4	0	1086.6	9	Medium	2	0.0385	0	1	1	3	543.807	2.52	0.00137	55.9692	0.03011	0.146	-0.119	2.08
1	High	Unambiguous	RGLDDIKDLKV			0.0495129	0.00687748	0.063	1	2	1	Q9HCE1	Putative helicase MOV-10 OS=Homo sapiens GN=MOV10 PE=1 SV=2	Q5JR04; Q9HCE1	0	1271.73	11	High	3	0.2235	0	1	1	1	424.583	2.12	0.0009	40.8381	0.004716	0.03093	0.063	2.55
1	High	Unambiguous	RLAAVLWNL			0.0475516	0.00687748	0.068	1	1	1	O94910	Adhesion G protein-coupled receptor L1 OS=Homo sapiens GN=ADGRL1 PE=1 SV=1	O94910	0	1055.64	9	High	2	0.0714	0	1	1	1	528.322	0.47	0.00025	65.7668	0.004716	0.02976	0.068	1.68
1	High	Unambiguous	RLAHYIDRV			0.0118901	0	0.238	1	1	1	Q03252	Lamin-B2 OS=Homo sapiens GN=LMNB2 PE=1 SV=4	Q03252	0	1142.64	9	High	3	0.0506	0	1	1	1	381.553	2.1	0.0008	24.2076	0	0.006669	0.238	1.78
1	Medium	Unambiguous	RLAVYIDKV			0.114217	0.0207914	-0.042	1	4	1	P20700	Lamin-B1 OS=Homo sapiens GN=LMNB1 PE=1 SV=2	E9PBF6; A0A0D9SFY5; P20700; A0A0D9SFE5	0	1076.65	9	Medium	2	0.1818	0	1	1	1	538.829	3.32	0.00179	36.9707	0.01541	0.0771	-0.042	2.2
1	High	Unambiguous	RLDDNIRTV			0.00892556	0	0.273	1	4	1	Q5VIR6	Vacuolar protein sorting-associated protein 53 homolog OS=Homo sapiens GN=VPS53 PE=1 SV=1	Q5VIR6; I3L0S6; E7EVT8; F6VX93	0	1101.6	9	High	2	0.1387	0	1	1	1	551.308	6.67	0.00367	25.3813	0	0.004892	0.273	2.74
1	Medium	Unambiguous	RLDELGGVYL			0.103997	0.0182554	-0.03	1	4	1	P04844	Dolichyl-diphosphooligosaccharide--protein glycosyltransferase subunit 2 OS=Homo sapiens GN=RPN2 PE=1 SV=3	F2Z3K5; P04844; Q5JYR7; Q5JYR4	0	1134.62	10	Medium	2	0.1682	0	1	1	1	567.812	0.48	0.00027	54.6597	0.01383	0.06927	-0.03	2.14
1	Medium	Unambiguous	RLDFNLIRV			0.14394	0.0264122	-0.072	1	2	1	P31939	Bifunctional purine biosynthesis protein PURH OS=Homo sapiens GN=ATIC PE=1 SV=3	C9JLK0; P31939	0	1145.68	9	Medium	2	0.0588	0	1	1	1	573.344	2.07	0.00118	56.0541	0.01955	0.09857	-0.072	1.7
1	High	Unambiguous	RLDSTGVNV			0.0464115	0.00687748	0.071	1	5	1	Q5TYM5	Protein FAM72A OS=Homo sapiens GN=FAM72A PE=1 SV=1	Q6L9T8; U3KPW2; Q5TYM5; Q5TYM6; H0Y354	0	960.511	9	High	2	0.162	0	1	1	1	480.761	3.4	0.00163	25.6631	0.004716	0.02903	0.071	1.79
1	Medium	Selected	RLDTHPAMV	1xOxidation [M8]	1xOxidation [M8]	0.131295	0.0245045	-0.06	1	2	1	Q12931	Heat shock protein 75 kDa, mitochondrial OS=Homo sapiens GN=TRAP1 PE=1 SV=3	Q12931; I3L0K7	0	1055.53	9	Medium	2		0.0382	2	2	8	528.271	4.36	0.0023	18.0087	0.0182	0.08958	-0.06	1.26
1	High	Unambiguous	RLFADILNDV			0.0116969	0	0.24	1	4	2	Q96GQ5	RUS1 family protein C16orf58 OS=Homo sapiens GN=C16orf58 PE=1 SV=2	H3BR29; I3L2V0; H3BSM7; Q96GQ5	0	1175.64	10	High	2	0.1231	0	1	1	1	588.325	1.24	0.00073	66.4741	0	0.006544	0.24	2.68
1	High	Unambiguous	RLFDEPQLASL			0.0107768	0	0.25	1	3	2	Q9BX70	BTB/POZ domain-containing protein 2 OS=Homo sapiens GN=BTBD2 PE=1 SV=1	K7ENV9; Q9H0C5; Q9BX70	0	1288.69	11	High	2	0.1273	0	1	1	1	644.849	1.27	0.00082	57.3379	0	0.008013	0.217	2.2
1	Medium	Unambiguous	RLFHDSAVTSV			0.130288	0.0245045	-0.059	1	4	1	Q8WV16	DDB1- and CUL4-associated factor 4 OS=Homo sapiens GN=DCAF4 PE=1 SV=3	G3V3D6; Q8WV16; Q86SY2; Q3SXM0	0	1231.64	11	Medium	2	0.219	0	1	1	1	616.327	3.39	0.00209	30.9154	0.0182	0.08897	-0.059	2.42
1	High	Unambiguous	RLFNDPVAMV	1xOxidation [M9]	1xOxidation [M9]	0.026278	0.00298528	0.141	1	3	2	Q92685	Dol-P-Man:Man(5)GlcNAc(2)-PP-Dol alpha-1,3-mannosyltransferase OS=Homo sapiens GN=ALG3 PE=1 SV=1	C9J7S5; H7C0X4; Q92685	0	1177.6	10	High	2	0.1164	0	1	1	1	589.306	1.9	0.00112	45.0364	0.002115	0.01565	0.141	2.32
1	Medium	Unambiguous	RLFPKGFSV			0.150665	0.027503	-0.078	1	3	1	Q9Y546	Leucine-rich repeat-containing protein 42 OS=Homo sapiens GN=LRRC42 PE=1 SV=1	A6NL66; E7EP35; Q9Y546	0	1050.61	9	Medium	2	0.1466	0	1	1	1	525.809	0.3	0.00016	45.4545	0.02051	0.1043	-0.078	1.91
1	High	Unambiguous	RLFSKELRC			0.000151241	0	0.77	1	1	2	Q15543	Transcription initiation factor TFIID subunit 13 OS=Homo sapiens GN=TAF13 PE=1 SV=1	Q15543	0	1151.64	9	High	3	0.2877	0	1	1	1	384.551	3.05	0.00117	27.924	0	6.158e-05	0.77	2.85
1	Medium	Unambiguous	RLFSKGFLV			0.067227	0.0112569	0.025	1	2	1	P57678	Gem-associated protein 4 OS=Homo sapiens GN=GEMIN4 PE=1 SV=2	I3L2C7; P57678	0	1066.64	9	High	2	0.177	0	1	1	1	533.824	0.13	7e-05	49.3091	0.00761	0.04319	0.025	2.09
1	High	Unambiguous	RLGEAEGLMKV	1xOxidation [M9]	1xOxidation [M9]	0.00727165	0	0.298	1	1	1	Q9HBR0	Putative sodium-coupled neutral amino acid transporter 10 OS=Homo sapiens GN=SLC38A10 PE=1 SV=2	Q9HBR0	0	1218.65	11	High	3	0.2369	0	1	1	1	406.889	2.19	0.00089	26.3051	0	0.003936	0.298	2.87
1	Medium	Unambiguous	RILDIDIPLSV			0.137486	0.0257772	-0.066	1	1	1	Q9NZI6	Transcription factor CP2-like protein 1 OS=Homo sapiens GN=TFCP2L1 PE=2 SV=1	Q9NZI6	0	1253.75	11	Medium	2	0.095	0	1	1	1	627.378	2.06	0.00129	70.6861	0.01902	0.09388	-0.066	1.79
1	High	Unambiguous	RLLDLDIPMSV	1xOxidation [M9]	1xOxidation [M9]	0.00140942	0	0.498	1	4	4	Q9NZI7	Upstream-binding protein 1 OS=Homo sapiens GN=UBP1 PE=1 SV=1	Q12800; F8VX55; Q9NZI7; F8VWL0	0	1287.7	11	High	2	0	0	1	1	1	644.354	2.07	0.00133	58.1015	0	0.0006762	0.498	2.45
1	Medium	Unambiguous	RLLDLPAAASSEDIERS			0.114217	0.0207914	-0.042	1	1	1	P22466	Galanin peptides OS=Homo sapiens GN=GAL PE=1 SV=3	P22466	0	1842.96	17	Medium	3	0.1412	0	1	1	1	614.991	2.3	0.00141	44.574	0.01541	0.07681	-0.042	2.55
1	Medium	Unambiguous	RIIDVVYNA			0.081419	0.0125442	0.001	1	2	1	P62241	40S ribosomal protein S8 OS=Homo sapiens GN=RPS8 PE=1 SV=2	P62241; Q5JR95	0	1062.59	9	High	2	0.0852	0	1	1	1	531.801	0.75	0.0004	40.9682	0.009029	0.05308	0.001	1.76
1	Medium	Unambiguous	RLLEAIIRL			0.177766	0.0339479	-0.1	1	1	1	Q96H55	Unconventional myosin-XIX OS=Homo sapiens GN=MYO19 PE=1 SV=2	Q96H55	0	1096.72	9	Medium	2	0.134	0	1	1	3	548.864	1.16	0.00064	56.7473	0.0256	0.1248	-0.1	1.94
1	High	Unambiguous	RLLEATSYL			0.026278	0.00298528	0.141	1	1	1	O60341	Lysine-specific histone demethylase 1A OS=Homo sapiens GN=KDM1A PE=1 SV=2	O60341	0	1065.59	9	High	2	0.1	0	1	1	1	533.302	1.86	0.00099	48.2151	0.002115	0.01565	0.141	2
1	High	Unambiguous	RLLEGVKQA			0.0385185	0.00687748	0.094	1	2	1	S4R369	39S ribosomal protein L37, mitochondrial OS=Homo sapiens GN=MRPL37 PE=1 SV=1	S4R369; Q9BZE1	0	1013.61	9	High	3	0.1864	0	1	1	1	338.543	2.74	0.00092	20.7318	0.004716	0.02358	0.094	2.36
1	Medium	Unambiguous	RLLEPAQVQQL			0.166202	0.0301406	-0.091	1	2	1	Q8NBI6	Xyloside xylosyltransferase 1 OS=Homo sapiens GN=XXYLT1 PE=1 SV=1	Q8NBI6; A0A140T9D0	0	1294.75	11	Medium	2	0.1759	0	1	1	1	647.878	1.39	0.0009	42.668	0.02256	0.1159	-0.091	2.16
1	Medium	Selected	RLIESLFTI			0.185857	0.0395686	-0.106	1	2	1	Q12789	General transcription factor 3C polypeptide 1 OS=Homo sapiens GN=GTF3C1 PE=1 SV=4	Q12789; H3BU37	0	1091.65	9	Medium	2	0.0137	0	1	1	3	546.327	0.89	0.00049	68.2305	0.02883	0.1307	-0.106	1.46
1	High	Unambiguous	RLIGDAAKNQV			0.00856716	0	0.278	2	15	3	A0A0G2JIW1; P11142	Heat shock 70 kDa protein 1B OS=Homo sapiens GN=HSPA1B PE=1 SV=1;Heat shock cognate 71 kDa protein OS=Homo sapiens GN=HSPA8 PE=1 SV=1	E9PLF4; E9PKE3; A0A0G2JIW1; E9PI65; E9PQQ4; E9PNE6; P54652; P11142; E9PK54; P0DMV9; E9PN25; E9PPY6; P34931; E9PQK7; Q53FA3	0	1184.67	11	High	2	0.2782	0	1	1	1	592.843	2.9	0.00172	20.8954	0.004716	0.02418	0.092	2.84
1	High	Unambiguous	RLLQETMYMTV	2xOxidation [M7; M9]	2xOxidation [M7; M9]	0.0322124	0.00687748	0.116	1	3	2	P14635	G2/mitotic-specific cyclin-B1 OS=Homo sapiens GN=CCNB1 PE=1 SV=1	E9PC90; H0YA62; P14635	0	1416.69	11	High	2	0.3617	0	1	1	1	708.848	1.5	0.00107	35.6901	0.004716	0.01956	0.116	2.82
1	High	Unambiguous	RLLWPILGGAL			0.016632	0.00217249	0.197	1	2	2	Q9NP84	Tumor necrosis factor receptor superfamily member 12A OS=Homo sapiens GN=TNFRSF12A PE=1 SV=1	I3L1J9; Q9NP84	0	1208.75	11	High	2	0.2685	0	1	1	1	604.88	1.01	0.00061	79.8583	0.001539	0.009586	0.197	2.16
1	Medium	Unambiguous	RLMEENWNA	1xOxidation [M3]	1xOxidation [M3]	0.134358	0.0255053	-0.063	1	1	1	P21754	Zona pellucida sperm-binding protein 3 OS=Homo sapiens GN=ZP3 PE=1 SV=2	P21754	0	1178.53	9	Medium	2	0.0535	0	1	1	1	589.77	5.22	0.00307	28.6078	0.01902	0.09205	-0.063	1.87
1	Medium	Unambiguous	RLMNDMTAV	2xOxidation [M3; M6]	2xOxidation [M3; M6]	0.151813	0.027503	-0.079	1	1	1	Q92598	Heat shock protein 105 kDa OS=Homo sapiens GN=HSPH1 PE=1 SV=1	Q92598	0	1082.5	9	Medium	2	0.1173	0	1	1	1	541.754	3.7	0.00201	16.3363	0.02051	0.105	-0.079	1.96
1	Medium	Unambiguous	RIMPEDIIINC			0.204476	0.0408615	-0.119	1	1	1	P11387	DNA topoisomerase 1 OS=Homo sapiens GN=TOP1 PE=1 SV=2	P11387	0	1316.67	11	Medium	2	0.0867	0	1	1	1	658.84	2.03	0.00134	57.965	0.02982	0.1455	-0.119	1.5
1	Medium	Unambiguous	RIMPEDIIINC	1xOxidation [M3]	1xOxidation [M3]	0.210514	0.0422351	-0.123	1	1	1	P11387	DNA topoisomerase 1 OS=Homo sapiens GN=TOP1 PE=1 SV=2	P11387	0	1332.67	11	Medium	2	0.0601	0	1	1	1	666.838	2.25	0.0015	52.8399	0.03168	0.151	-0.123	1.83
1	Medium	Unambiguous	RLNPHDIRL			0.185857	0.0395686	-0.106	1	1	1	Q6ZMZ0	E3 ubiquitin-protein ligase RNF19B OS=Homo sapiens GN=RNF19B PE=1 SV=2	Q6ZMZ0	0	1133.65	9	Medium	3	0.0861	0	1	1	1	378.557	2.59	0.00098	31.8714	0.02883	0.131	-0.106	2.09
1	Medium	Unambiguous	RLPDDDPTAV			0.0833824	0.0138577	-0.002	1	1	2	Q9UBF2	Coatomer subunit gamma-2 OS=Homo sapiens GN=COPG2 PE=1 SV=1	Q9UBF2	0	1098.54	10	Medium	2	0.2398	0	1	1	1	549.777	2.95	0.00162	27.123	0.01108	0.05476	-0.002	2.21
1	Medium	Unambiguous	RLPPDTLLQQV			0.177766	0.0339479	-0.1	1	2	1	Q9Y644	Beta-1,3-N-acetylglucosaminyltransferase radical fringe OS=Homo sapiens GN=RFNG PE=2 SV=3	F5H3H7; Q9Y644	0	1279.74	11	Medium	2	0.1229	0	1	1	1	640.372	-0.09	-6e-05	49.4697	0.0256	0.1248	-0.1	2.36
1	High	Unambiguous	RLQESVMEA	1xOxidation [M7]	1xOxidation [M7]	0.0306773	0.00687748	0.122	1	1	1	O60216	Double-strand-break repair protein rad21 homolog OS=Homo sapiens GN=RAD21 PE=1 SV=2	O60216	0	1078.52	9	High	2	0.2361	0	1	1	1	539.765	3.36	0.00181	18.3082	0.004716	0.01857	0.122	2.16
1	Medium	Unambiguous	RLQETEGMVAV	1xOxidation [M8]	1xOxidation [M8]	0.131295	0.0245045	-0.06	1	1	1	Q9UGU5	HMG domain-containing protein 4 OS=Homo sapiens GN=HMGXB4 PE=1 SV=2	Q9UGU5	0	1248.63	11	Medium	2	0.0942	0	1	1	1	624.817	1.78	0.00111	26.7354	0.0182	0.08916	-0.06	2.23
1	Medium	Unambiguous	RLTKHTKFV			0.0961382	0.0166699	-0.02	1	2	1	Q9Y3U8	60S ribosomal protein L36 OS=Homo sapiens GN=RPL36 PE=1 SV=3	Q9Y3U8; J3QSB5	0	1129.68	9	Medium	3	0.1429	0	1	1	1	377.234	1.74	0.00066	13.7528	0.01325	0.06389	-0.02	2.03
1	Medium	Selected	RLTPKLMEV	1xOxidation [M7]	1xOxidation [M7]	0.177766	0.0339479	-0.1	1	5	1	B3KS98	Eukaryotic translation initiation factor 3 subunit H OS=Homo sapiens GN=EIF3S3 PE=1 SV=1	A0A087WZK9; B3KS98; O15372; E5RGU4; E5RJT0	0	1102.63	9	Medium	2	0.0065	0	1	1	1	551.82	3.16	0.00174	27.5964	0.02538	0.1246	-0.1	1.53
1	High	Unambiguous	RLWDEVMQA	1xOxidation [M7]	1xOxidation [M7]	0.0586495	0.00817459	0.042	1	1	1	Q9Y4C2	TRPM8 channel-associated factor 1 OS=Homo sapiens GN=TCAF1 PE=1 SV=3	Q9Y4C2	0	1163.55	9	High	2	0.1154	0	1	1	1	582.279	0.27	0.00016	38.2181	0.005621	0.03731	0.042	2.08
1	High	Unambiguous	RLWDHATMTEV			0.0610557	0.00817459	0.037	1	1	2	Q9Y3F4	Serine-threonine kinase receptor-associated protein OS=Homo sapiens GN=STRAP PE=1 SV=1	Q9Y3F4	0	1358.65	11	High	2	0.0457	0	1	1	1	679.83	0.09	6e-05	39.3395	0.005621	0.03888	0.037	1.75
1	High	Unambiguous	RLWDHATMTEV	1xOxidation [M8]	1xOxidation [M8]	0.0189567	0.00298528	0.181	1	1	1	Q9Y3F4	Serine-threonine kinase receptor-associated protein OS=Homo sapiens GN=STRAP PE=1 SV=1	Q9Y3F4	0	1374.65	11	High	2	0.1262	0	1	1	1	687.827	0.33	0.00022	31.5068	0.002115	0.01101	0.181	2.06
1	High	Unambiguous	RLWDLTTGTTT			0.00393091	0	0.373	1	11	1	P63244	Receptor of activated protein C kinase 1 OS=Homo sapiens GN=RACK1 PE=1 SV=3	D6R9Z1; H0YAF8; D6RAU2; D6RFZ9; E9PD14; J3KPE3; D6R9L0; H0Y8W2; D6RFX4; P63244; D6RHH4	0	1264.65	11	High	2	0.287	0	1	1	1	632.831	1.59	0.001	45.489	0	0.002036	0.373	2.3
1	High	Unambiguous	RLWGEPVNL			0.0391488	0.00687748	0.092	1	2	1	Q93008	Probable ubiquitin carboxyl-terminal hydrolase FAF-X OS=Homo sapiens GN=USP9X PE=1 SV=3	O00507; Q93008	0	1083.59	9	High	2	0.0765	0	1	1	1	542.301	0.65	0.00035	52.0537	0.004716	0.02409	0.092	1.83
1	High	Unambiguous	RLYDPASGTISL			0.0125917	0	0.231	1	1	1	Q9NRK6	ATP-binding cassette sub-family B member 10, mitochondrial OS=Homo sapiens GN=ABCB10 PE=1 SV=2	Q9NRK6	0	1292.68	12	High	2	0.1772	0	1	1	1	646.846	0.76	0.00049	50.0461	0	0.007127	0.231	2.37
1	High	Selected	RLYEFWWSL			0.0299371	0.00687748	0.125	1	1	1	Q8TEQ6	Gem-associated protein 5 OS=Homo sapiens GN=GEMIN5 PE=1 SV=3	Q8TEQ6	0	1299.65	9	High	2		0.0341	2	2	2	650.331	2.31	0.0015	80.5283	0.004716	0.01809	0.125	1.98
1	High	Unambiguous	RIYKYIHKV			0.0309281	0.00687748	0.121	1	3	1	Q15800	Methylsterol monooxygenase 1 OS=Homo sapiens GN=MSMO1 PE=1 SV=1	Q15800; D6R952; D6RDP9	0	1219.73	9	High	3	0.1836	0	1	1	1	407.25	2.53	0.00103	18.3115	0.004716	0.01863	0.121	2.07
1	Medium	Selected	RLYPWGIVEV			0.147268	0.0267379	-0.075	1	7	1	O43236	Septin-4 OS=Homo sapiens GN=SEPT4 PE=1 SV=1	G3XAH0; Q99719; B4DJ62; J3QRT6; J3KSZ7; C9JM82; O43236	0	1231.68	10	Medium	2	0	0	1	1	3	616.347	2.2	0.00136	65.6667	0.02011	0.1011	-0.075	1.84
1	Medium	Selected	RLYPWGVVEV			0.103185	0.0182554	-0.029	1	3	1	Q15019	Septin-2 OS=Homo sapiens GN=SEPT2 PE=1 SV=1	Q15019; H7C2Y0; B5MCX3	0	1217.67	10	Medium	2	0.0303	0	1	1	1	609.339	2.25	0.00137	61.7142	0.01383	0.06881	-0.029	1.65
1	Medium	Selected	RLYQGINQL			0.14068	0.0260984	-0.069	1	2	1	P43246	DNA mismatch repair protein Msh2 OS=Homo sapiens GN=MSH2 PE=1 SV=1	P43246; E9PHA6	0	1104.62	9	Medium	2	0.0278	0	1	1	1	552.814	3.42	0.00189	38.4353	0.0193	0.09623	-0.069	2.16
1	Medium	Unambiguous	RMAPALSGA			0.113331	0.0207914	-0.041	1	1	1	Q9UQ35	Serine/arginine repetitive matrix protein 2 OS=Homo sapiens GN=SRRM2 PE=1 SV=2	Q9UQ35	0	873.461	9	Medium	2	0.1701	0	1	1	1	437.235	2.88	0.00126	24.1157	0.01541	0.07648	-0.041	1.94
1	High	Unambiguous	RMATGLERMGA	2xOxidation [M2; M9]	2xOxidation [M2; M9]	0.0382071	0.00687748	0.095	1	4	1	A0A087X0X3	Heterogeneous nuclear ribonucleoprotein M OS=Homo sapiens GN=HNRNPM PE=1 SV=1	M0QZM1; A0A087X0X3; M0R2I7; P52272	0	1224.58	11	High	3	0.0924	0	1	1	1	408.867	2.68	0.00109	11.975	0.004716	0.0234	0.095	2.49
1	High	Unambiguous	RMLEDRDLFVM	1xOxidation [M11]	1xOxidation [M11]	0.0563355	0.00761463	0.047	1	1	1	Q14152	Eukaryotic translation initiation factor 3 subunit A OS=Homo sapiens GN=EIF3A PE=1 SV=1	Q14152	0	1440.7	11	High	2	0.2575	0	1	1	1	720.854	2.07	0.00149	42.2625	0.005621	0.03565	0.047	2.33
1	Medium	Unambiguous	RMLEDRDLFVM	2xOxidation [M2; M11]	2xOxidation [M2; M11]	0.19284	0.0405263	-0.111	1	1	1	Q14152	Eukaryotic translation initiation factor 3 subunit A OS=Homo sapiens GN=EIF3A PE=1 SV=1	Q14152	0	1456.69	11	Medium	2	0.1849	0	1	1	1	728.85	0.09	7e-05	37.0589	0.0293	0.1359	-0.111	1.46
1	Medium	Selected	RMLIKLLEV			0.223036	0.0486237	-0.131	1	4	1	A0A087WUZ3	Spectrin beta chain OS=Homo sapiens GN=SPTBN1 PE=1 SV=1	P11277; F8W6C1; Q01082; A0A087WUZ3	0	1114.7	9	Medium	2	0.0273	0	1	1	5	557.855	1.25	0.00069	56.0584	0.03518	0.1603	-0.131	1.83
1	Medium	Selected	RMLPHAPGV	1xOxidation [M2]	1xOxidation [M2]	0.0931537	0.0166699	-0.016	1	2	1	Q92769	Histone deacetylase 2 OS=Homo sapiens GN=HDAC2 PE=1 SV=2	Q13547; Q92769	0	993.53	9	Medium	2		0	2	2	4	497.27	2.69	0.00134	23.1827	0.01287	0.06132	-0.016	1.33
1	Medium	Unambiguous	RMWEDPMGA	2xOxidation [M2; M7]	2xOxidation [M2; M7]	0.183125	0.0369752	-0.104	1	2	2	Q9ULX6	A-kinase anchor protein 8-like OS=Homo sapiens GN=AKAP8L PE=1 SV=3	Q9ULX6; V9GZ50	0	1124.45	9	Medium	2	0.1342	0	1	1	1	562.73	2.76	0.00155	24.1125	0.03689	0.1653	-0.135	2.31
1	High	Selected	RQADKVWRL			0.0199095	0.00298528	0.175	1	27	2	Q5VW26	Nuclear factor 1 OS=Homo sapiens GN=NFIB PE=1 SV=1	B1AKN6; Q5W0Y9; K7EJB0; O00712; A0A087WXP2; A0A0A0MRX8; K7EKH0; B1AKN7; B1AKN5; P08651; A0A1B0GWI9; A0A1B0GW37; Q5VW27; K7ESG9; U3KQE8; U3KPY9; Q5VW26; Q12857; S4R3K4; C9JWJ8; A0A1B0GU97; Q5VW30; S4R308; Q14938; A0A1B0GWJ4; B1AKN8; K7EN08	0	1171.67	9	High	3	0.031	0	1	1	1	391.229	3.66	0.00143	29.6905	0.004716	0.01957	0.116	2.58
1	High	Unambiguous	RTFEKIEEVSA			0.0292146	0.00687748	0.128	1	4	1	P18858	DNA ligase 1 OS=Homo sapiens GN=LIG1 PE=1 SV=1	F5GZ28; M0R0Q7; P18858; B4E135	0	1308.68	11	High	2	0.0634	0	1	1	1	654.846	3.7	0.00242	28.4702	0.004716	0.01751	0.128	2.05
1	High	Unambiguous	RVAPEEHPV			0.0563355	0.00761463	0.047	1	10	1	A5A3E0	POTE ankyrin domain family member F OS=Homo sapiens GN=POTEF PE=1 SV=2	E7EVS6; G5E9R0; J3KT65; A5A3E0; P60709; I3L1U9; K7EM38; I3L4N8; I3L3R2; P63261	0	1033.54	9	High	2	0.2372	0	1	1	1	517.277	3.2	0.00165	14.0281	0.005621	0.0358	0.047	2.15
1	Medium	Unambiguous	RVCEGPKAV			0.141759	0.0260984	-0.07	1	2	1	O75534	Cold shock domain-containing protein E1 OS=Homo sapiens GN=CSDE1 PE=1 SV=2	O75534; E9PLT0	0	958.514	9	Medium	2	0.2119	0	1	1	1	479.762	2.97	0.00142	13.9877	0.0193	0.09701	-0.07	1.51
1	Medium	Unambiguous	RVIGTLEEV			0.191425	0.0405263	-0.11	1	1	1	P46060	Ran GTPase-activating protein 1 OS=Homo sapiens GN=RANGAP1 PE=1 SV=1	P46060	0	1015.58	9	Medium	2	0.0751	0	1	1	5	508.294	2.34	0.00119	36.8523	0.0293	0.1349	-0.11	1.73
1	High	Unambiguous	RVLPPSALQSV			0.0656299	0.0096325	0.028	1	2	3	Q96GD4	Aurora kinase B OS=Homo sapiens GN=AURKB PE=1 SV=3	Q96GD4; J3KT86	0	1166.69	11	High	2	0.2453	0	1	1	1	583.85	3.31	0.00193	39.31	0.009029	0.05261	0.002	2.12
1	Medium	Unambiguous	RVPPPPPIA			0.181772	0.0365348	-0.103	1	16	1	P07910	Heterogeneous nuclear ribonucleoproteins C1/C2 OS=Homo sapiens GN=HNRNPC PE=1 SV=4	A0A0G2JNQ3; B4DY08; G3V4C1; A0A0G2JPF8; G3V4W0; O60812; P07910; G3V575; P0DMR1; G3V5V7; G3V2D6; B2R5W2; G3V2Q1; B2RXH8; G3V576; G3V555	0	943.572	9	Medium	2	0.1242	0	1	1	1	472.291	3.51	0.00165	28.2302	0.02686	0.1282	-0.103	1.61
1	Medium	Unambiguous	SAFPFPVTV			0.213588	0.0450199	-0.125	1	2	2	Q96K37	Solute carrier family 35 member E1 OS=Homo sapiens GN=SLC35E1 PE=1 SV=2	H7C1I0; Q96K37	0	964.514	9	Medium	2	0.1969	0	1	1	1	482.76	-1.08	-0.00052	70.9315	0.03821	0.1694	-0.138	1.93
1	High	Unambiguous	SALDRCYSV			0.0232514	0.00298528	0.156	1	1	2	Q01581	Hydroxymethylglutaryl-CoA synthase, cytoplasmic OS=Homo sapiens GN=HMGCS1 PE=1 SV=2	Q01581	0	1013.47	9	High	2	0.4132	0	1	1	1	507.241	2.02	0.00103	34.5383	0.004716	0.01769	0.127	2.88
1	Medium	Unambiguous	SALDTITTV			0.205972	0.0408615	-0.12	1	1	1	P52732	Kinesin-like protein KIF11 OS=Homo sapiens GN=KIF11 PE=1 SV=2	P52732	0	920.494	9	Medium	2	0.1489	0	1	1	1	460.751	1.74	0.0008	45.1029	0.03011	0.1464	-0.12	2.35
1	High	Unambiguous	SANDKVYTV			0.0278209	0.00687748	0.134	1	1	1	P36871	Phosphoglucomutase-1 OS=Homo sapiens GN=PGM1 PE=1 SV=3	P36871	0	996.5	9	High	2	0.271	0	1	1	1	498.755	4.01	0.002	23.4835	0.004716	0.01673	0.134	2.62
1	Medium	Unambiguous	SGGGGGGGLGSGGSIR			0.0677676	0.0112569	0.024	1	2	1	P35527	Keratin, type I cytoskeletal 9 OS=Homo sapiens GN=KRT9 PE=1 SV=3	sp; P35527	0	1232.6	16	High	2	0.2587	0	1	1	1	616.804	2.5	0.00154	18.3997	0.00761	0.04364	0.024	2.59
1	High	Unambiguous	SIAAFIQRL			0.0397893	0.00687748	0.09	1	4	1	A0A0G2JK23	Large proline-rich protein BAG6 OS=Homo sapiens GN=BAG6 PE=1 SV=1	A0A024RCR6; A0A0G2JL47; A0A0G2JK23; P46379	0	1018.6	9	High	2	0.1815	0	1	1	1	509.807	1.88	0.00096	65.3364	0.004716	0.02456	0.09	2.48
1	High	Unambiguous	SLAANTFTI			0.0438546	0.00687748	0.078	1	3	2	P20290	Transcription factor BTF3 OS=Homo sapiens GN=BTF3 PE=1 SV=1	D6RDG3; P20290; H0Y9Y1	0	937.499	9	High	2	0.1088	0	1	1	1	469.253	-0.04	-2e-05	54.1593	0.004716	0.02734	0.078	2.39
1	High	Unambiguous	SLADDSVLERL			0.000774243	0	0.571	1	1	2	Q9NU22	Midasin OS=Homo sapiens GN=MDN1 PE=1 SV=2	Q9NU22	0	1217.64	11	High	2	0.3354	0	1	1	1	609.323	1.24	0.00076	54.4542	0	0.0003553	0.571	3.28
1	Medium	Selected	SLADFEKALTDYRA			0.0931537	0.0166699	-0.016	1	1	1	O00231	26S proteasome non-ATPase regulatory subunit 11 OS=Homo sapiens GN=PSMD11 PE=1 SV=3	O00231	0	1599.8	14	Medium	3	0.0053	0	1	1	1	533.939	1.1	0.00059	64.0503	0.01287	0.06171	-0.016	1.87
1	High	Unambiguous	SLADLNSRL			0.0225045	0.00298528	0.16	1	4	2	Q5VT66	Mitochondrial amidoxime-reducing component 1 OS=Homo sapiens GN=MARC1 PE=1 SV=1	X6RIL1; H0YDX4; H7BYZ9; Q5VT66	0	988.542	9	High	2	0.1568	0	1	1	1	494.776	1.71	0.00084	40.8362	0.002115	0.01329	0.16	2.36
1	High	Unambiguous	SLADLQNDEV			0.0159654	0.00217249	0.202	1	10	2	P61247	40S ribosomal protein S3a OS=Homo sapiens GN=RPS3A PE=1 SV=2	D6RG13; H0Y8L7; D6RED7; D6RI02; D6RB09; D6RAT0; P61247; E9PFI5; D6RGE0; D6RAS7	0	1103.52	10	High	2	0.3868	0	1	1	1	552.265	1.24	0.00068	41.4588	0.001539	0.009174	0.202	3.18
1	High	Unambiguous	SLADLYFRA			0.02214	0.00298528	0.162	1	1	1	Q9UJX3	Anaphase-promoting complex subunit 7 OS=Homo sapiens GN=ANAPC7 PE=1 SV=4	Q9UJX3	0	1055.55	9	High	2	0.3049	0	1	1	1	528.28	0.84	0.00044	55.0229	0.002115	0.01308	0.162	3.05
1	High	Unambiguous	SLADVIIHEI			0.00808943	0	0.285	1	4	2	Q9H4A4	Aminopeptidase B OS=Homo sapiens GN=RNPEP PE=1 SV=2	H7C2T3; A6NKB8; C9JMZ3; Q9H4A4	0	1109.62	10	High	2	0.3612	0	1	1	1	555.315	1.49	0.00083	71.4645	0	0.004406	0.285	3.35
1	Medium	Unambiguous	SLAEFVQSL			0.0895458	0.0156864	-0.011	1	2	1	Q93009	Ubiquitin carboxyl-terminal hydrolase 7 OS=Homo sapiens GN=USP7 PE=1 SV=2	H3BND8; Q93009	0	993.525	9	Medium	2	0.2877	0	1	1	1	497.267	1.04	0.00052	72.2727	0.01223	0.059	-0.011	2.92
1	High	Unambiguous	SLAEGLRTV			0.0230624	0.00298528	0.157	1	1	2	Q9Y6K5	2'-5'-oligoadenylate synthase 3 OS=Homo sapiens GN=OAS3 PE=1 SV=3	Q9Y6K5	0	945.536	9	High	2	0.1916	0	1	1	1	473.272	1.28	0.00061	35.1225	0.005621	0.03731	0.042	2.61
1	Medium	Unambiguous	SLAELDEKISA			0.125358	0.0236981	-0.054	1	1	1	Q9NS73	MAP3K12-binding inhibitory protein 1 OS=Homo sapiens GN=MBIP PE=1 SV=2	Q9NS73	0	1175.62	11	Medium	2	0.1196	0	1	1	1	588.312	0.31	0.00018	41.0289	0.01727	0.0852	-0.054	2.09
1	High	Unambiguous	SLAELKGFEV			0.0209098	0.00298528	0.169	1	2	1	Q07864	DNA polymerase epsilon catalytic subunit A OS=Homo sapiens GN=POLE PE=1 SV=5	Q07864; F5H1D6	0	1092.59	10	High	2	0.1694	0	1	1	1	546.801	1.9	0.00104	54.2391	0.002115	0.01229	0.169	3.01
1	High	Unambiguous	SLAELIQAL			0.0214284	0.00298528	0.166	1	1	2	P58004	Sestrin-2 OS=Homo sapiens GN=SESN2 PE=1 SV=1	P58004	0	957.562	9	High	2	0.1	0	1	1	1	479.285	1.01	0.00048	81.0886	0.002115	0.01257	0.166	2.2
1	High	Unambiguous	SLAELVHAV			0.0148319	0	0.211	1	1	3	Q9Y6P5	Sestrin-1 OS=Homo sapiens GN=SESN1 PE=1 SV=2	Q9Y6P5	0	938.531	9	High	2	0.2731	0	1	1	1	469.769	0.59	0.00028	52.9429	0.001539	0.008494	0.211	2.49
1	High	Selected	SIAELVPKC			0.0391488	0.00687748	0.092	1	4	2	F5GYQ1	V-type proton ATPase subunit OS=Homo sapiens GN=ATP6V0D1 PE=1 SV=1	F5GYQ1; R4GN72; P61421; H3BQJ1	0	959.523	9	High	2	0.0404	0	1	1	3	480.265	0.35	0.00017	45.7416	0.004716	0.02412	0.092	1.98
1	High	Unambiguous	SLAEPRVSV			0.0563355	0.00761463	0.047	1	2	2	P49327	Fatty acid synthase OS=Homo sapiens GN=FASN PE=1 SV=3	P49327; A0A0U1RQF0	0	957.536	9	High	2	0.2396	0	1	1	1	479.273	1.97	0.00094	33.18	0.005621	0.03585	0.047	1.92
1	High	Unambiguous	SLAERLFFQV			0.0135547	0	0.222	1	2	1	Q8N9F0	N-acetylaspartate synthetase OS=Homo sapiens GN=NAT8L PE=1 SV=3	Q8N9F0; A0A0C4DFQ6	0	1209.66	10	High	2	0.1224	0	1	1	1	605.336	1.32	0.0008	66.6348	0	0.007726	0.222	2.45
1	High	Unambiguous	SLAETDKITL			0.0212541	0.00298528	0.167	1	1	2	P38606	V-type proton ATPase catalytic subunit A OS=Homo sapiens GN=ATP6V1A PE=1 SV=2	P38606	0	1090.6	10	High	2	0.1827	0	1	1	1	545.804	0.8	0.00044	42.0451	0.002115	0.01254	0.167	3.01
1	Medium	Unambiguous	SLAEVLQQL			0.164958	0.0285958	-0.09	1	3	1	Q6NUM9	All-trans-retinol 13,14-reductase OS=Homo sapiens GN=RETSAT PE=1 SV=2	Q6NUM9; H7BZ16; H7BZ81	0	1000.57	9	Medium	2	0.1226	0	1	1	1	500.788	1.98	0.00099	71.538	0.02256	0.1149	-0.09	2.61
1	Medium	Unambiguous	SIAEVVHQL			0.185857	0.0395686	-0.106	1	1	1	O14976	Cyclin-G-associated kinase OS=Homo sapiens GN=GAK PE=1 SV=2	O14976	0	995.552	9	Medium	2	0.2406	0	1	1	1	498.28	0.76	0.00038	46.5236	0.02883	0.1306	-0.106	2.12
1	Medium	Unambiguous	SLAEYIDMICA	1xOxidation [M8]	1xOxidation [M8]	0.108147	0.0200973	-0.035	1	2	1	Q9NQC8	Intraflagellar transport protein 46 homolog OS=Homo sapiens GN=IFT46 PE=1 SV=1	Q9NQC8; E9PR06	0	1244.55	11	Medium	2	0.0543	0	1	1	1	622.781	1.49	0.00093	74.95	0.01502	0.07225	-0.035	2.21
1	High	Unambiguous	SLAGDVALQQL			0.00892556	0	0.273	1	2	2	Q15021	Condensin complex subunit 1 OS=Homo sapiens GN=NCAPD2 PE=1 SV=3	E7EN77; Q15021	0	1114.61	11	High	2	0.3091	0	1	1	1	557.809	0.67	0.00037	54.4526	0	0.004913	0.273	3.3
1	High	Unambiguous	SLAKIYTEA			0.0306773	0.00687748	0.122	1	1	2	Q92522	Histone H1x OS=Homo sapiens GN=H1FX PE=1 SV=1	Q92522	0	995.541	9	High	2	0.3778	0	1	1	1	498.275	2.73	0.00136	32.6136	0.004716	0.01854	0.122	2.7
1	Medium	Selected	SLANIIRQL			0.172542	0.0336048	-0.096	1	4	1	Q92558	Wiskott-Aldrich syndrome protein family member 1 OS=Homo sapiens GN=WASF1 PE=1 SV=1	Q5SZK5; Q92558; Q5SZK3; Q5SZK4	0	1027.63	9	Medium	2	0.0107	0	1	1	1	514.317	1.12	0.00057	63.0002	0.02469	0.1212	-0.096	1.87
1	High	Unambiguous	SLANNVTSV			0.0183469	0.00298528	0.185	1	1	1	Q96PD2	Discoidin, CUB and LCCL domain-containing protein 2 OS=Homo sapiens GN=DCBLD2 PE=1 SV=1	Q96PD2	0	904.473	9	High	2	0.1429	0	1	1	1	452.741	0.94	0.00043	32.1641	0.002115	0.01065	0.185	2.03
1	Medium	Unambiguous	SLAPLFFKL			0.152968	0.027503	-0.08	1	2	1	O14617	AP-3 complex subunit delta-1 OS=Homo sapiens GN=AP3D1 PE=1 SV=1	O14617; A0A087WYN6	0	1035.62	9	Medium	2	0.183	0	1	1	1	518.316	1.63	0.00084	74.0284	0.02051	0.106	-0.08	2.24
1	High	Unambiguous	SLAQYLINA			0.0252281	0.00298528	0.146	1	4	3	P57721	Poly(rC)-binding protein 3 OS=Homo sapiens GN=PCBP3 PE=2 SV=2	E9PFP8; P57721; Q15365; J3QT27	0	992.541	9	High	2	0.3061	0	1	1	1	496.775	0.8	0.0004	61.1288	0.004716	0.02827	0.074	2.94
1	Medium	Unambiguous	SLAQYLINV			0.0999952	0.0176841	-0.025	1	5	2	Q15366	Poly(rC)-binding protein 2 OS=Homo sapiens GN=PCBP2 PE=1 SV=1	H3BSS4; F8VZX2; Q15366; H3BRU6; F8VRH0	0	1020.57	9	Medium	2	0.3003	0	1	1	1	510.79	1.03	0.00053	68.7157	0.01351	0.06676	-0.025	2.93
1	Medium	Unambiguous	SLASLLVSV			0.0931537	0.0166699	-0.016	1	1	1	Q15024	Exosome complex component RRP42 OS=Homo sapiens GN=EXOSC7 PE=1 SV=3	Q15024	0	888.54	9	Medium	2	0.2129	0	1	1	1	444.775	2.23	0.00099	74.6595	0.01287	0.06155	-0.016	2.02
1	Medium	Selected	SLATFLLGA			0.134358	0.0255053	-0.063	1	3	1	O60725	Protein-S-isoprenylcysteine O-methyltransferase OS=Homo sapiens GN=ICMT PE=1 SV=1	O60725; Q7Z750; K7EQW0	0	892.514	9	Medium	2		0.0061	4	4	10	446.76	-0.14	-6e-05	77.8725	0.01902	0.092	-0.063	1.63
1	Medium	Unambiguous	SLCGTWIHL			0.08814	0.0151381	-0.009	1	2	1	Q9BUL5	PHD finger protein 23 OS=Homo sapiens GN=PHF23 PE=1 SV=1	Q9BUL5; I3L1N0	0	1029.52	9	Medium	2	0.1116	0	1	1	3	515.264	1.89	0.00097	64.2358	0.01223	0.05794	-0.009	2.15
1	Medium	Unambiguous	SLDALLSQV			0.0867551	0.0151381	-0.007	1	1	3	Q96G25	Mediator of RNA polymerase II transcription subunit 8 OS=Homo sapiens GN=MED8 PE=1 SV=2	Q96G25	0	945.525	9	Medium	2	0.2236	0	1	1	1	473.267	0.96	0.00046	65.3326	0.01189	0.05709	-0.007	2.46
1	High	Unambiguous	SLDARTETL			0.0464115	0.00687748	0.071	1	1	1	Q5BLP8	Neuropeptide-like protein C4orf48 OS=Homo sapiens GN=C4orf48 PE=1 SV=3	Q5BLP8	0	1005.52	9	High	2	0.0524	0	1	1	1	503.265	1.57	0.00079	27.9384	0.004716	0.02899	0.071	1.91
1	Medium	Unambiguous	SLDKDIVAL			0.0953837	0.0166699	-0.019	1	1	1	P11388	DNA topoisomerase 2-alpha OS=Homo sapiens GN=TOP2A PE=1 SV=3	P11388	0	973.556	9	Medium	2	0.1092	0	1	1	1	487.282	1.26	0.00061	45.8008	0.01287	0.0633	-0.019	2.29
1	Medium	Unambiguous	SLDNLKASV			0.0984353	0.0176841	-0.023	1	1	1	Q07065	Cytoskeleton-associated protein 4 OS=Homo sapiens GN=CKAP4 PE=1 SV=2	Q07065	0	946.52	9	Medium	2	0.1289	0	1	1	1	473.766	5.08	0.0024	33.1945	0.01351	0.06563	-0.023	2.25
1	Medium	Unambiguous	SLDPNDQVAM	1xOxidation [M10]	1xOxidation [M10]	0.181772	0.0365348	-0.103	1	3	1	Q9NY61	Protein AATF OS=Homo sapiens GN=AATF PE=1 SV=1	A0A087WTH8; Q9NY61; A0A087WWS8	0	1105.48	10	Medium	2	0.2605	0	1	1	1	553.247	2.49	0.00138	22.7636	0.02661	0.1274	-0.103	2.38
1	High	Unambiguous	SLDQPTQTV			0.0252281	0.00298528	0.146	1	2	3	B5ME19	Eukaryotic translation initiation factor 3 subunit C-like protein OS=Homo sapiens GN=EIF3CL PE=3 SV=1	B5ME19; Q99613	0	988.495	9	High	2	0.1895	0	1	1	1	494.753	4.19	0.00207	26.1359	0.002115	0.01504	0.146	2.85
1	Medium	Unambiguous	SLDSLGDVFL			0.0794997	0.0125442	0.004	1	3	1	Q14980	Nuclear mitotic apparatus protein 1 OS=Homo sapiens GN=NUMA1 PE=1 SV=2	A0A087WY61; H0YFY6; Q14980	0	1065.55	10	High	2	0.2281	0	1	1	1	533.278	2.33	0.00124	73.9329	0.009029	0.05168	0.004	2.63
1	Medium	Unambiguous	SLDSQKFVTV			0.177766	0.0339479	-0.1	1	2	1	Q96JI7	Spatacsin OS=Homo sapiens GN=SPG11 PE=1 SV=3	Q96JI7; C4B7M2	0	1123.6	10	Medium	2	0.0556	0	1	1	1	562.305	2.22	0.00124	40.1735	0.0256	0.125	-0.1	2.34
1	High	Unambiguous	SLDTQPKKV			0.0289776	0.00687748	0.129	1	4	1	X6REB3	Transcription factor E2-alpha OS=Homo sapiens GN=TCF3 PE=1 SV=2	P15923; A0A0A0MRB7; X6REB3; K7ELF3	0	1015.58	9	High	2	0.0707	0	1	1	1	508.294	2.76	0.0014	13.4798	0.004716	0.01737	0.129	1.98
1	High	Unambiguous	SLDVDSEAKKL			0.0252281	0.00298528	0.146	1	3	1	P49321	Nuclear autoantigenic sperm protein OS=Homo sapiens GN=NASP PE=1 SV=2	P49321; Q5T624; E9PI86	0	1204.64	11	High	2	0.1807	0	1	1	1	602.826	2.48	0.00149	31.4809	0.002115	0.01505	0.146	2.49
1	High	Unambiguous	SIDWFMVTV	1xOxidation [M6]	1xOxidation [M6]	0.0407695	0.00687748	0.087	1	1	2	Q9HBJ0	Placenta-specific protein 1 OS=Homo sapiens GN=PLAC1 PE=2 SV=1	Q9HBJ0	0	1113.53	9	High	2	0.3273	0	1	1	1	557.269	1.52	0.00084	75.9832	0.004716	0.0252	0.087	2.75
1	Medium	Selected	SLEDFQAML	1xOxidation [M8]	1xOxidation [M8]	0.20299	0.0408615	-0.118	1	2	1	Q03933	Heat shock factor protein 2 OS=Homo sapiens GN=HSF2 PE=1 SV=1	V9GZ44; Q03933	0	1069.49	9	Medium	2	0.0051	0	1	1	3	535.248	2.46	0.00132	54.646	0.02982	0.1446	-0.118	1.97
1	High	Unambiguous	SLEEFVLQL			0.0541104	0.00761463	0.052	1	1	2	Q12789	General transcription factor 3C polypeptide 1 OS=Homo sapiens GN=GTF3C1 PE=1 SV=4	Q12789	0	1077.58	9	High	2	0.1036	0	1	1	1	539.295	0.6	0.00032	80.9419	0.005256	0.03419	0.052	2.22
1	High	Unambiguous	SLEELLHYV			0.0125917	0	0.231	1	6	3	Q96G75	Protein RMD5 homolog B OS=Homo sapiens GN=RMND5B PE=1 SV=1	D6RER3; Q96G75; D6RFE6; D6RFK1; D6R9A2; D6RIF9	0	1102.58	9	High	2	0.2708	0	1	1	1	551.794	1.69	0.00093	70.8253	0	0.008142	0.216	2.88
1	Medium	Unambiguous	SLEEVLVYL			0.0853908	0.0145619	-0.005	1	2	1	Q96HY7	Probable 2-oxoglutarate dehydrogenase E1 component DHKTD1, mitochondrial OS=Homo sapiens GN=DHTKD1 PE=1 SV=2	Q96HY7; C9JWN1	0	1064.59	9	Medium	2	0.1037	0	1	1	1	532.798	1.65	0.00088	81.1057	0.01148	0.05581	-0.005	1.64
1	High	Unambiguous	SLFAGGMLRV			0.0304286	0.00687748	0.123	1	1	2	Q9BVK6	Transmembrane emp24 domain-containing protein 9 OS=Homo sapiens GN=TMED9 PE=1 SV=2	Q9BVK6	0	1050.58	10	High	2	0.2202	0	1	1	1	525.793	1.74	0.00092	59.5182	0.004716	0.01829	0.123	2.18
1	Medium	Unambiguous	SLFAGGMLRV	1xOxidation [M7]	1xOxidation [M7]	0.0938915	0.0166699	-0.017	1	1	2	Q9BVK6	Transmembrane emp24 domain-containing protein 9 OS=Homo sapiens GN=TMED9 PE=1 SV=2	Q9BVK6	0	1066.57	10	Medium	2	0.1626	0	1	1	1	533.789	0.19	0.0001	50.561	0.0182	0.08924	-0.06	2.46
1	Medium	Unambiguous	SLFDIISKI			0.081419	0.0125442	0.001	1	1	1	Q9UJT0	Tubulin epsilon chain OS=Homo sapiens GN=TUBE1 PE=2 SV=1	Q9UJT0	0	1035.61	9	High	2	0.0817	0	1	1	1	518.308	0.8	0.00041	80.983	0.009029	0.05334	0.001	2.57
1	High	Unambiguous	SLFDWLLENA			0.057713	0.00817459	0.044	1	1	1	Q9UKA4	A-kinase anchor protein 11 OS=Homo sapiens GN=AKAP11 PE=1 SV=1	Q9UKA4	0	1207.6	10	High	2	0.0702	0	1	1	1	604.303	-0.06	-4e-05	95.3448	0.005621	0.03668	0.044	2.28
1	Medium	Selected	SLFDWNVKL			0.101578	0.0176841	-0.027	1	1	1	A1L167	Ubiquitin-conjugating enzyme E2Q-like protein 1 OS=Homo sapiens GN=UBE2QL1 PE=1 SV=2	A1L167	0	1121.6	9	Medium	2		0.0283	2	2	2	561.305	2.79	0.00156	71.1795	0.01351	0.06761	-0.027	2.06
1	High	Unambiguous	SLFEEMLQV			0.0109549	0	0.248	1	2	3	P61011	Signal recognition particle 54 kDa protein OS=Homo sapiens GN=SRP54 PE=1 SV=1	P61011; G3V4F7	0	1095.54	9	High	2	0.1659	0	1	1	1	548.273	0.48	0.00026	77.7204	0.002115	0.01567	0.141	2.29
1	High	Unambiguous	SLFEEMLQV	1xOxidation [M6]	1xOxidation [M6]	0.0330082	0.00687748	0.113	1	2	1	P61011	Signal recognition particle 54 kDa protein OS=Homo sapiens GN=SRP54 PE=1 SV=1	P61011; G3V4F7	0	1111.53	9	High	2	0.2438	0	1	1	1	556.271	0.32	0.00018	58.8249	0.004716	0.02001	0.113	2.42
1	High	Unambiguous	SLFEGIDFYTSITR			1.82051e-05	0	1.028	1	3	1	A0A0G2JIW1	Heat shock 70 kDa protein 1B OS=Homo sapiens GN=HSPA1B PE=1 SV=1	V9GZ37; A0A0G2JIW1; P0DMV9	0	1648.82	14	High	2	0.3846	0	1	1	1	824.917	3.1	0.00256	71.7132	0	6.371e-06	1.028	4.42
1	High	Unambiguous	SLFEGTWYL			0.00568589	0	0.328	1	1	3	Q01581	Hydroxymethylglutaryl-CoA synthase, cytoplasmic OS=Homo sapiens GN=HMGCS1 PE=1 SV=2	Q01581	0	1115.54	9	High	2	0.3746	0	1	1	1	558.275	1.89	0.00105	78.8521	0	0.003018	0.328	3.07
1	High	Unambiguous	SLFEGTWYLV			0.00727165	0	0.298	1	1	3	Q01581	Hydroxymethylglutaryl-CoA synthase, cytoplasmic OS=Homo sapiens GN=HMGCS1 PE=1 SV=2	Q01581	0	1214.61	10	High	2	0.3355	0	1	1	1	607.81	2.59	0.00158	83.0774	0	0.003931	0.298	3.13
1	Medium	Unambiguous	SLFEKGLKNV			0.107305	0.0194675	-0.034	1	9	1	Q9UKA1	F-box/LRR-repeat protein 5 OS=Homo sapiens GN=FBXL5 PE=1 SV=2	H0Y9Y0; D6RHC3; Q9UKA1; D6R9Y4; H0YAG2; D6RBW7; D6RCR7; D6RED6; D6RB50	0	1134.65	10	Medium	2	0.2139	0	1	1	1	567.831	3.27	0.00185	36.6777	0.01502	0.07192	-0.034	1.73
1	High	Unambiguous	SLFEWFHPL			0.00782847	0	0.289	1	1	2	Q9BTY2	Plasma alpha-L-fucosidase OS=Homo sapiens GN=FUCA2 PE=1 SV=2	Q9BTY2	0	1175.59	9	High	2	0.3229	0	1	1	1	588.299	1.99	0.00117	79.8949	0	0.005916	0.252	2.88
1	High	Unambiguous	SLFEWFHPLFL			0.013011	0	0.227	1	1	1	Q9BTY2	Plasma alpha-L-fucosidase OS=Homo sapiens GN=FUCA2 PE=1 SV=2	Q9BTY2	0	1435.74	11	High	2	0.2907	0	1	1	1	718.376	2.05	0.00147	96.0915	0	0.007348	0.227	2.58
1	Medium	Unambiguous	SLFGDVKKL			0.129288	0.0240963	-0.058	1	3	1	Q9UNF1	Melanoma-associated antigen D2 OS=Homo sapiens GN=MAGED2 PE=1 SV=2	Q5H909; Q9UNF1; Q5H907	0	1006.59	9	Medium	2	0.1729	0	1	1	1	503.801	1.12	0.00056	44.3585	0.0182	0.08832	-0.058	2.14
1	High	Unambiguous	SLFGGSVKL			0.0528168	0.00687748	0.055	1	1	2	Q8WUM4	Programmed cell death 6-interacting protein OS=Homo sapiens GN=PDCD6IP PE=1 SV=1	Q8WUM4	0	907.525	9	High	2	0.1456	0	1	1	1	454.266	-0.38	-0.00017	52.1167	0.004716	0.03324	0.055	2.06
1	Medium	Unambiguous	SLFKIWLV			0.146151	0.0267379	-0.074	1	1	2	Q6PID8	Kelch domain-containing protein 10 OS=Homo sapiens GN=KLHDC10 PE=1 SV=1	Q6PID8	0	1005.61	8	Medium	2	0.2386	0	1	1	1	503.31	0.47	0.00023	77.1794	0.02011	0.1003	-0.074	1.97
1	Medium	Unambiguous	SLFPDVVNC			0.0794997	0.0125442	0.004	1	8	2	P63010	AP-2 complex subunit beta OS=Homo sapiens GN=AP2B1 PE=1 SV=1	A0A087WYD1; K7EN71; A0A087WZQ6; K7EJX1; A0A087X253; K7ERB2; P63010; A0A087WU93	0	993.471	9	High	2	0.234	0	1	1	1	497.24	1.35	0.00067	63.0101	0.009029	0.05178	0.004	1.88
1	Medium	Unambiguous	SLFPGQVVI			0.13333	0.0255053	-0.062	1	1	1	Q14181	DNA polymerase alpha subunit B OS=Homo sapiens GN=POLA2 PE=1 SV=2	Q14181	0	959.556	9	Medium	2	0.335	0	1	1	1	480.282	0.42	0.0002	66.2714	0.01895	0.09118	-0.062	2.06
1	High	Unambiguous	SLFPHNPQFI			0.0651058	0.0096325	0.029	1	1	1	Q9H9Y2	Ribosome production factor 1 OS=Homo sapiens GN=RPF1 PE=1 SV=2	Q9H9Y2	0	1199.62	10	High	2	0.2562	0	1	1	1	600.315	2.14	0.00128	56.1756	0.006566	0.04177	0.029	2.81
1	High	Unambiguous	SLFQGVEFHYV			0.00151745	0	0.489	1	1	1	Q14739	Lamin-B receptor OS=Homo sapiens GN=LBR PE=1 SV=2	Q14739	0	1325.65	11	High	2	0.1971	0	1	1	1	663.331	1.97	0.00131	63.4528	0	0.0007329	0.489	2.74
1	Medium	Unambiguous	SLFRVITEV			0.0683124	0.0115824	0.023	1	1	2	Q93063	Exostosin-2 OS=Homo sapiens GN=EXT2 PE=1 SV=1	Q93063	0	1063.61	9	High	2	0	0	1	1	1	532.311	0.16	9e-05	58.4172	0.007849	0.04414	0.023	1.96
1	Medium	Unambiguous	SIFSAFLSV			0.224643	0.0489367	-0.132	1	1	1	Q15021	Condensin complex subunit 1 OS=Homo sapiens GN=NCAPD2 PE=1 SV=3	Q15021	0	970.524	9	Medium	2	0.2136	0	1	1	1	485.767	3.2	0.00155	86.8193	0.03608	0.1618	-0.132	2.06
1	Medium	Unambiguous	SLFSEETPVVL			0.139608	0.0257772	-0.068	1	14	1	O75787	Renin receptor OS=Homo sapiens GN=ATP6AP2 PE=1 SV=2	A0A1B0GTB0; A0A1B0GV24; A0A1B0GU12; A0A1B0GW13; A0A1B0GWJ8; A0A1B0GVW0; H7C3E1; A0A1B0GTU8; A0A1C7CYW4; O75787; H7C240; B7Z413; A0A1B0GV60; A0A1B0GUT7	0	1220.64	11	Medium	2	0.2908	0	1	1	1	610.825	1.82	0.00111	68.2126	0.01902	0.09538	-0.068	2.51
1	Medium	Selected	SLFSETINTEL			0.213588	0.0450199	-0.125	1	1	1	P78527	DNA-dependent protein kinase catalytic subunit OS=Homo sapiens GN=PRKDC PE=1 SV=3	P78527	0	1253.63	11	Medium	2	0.0087	0	1	1	1	627.318	1.6	0.001	65.6646	0.03285	0.1531	-0.125	2.3
1	High	Unambiguous	SLGGTICRV			0.0369861	0.00687748	0.099	1	1	2	P54296	Myomesin-2 OS=Homo sapiens GN=MYOM2 PE=1 SV=2	P54296	0	905.487	9	High	2	0.3429	0	1	1	1	453.248	2.13	0.00097	36.8389	0.004716	0.02268	0.099	2.45
1	Medium	Unambiguous	SLGKVFGV			0.216699	0.0465511	-0.127	1	1	1	P54132	Bloom syndrome protein OS=Homo sapiens GN=BLM PE=1 SV=1	P54132	0	806.477	8	Medium	2	0.2917	0	1	1	1	403.743	1.25	0.0005	44.7079	0.03452	0.1552	-0.127	1.44
1	High	Selected	SLHSKFIRV			0.0536758	0.00687748	0.053	1	1	1	Q12778	Forkhead box protein O1 OS=Homo sapiens GN=FOXO1 PE=1 SV=2	Q12778	0	1086.64	9	High	3		0.0359	2	2	2	362.887	2.87	0.00104	27.157	0.005256	0.03402	0.053	1.88
1	Medium	Rejected	SLHSKLFRV			0.224643	0.0489367	-0.132	0	2	1			Q32MH5; H0Y3Q9	0	1086.64	9	Medium	3	0.0359	0	1	1	1	362.887	2.87	0.00104	27.157	0.03635	0.1619	-0.132	1.95
1	Medium	Unambiguous	SLKEIVINV			0.168713	0.031194	-0.093	1	2	1	Q9UJZ1	Stomatin-like protein 2, mitochondrial OS=Homo sapiens GN=STOML2 PE=1 SV=1	A0A087WYB4; Q9UJZ1	0	1014.62	9	Medium	2	0.1184	0	1	1	5	507.814	0.96	0.00049	49.8251	0.02357	0.1179	-0.093	2.28
1	High	Unambiguous	SLKTFVHTV			0.0404401	0.00687748	0.088	1	2	2	J3KPF0	Probable E3 ubiquitin-protein ligase HECTD4 OS=Homo sapiens GN=HECTD4 PE=1 SV=3	F8VWT9; J3KPF0	0	1031.59	9	High	2	0.0605	0	1	1	1	516.299	2.98	0.00154	33.3839	0.004716	0.02486	0.088	2.15
1	Medium	Selected	SLLDDLHSA			0.207477	0.0412433	-0.121	1	1	1	Q9C0D3	Protein zyg-11 homolog B OS=Homo sapiens GN=ZYG11B PE=1 SV=2	Q9C0D3	0	970.484	9	Medium	2	0.0296	0	1	1	3	485.746	-0.01	0	47.2697	0.03036	0.1478	-0.121	2.03
1	Medium	Unambiguous	SLLDEFYKL			0.163723	0.0281469	-0.089	1	2	2	Q14444	Caprin-1 OS=Homo sapiens GN=CAPRIN1 PE=1 SV=2	Q14444; G3V153	0	1127.6	9	Medium	2	0.3118	0	1	1	1	564.304	2.82	0.00159	72.5149	0.02157	0.1141	-0.089	2.79
1	Medium	Unambiguous	SILDGLIHL			0.1206	0.0213115	-0.049	1	1	1	Q96P70	Importin-9 OS=Homo sapiens GN=IPO9 PE=1 SV=3	Q96P70	0	980.578	9	Medium	2	0.0984	0	1	1	1	490.792	0.06	3e-05	74.1915	0.01571	0.08151	-0.049	1.93
1	High	Unambiguous	SLLDGVVEKL			0.0456664	0.00687748	0.073	1	10	2	E7ESC7	Macrophage erythroblast attacher OS=Homo sapiens GN=MAEA PE=1 SV=1	D6REW7; Q7L5Y9; B4DQT1; B4DVN3; E7ESC7; D6RIB6; D6RE80; D6RDW4; D6RID6; D6RA86	0	1072.62	10	High	2	0.2454	0	1	1	1	536.816	0.64	0.00034	62.3435	0.004716	0.02847	0.073	2.73
1	High	Unambiguous	SLLDKIIGA			0.0401134	0.00687748	0.089	1	1	3	Q6NZI2	Caveolae-associated protein 1 OS=Homo sapiens GN=CAVIN1 PE=1 SV=1	Q6NZI2	0	929.567	9	High	2	0.1867	0	1	1	1	465.287	0.69	0.00032	60.6271	0.004716	0.03352	0.054	3.16
1	Medium	Unambiguous	SLIDKTTAA			0.0961382	0.0166699	-0.02	1	3	1	A0A0A0MRR7	U1 small nuclear ribonucleoprotein C OS=Homo sapiens GN=SNRPC PE=1 SV=1	P09234; Q5TAL2; A0A0A0MRR7	0	919.509	9	Medium	2	0.3043	0	1	1	1	460.26	2.94	0.00135	22.7194	0.01325	0.06368	-0.02	2.3
1	High	Unambiguous	SLLDLEQKL			0.062545	0.00900622	0.034	1	2	2	P56589	Peroxisomal biogenesis factor 3 OS=Homo sapiens GN=PEX3 PE=1 SV=1	Q7Z6V3; P56589	0	1058.61	9	High	2	0.159	0	1	1	1	529.809	1.13	0.0006	57.6263	0.006566	0.03993	0.034	2.83
1	High	Unambiguous	SLLDIIEKVMA			0.0188024	0.00298528	0.182	1	2	3	P49815	Tuberin OS=Homo sapiens GN=TSC2 PE=1 SV=2	P49815; H3BMQ0	0	1231.7	11	High	2	0.2353	0	1	1	1	616.353	2.33	0.00144	94.3925	0.004716	0.01662	0.134	2.04
1	High	Unambiguous	SLLDIIEKVMA	1xOxidation [M10]	1xOxidation [M10]	0.00386694	0	0.375	1	2	1	P49815	Tuberin OS=Homo sapiens GN=TSC2 PE=1 SV=2	P49815; H3BMQ0	0	1247.69	11	High	2	0.2522	0	1	1	1	624.349	0.12	7e-05	74.4218	0	0.001997	0.375	2.26
1	High	Unambiguous	SLLDIITNC			0.0532446	0.00687748	0.054	1	2	3	Q5JPH6	Probable glutamate--tRNA ligase, mitochondrial OS=Homo sapiens GN=EARS2 PE=1 SV=2	Q5JPH6; H3BTB7	0	991.513	9	High	2	0.3017	0	1	1	1	496.26	0.75	0.00037	77.2691	0.005256	0.03449	0.051	2.95
1	Medium	Selected	SLIDIVTEI			0.139608	0.0257772	-0.068	1	1	1	Q9UHH9	Inositol hexakisphosphate kinase 2 OS=Homo sapiens GN=IP6K2 PE=1 SV=2	Q9UHH9	0	1002.57	9	Medium	2	0.0319	0	1	1	3	501.79	1.17	0.00058	78.4672	0.01902	0.09536	-0.068	1.88
1	High	Unambiguous	SILDIVTKV			0.0407695	0.00687748	0.087	1	2	1	Q52LD8	Raftlin-2 OS=Homo sapiens GN=RFTN2 PE=2 SV=3	Q52LD8; C9J6C2	0	987.608	9	High	2	0.1471	0	1	1	1	494.309	1.83	0.0009	64.1716	0.004716	0.02529	0.087	1.7
1	High	Unambiguous	SLIDQFFGV			0.0230624	0.00298528	0.157	1	2	1	P54578	Ubiquitin carboxyl-terminal hydrolase 14 OS=Homo sapiens GN=USP14 PE=1 SV=3	P54578; A6NJA2	0	1025.53	9	High	2	0.2355	0	1	1	1	513.269	1.29	0.00066	82.4857	0.002115	0.01364	0.157	2.76
1	High	Unambiguous	SLLDRFLATV			0.0319514	0.00687748	0.117	1	3	2	Q14094	Cyclin-I OS=Homo sapiens GN=CCNI PE=1 SV=1	Q14094; D6RH01; D6RG12	0	1134.65	10	High	2	0.2807	0	1	1	1	567.83	1.01	0.00057	77.0882	0.004716	0.01944	0.117	2.85
1	High	Unambiguous	SLLDSCTKL			0.0109549	0	0.248	1	1	3	P50991	T-complex protein 1 subunit delta OS=Homo sapiens GN=CCT4 PE=1 SV=4	P50991	0	979.513	9	High	2	0.1767	0	1	1	1	490.26	-0.31	-0.00015	50.2558	0	0.006141	0.248	2.66
1	Medium	Unambiguous	SLLDSVVGL			0.124393	0.0236981	-0.053	1	2	1	Q69YN4	Protein virilizer homolog OS=Homo sapiens GN=KIAA1429 PE=1 SV=2	H0YB68; Q69YN4	0	902.519	9	Medium	2	0.1531	0	1	1	1	451.764	1.5	0.00068	70.2591	0.01727	0.08415	-0.053	2.09
1	High	Unambiguous	SLLDVAVHM			0.0109549	0	0.248	1	1	1	O96006	Zinc finger BED domain-containing protein 1 OS=Homo sapiens GN=ZBED1 PE=1 SV=1	O96006	0	984.518	9	High	2	0.2534	0	1	1	1	492.764	2.5	0.00123	58.8317	0	0.006148	0.248	2.21
1	High	Unambiguous	SIIDWLNSV			0.0515533	0.00687748	0.058	1	1	2	Q9NVW2	E3 ubiquitin-protein ligase RLIM OS=Homo sapiens GN=RLIM PE=1 SV=3	Q9NVW2	0	1046.55	9	High	2	0.1508	0	1	1	1	523.78	1.63	0.00085	81.7231	0.004716	0.03249	0.058	2.52
1	Medium	Unambiguous	SIIEFIFGV			0.112451	0.0207914	-0.04	1	1	1	Q8WU17	E3 ubiquitin-protein ligase RNF139 OS=Homo sapiens GN=RNF139 PE=1 SV=1	Q8WU17	0	1024.57	9	Medium	2	0.1584	0	1	1	1	512.789	0.22	0.00011	95.0219	0.01541	0.07579	-0.04	2.02
1	High	Unambiguous	SLLEKSLGL			0.0391488	0.00687748	0.092	1	3	3	O43324	Eukaryotic translation elongation factor 1 epsilon-1 OS=Homo sapiens GN=EEF1E1 PE=1 SV=1	C9J1V9; O43324; D6RBD7	0	959.577	9	High	2	0.1061	0	1	1	1	480.293	0.79	0.00038	52.2378	0.004716	0.02421	0.092	2.45
1	High	Unambiguous	SLLENIAKA			0.0610557	0.00817459	0.037	1	2	1	Q93074	Mediator of RNA polymerase II transcription subunit 12 OS=Homo sapiens GN=MED12 PE=1 SV=4	Q93074; Q7Z3Z5	0	958.557	9	High	2	0.1198	0	1	1	1	479.782	0.93	0.00045	45.2127	0.005621	0.03911	0.037	2.17
1	Medium	Selected	SLLESVQKL			0.116913	0.0207914	-0.045	1	2	1	Q13535	Serine/threonine-protein kinase ATR OS=Homo sapiens GN=ATR PE=1 SV=3	D6RIG7; Q13535	0	1016.6	9	Medium	2	0.0278	0	1	1	1	508.803	0.64	0.00033	50.4212	0.01541	0.07909	-0.045	2.52
1	High	Unambiguous	SIIEVLSKIDSEGGVSANHT			5.2163e-09	0	2.0221	1	6	2	P51659	Peroxisomal multifunctional enzyme type 2 OS=Homo sapiens GN=HSD17B4 PE=1 SV=3	E7ET17; P51659; E7ER27; E7EWE5; G5E9S2; E7EPL9	0	2056.06	20	High	3	0.3182	0	1	1	1	686.026	3.51	0.0024	61.7212	0	9.97502e-10	2.0221	4.4
1	High	Unambiguous	SLLGGDVVSV			0.0394678	0.00687748	0.091	1	2	2	Q99576	TSC22 domain family protein 3 OS=Homo sapiens GN=TSC22D3 PE=1 SV=2	Q99576; D6R9J1	0	945.525	10	High	2	0.287	0	1	1	1	473.266	0.32	0.00015	54.9967	0.004716	0.02519	0.087	2.3
1	High	Unambiguous	SLLGLTHGEAVQL			0.0355139	0.00687748	0.104	1	5	1	A0A0G2JPP5	Protein scribble homolog OS=Homo sapiens GN=SCRIB PE=1 SV=1	A0A0G2JPP5; A0A0G2JNZ2; A0A0G2JMS7; H0YCG0; Q14160	0	1337.74	13	High	2	0.0742	0	1	1	1	669.375	1.02	0.00068	56.8344	0.004716	0.02171	0.104	2.29
1	High	Unambiguous	SIIGRLLEV			0.0495129	0.00687748	0.063	1	2	1	P62136	Serine/threonine-protein phosphatase PP1-alpha catalytic subunit OS=Homo sapiens GN=PPP1CA PE=1 SV=1	P62136; E9PMD7	0	999.62	9	High	2	0.0815	0	1	1	1	500.313	-0.21	-0.00011	66.4294	0.004716	0.031	0.063	2.33
1	High	Unambiguous	SLLHLGALYGI			0.0567911	0.00817459	0.046	1	1	2	O00767	Acyl-CoA desaturase OS=Homo sapiens GN=SCD PE=1 SV=2	O00767	0	1156.67	11	High	2	0.1358	0	1	1	1	578.841	1.95	0.00113	68.9086	0.005621	0.03604	0.046	1.62
1	Medium	Unambiguous	SLLKEPQKV			0.157668	0.0276365	-0.084	1	1	1	Q9UBB6	Neurochondrin OS=Homo sapiens GN=NCDN PE=1 SV=1	Q9UBB6	0	1041.63	9	Medium	2	0.109	0	1	1	1	521.321	3.54	0.00184	24.9116	0.02093	0.1093	-0.084	2.11
1	Medium	Unambiguous	SLLKEPQKVQL			0.197136	0.0408615	-0.114	1	1	1	Q9UBB6	Neurochondrin OS=Homo sapiens GN=NCDN PE=1 SV=1	Q9UBB6	0	1282.77	11	Medium	2	0.3314	0	1	1	1	641.892	3.21	0.00206	37.033	0.02982	0.1399	-0.114	3.5
1	High	Unambiguous	SLLMSIHNI			0.0273712	0.00587807	0.136	1	3	1	A2A3N6	Putative PIP5K1A and PSMD4-like protein OS=Homo sapiens GN=PIPSL PE=5 SV=1	A6PW57; Q99755; A2A3N6	0	1027.56	9	High	2	0.2015	0	1	1	1	514.285	1.78	0.00091	55.3294	0.004133	0.0164	0.136	2.68
1	Medium	Selected	SLLMSIHNI	1xOxidation [M4]	1xOxidation [M4]	0.207477	0.0412433	-0.121	1	3	1	A2A3N6	Putative PIP5K1A and PSMD4-like protein OS=Homo sapiens GN=PIPSL PE=5 SV=1	A6PW57; Q99755; A2A3N6	0	1043.56	9	Medium	2	0.0308	0	1	1	3	522.281	-0.51	-0.00027	49.8081	0.03036	0.1477	-0.121	1.95
1	Medium	Unambiguous	SLLNPPETLNL			0.0938915	0.0166699	-0.017	1	1	1	P20248	Cyclin-A2 OS=Homo sapiens GN=CCNA2 PE=1 SV=2	P20248	0	1210.67	11	Medium	2	0.2376	0	1	1	1	605.838	1.31	0.00079	64.5137	0.01287	0.06233	-0.017	2.82
1	High	Unambiguous	SLLNQPKAV			0.0230624	0.00298528	0.157	1	2	2	Q9HAW4	Claspin OS=Homo sapiens GN=CLSPN PE=1 SV=3	Q9HAW4; E7ESG2	0	969.573	9	High	2	0.0992	0	1	1	1	485.291	1.68	0.00082	30.7267	0.002115	0.01358	0.157	2.42
1	High	Unambiguous	SLINVGLISV			0.0148319	0	0.211	1	1	2	Q92688	Acidic leucine-rich nuclear phosphoprotein 32 family member B OS=Homo sapiens GN=ANP32B PE=1 SV=1	Q92688	0	1014.62	10	High	2	0.1411	0	1	1	1	507.814	1.92	0.00098	73.3972	0.006169	0.0399	0.034	2.41
1	High	Unambiguous	SLLNVVMDL			0.05499	0.00761463	0.05	1	3	2	A0A0C4DGG9	Chromodomain-helicase-DNA-binding protein 4 OS=Homo sapiens GN=CHD4 PE=1 SV=1	A0A0C4DGG9; F5GWX5; Q14839	0	1003.55	9	High	2	0.1157	0	1	1	1	502.279	2	0.00101	87.2482	0.005256	0.03479	0.05	2.16
1	High	Unambiguous	SLLNVVMDL	1xOxidation [M7]	1xOxidation [M7]	0.041436	0.00687748	0.085	1	3	2	A0A0C4DGG9	Chromodomain-helicase-DNA-binding protein 4 OS=Homo sapiens GN=CHD4 PE=1 SV=1	A0A0C4DGG9; F5GWX5; Q14839	0	1019.54	9	High	2	0.0889	0	1	1	1	510.278	4.09	0.00208	76.4102	0.004716	0.02568	0.085	2.25
1	High	Unambiguous	SLIPDIKPLAGQEAVVDLHA			0.009929	0	0.26	1	4	1	Q9UKV3	Apoptotic chromatin condensation inducer in the nucleus OS=Homo sapiens GN=ACIN1 PE=1 SV=2	Q9UKV3; S4R3H4; G3V3B0; E7EQT4	0	2086.15	20	High	3	0.2575	0	1	1	1	696.057	0.78	0.00055	62.0711	0	0.005495	0.26	2.33
1	High	Unambiguous	SLLPPDALVGL			0.00347574	0	0.388	1	2	10	Q15437	Protein transport protein Sec23B OS=Homo sapiens GN=SEC23B PE=1 SV=2	Q15437; Q5QPE2	0	1094.65	11	High	2	0.4207	0	1	1	1	547.827	1.53	0.00084	74.0951	0	0.001783	0.388	3.09
1	Medium	Unambiguous	SIIPPLFTV			0.205972	0.0408615	-0.12	1	2	1	P51571	Translocon-associated protein subunit delta OS=Homo sapiens GN=SSR4 PE=1 SV=1	A6NLM8; P51571	0	986.592	9	Medium	2	0.2531	0	1	1	1	493.801	2.47	0.00122	80.5755	0.03036	0.1469	-0.12	1.62
1	Medium	Unambiguous	SLLPPTALVGL			0.218269	0.0474035	-0.128	1	3	1	Q15436	Protein transport protein Sec23A OS=Homo sapiens GN=SEC23A PE=1 SV=2	F5H365; G3V2R6; Q15436	0	1080.67	11	Medium	2	0.1875	0	1	1	1	540.838	1.91	0.00103	74.91	0.03471	0.1563	-0.128	2.24
1	Medium	Unambiguous	SLLPYLPML	1xOxidation [M8]	1xOxidation [M8]	0.0909729	0.0163618	-0.013	1	3	1	Q9Y4A5	Transformation/transcription domain-associated protein OS=Homo sapiens GN=TRRAP PE=1 SV=3	F2Z2U4; H0Y4W2; Q9Y4A5	0	1062.59	9	Medium	2	0.1277	0	1	1	1	531.799	0.92	0.00049	80.6063	0.01287	0.06019	-0.013	2.35
1	Medium	Unambiguous	SLLQHLIGL			0.166202	0.0301406	-0.091	1	1	1	P78395	Melanoma antigen preferentially expressed in tumors OS=Homo sapiens GN=PRAME PE=1 SV=1	P78395	0	993.609	9	Medium	2	0.3385	0	1	1	1	497.31	2.74	0.00136	71.6625	0.02256	0.1159	-0.091	1.92
1	High	Unambiguous	SLLQLVHSC			0.0144721	0	0.214	1	2	1	Q9BXW9	Fanconi anemia group D2 protein OS=Homo sapiens GN=FANCD2 PE=1 SV=2	Q9BXW9; H7BZJ7	0	999.529	9	High	2	0.061	0	1	1	1	500.269	1.88	0.00094	55.5044	0	0.00829	0.214	2.13
1	Medium	Unambiguous	SIIQRLLEV			0.0711004	0.0115824	0.018	1	4	2	P36873	Serine/threonine-protein phosphatase PP1-gamma catalytic subunit OS=Homo sapiens GN=PPP1CC PE=1 SV=1	A0A087WYY5; P36873; F8VR82; F8VYE8	0	1070.66	9	High	2	0.1658	0	1	1	1	535.832	0.42	0.00023	68.8547	0.007849	0.04595	0.018	1.93
1	High	Unambiguous	SILSEVQQA			0.0346584	0.00687748	0.107	1	1	2	P09874	Poly [ADP-ribose] polymerase 1 OS=Homo sapiens GN=PARP1 PE=1 SV=4	P09874	0	974.515	9	High	2	0.2824	0	1	1	1	487.761	-0.18	-9e-05	47.641	0.004716	0.02115	0.107	3.01
1	Medium	Unambiguous	SLLSFLFKA			0.167453	0.0301406	-0.092	1	2	1	Q9NPH2	Inositol-3-phosphate synthase 1 OS=Homo sapiens GN=ISYNA1 PE=1 SV=1	Q9NPH2; J3QS51	0	1025.6	9	Medium	2	0.1943	0	1	1	1	513.306	0.79	0.00041	81.6525	0.02323	0.1172	-0.092	2.11
1	High	Unambiguous	SLISGIIRA			0.0232514	0.00298528	0.156	1	1	2	Q53GS7	Nucleoporin GLE1 OS=Homo sapiens GN=GLE1 PE=1 SV=2	Q53GS7	0	929.578	9	High	2	0.066	0	1	1	1	465.293	0.82	0.00038	52.7718	0.002115	0.01379	0.156	1.97
1	Medium	Unambiguous	SLLSGRISTL			0.194263	0.0405263	-0.112	1	8	1	Q9Y597	BTB/POZ domain-containing protein KCTD3 OS=Homo sapiens GN=KCTD3 PE=1 SV=2	H0Y566; M0R0S1; M0R2P6; M0QZF2; M0QYJ9; Q8TBC3; M0R2U6; Q9Y597	0	1046.62	10	Medium	2	0.1276	0	1	1	1	523.814	0.44	0.00023	49.7174	0.0293	0.1373	-0.112	1.96
1	Medium	Unambiguous	SLLSHVEQL			0.125358	0.0236981	-0.054	1	4	1	B1AK44	Mitotic spindle assembly checkpoint protein MAD2B OS=Homo sapiens GN=MAD2L2 PE=1 SV=1	Q9UI95; B1AK43; B1AK44; B1AK45	0	1025.56	9	Medium	2	0.0607	0	1	1	1	513.285	0.32	0.00016	51.2407	0.01727	0.08536	-0.054	2.47
1	High	Unambiguous	SLLSLLVHC			0.0117931	0	0.239	1	1	2	Q6P9B9	Integrator complex subunit 5 OS=Homo sapiens GN=INTS5 PE=1 SV=1	Q6P9B9	0	984.555	9	High	2	0.346	0	1	1	1	492.782	1.25	0.00062	78.0066	0.002115	0.01128	0.179	2.11
1	Medium	Unambiguous	SLLSSVFKL			0.0751878	0.0123618	0.011	1	4	2	Q7Z695	Uncharacterized aarF domain-containing protein kinase 2 OS=Homo sapiens GN=ADCK2 PE=2 SV=1	Q7Z695; H7C4I2; H7C5M5; C9JE15	0	993.598	9	High	2	0.2247	0	1	1	1	497.304	1.94	0.00097	73.081	0.009029	0.04897	0.011	2.27
1	High	Unambiguous	SLITDFFWGI			0.00478626	0	0.349	1	3	1	Q9Y6D0	Selenoprotein K OS=Homo sapiens GN=SELENOK PE=1 SV=3	F8WAX7; Q9Y6D0; F6XHT0	0	1198.61	10	High	2	0.0595	0	1	1	3	599.812	1.85	0.00111	100.708	0	0.002522	0.349	1.85
1	High	Unambiguous	SILTIDDGIFEV			0.000576206	0	0.607	1	5	5	A0A0G2JIW1	Heat shock 70 kDa protein 1B OS=Homo sapiens GN=HSPA1B PE=1 SV=1	V9GZ37; A0A0G2JIW1; P0DMV9; P34931; Q53FA3	0	1321.69	12	High	2	0.417	0	1	1	1	661.349	2.18	0.00144	78.8852	0.005621	0.03567	0.047	2.71
1	High	Unambiguous	SLITLIEKV			0.0645856	0.0096325	0.03	1	1	1	O75976	Carboxypeptidase D OS=Homo sapiens GN=CPD PE=1 SV=2	O75976	0	1015.64	9	High	2	0.2238	0	1	1	1	508.324	0.76	0.00039	69.6054	0.006566	0.04145	0.03	2.77
1	High	Selected	SLLTSPPKA			0.0366869	0.00687748	0.1	1	1	1	Q14669	E3 ubiquitin-protein ligase TRIP12 OS=Homo sapiens GN=TRIP12 PE=1 SV=1	Q14669	0	913.535	9	High	2		0	2	2	2	457.272	0.75	0.00034	30.9059	0.004716	0.0224	0.1	2.16
1	Medium	Unambiguous	SLLTVIEKL			0.172542	0.0336048	-0.096	1	2	1	B9EGE7	ZNF507 protein OS=Homo sapiens GN=ZNF507 PE=1 SV=1	B9EGE7; Q8TCN5	0	1015.64	9	Medium	2	0.1111	0	1	1	1	508.325	2.15	0.00109	75.4905	0.02469	0.121	-0.096	2.07
1	High	Unambiguous	SLMDPPGTAL	1xOxidation [M3]	1xOxidation [M3]	0.016632	0.00217249	0.197	1	5	1	A0A0B4J1W0	Mediator of RNA polymerase II transcription subunit 24 OS=Homo sapiens GN=MED24 PE=1 SV=1	F5GY88; F5H5K2; B9TX62; O75448; A0A0B4J1W0	0	1017.49	10	High	2	0.2667	0	1	1	1	509.251	2.15	0.00109	37.4305	0.001539	0.009587	0.197	2.4
1	Medium	Unambiguous	SLMEESGICKV	1xOxidation [M3]	1xOxidation [M3]	0.158863	0.0276365	-0.085	1	1	2	P53609	Geranylgeranyl transferase type-1 subunit beta OS=Homo sapiens GN=PGGT1B PE=1 SV=2	P53609	0	1211.56	11	Medium	2	0.2056	0	1	1	1	606.289	4.62	0.0028	35.128	0.02157	0.1146	-0.09	2.87
1	High	Unambiguous	SLMLLIRQL	1xOxidation [M3]	1xOxidation [M3]	0.0388324	0.00687748	0.093	1	1	2	Q99741	Cell division control protein 6 homolog OS=Homo sapiens GN=CDC6 PE=1 SV=1	Q99741	0	1102.67	9	High	2	0.0972	0	1	1	1	551.838	2.26	0.00125	62.663	0.004716	0.0238	0.093	2.16
1	Medium	Unambiguous	SLNCIIAMVDKL	1xOxidation [M8]	1xOxidation [M8]	0.183125	0.0369752	-0.104	1	5	1	E7EQN9	Type II inositol 3,4-bisphosphate 4-phosphatase OS=Homo sapiens GN=INPP4B PE=1 SV=1	O15327; D6RJC3; E9PCZ3; E9PHC0; E7EQN9	0	1335.7	12	Medium	2	0.0772	0	1	1	1	668.357	3.77	0.00252	81.2737	0.02686	0.1288	-0.104	2.72
1	Medium	Unambiguous	SLNECFVKV			0.0705342	0.0115824	0.019	1	3	2	Q12948	Forkhead box protein C1 OS=Homo sapiens GN=FOXC1 PE=1 SV=3	Q99958; O43638; Q12948	0	1038.53	9	High	2	0.083	0	1	1	1	519.768	0.6	0.00031	47.5674	0.007849	0.04555	0.019	2.29
1	Medium	Unambiguous	SLNGNQVTV			0.212046	0.0431692	-0.124	1	1	1	Q2KHR3	Glutamine and serine-rich protein 1 OS=Homo sapiens GN=QSER1 PE=1 SV=3	Q2KHR3	0	931.484	9	Medium	2	0.087	0	1	1	1	466.248	3.7	0.00172	29.0726	0.03202	0.1514	-0.124	2.3
1	Medium	Selected	SLPVEVQEV			0.08814	0.0151381	-0.009	1	3	1	Q96P16	Regulation of nuclear pre-mRNA domain-containing protein 1A OS=Homo sapiens GN=RPRD1A PE=1 SV=1	Q96P16; A0A0C4DGQ6; K7EP82	0	999.536	9	Medium	2	0	0	1	1	1	500.272	1.27	0.00064	45.6858	0.01223	0.05796	-0.009	1.83
1	Medium	Unambiguous	SLQETIQSL			0.147268	0.0267379	-0.075	1	4	1	Q6NUQ4	Transmembrane protein 214 OS=Homo sapiens GN=TMEM214 PE=1 SV=2	H7BZI0; H7C008; H7C085; Q6NUQ4	0	1018.54	9	Medium	2	0.1448	0	1	1	1	509.775	1.53	0.00078	53.3714	0.02048	0.1015	-0.075	2.21
1	Medium	Unambiguous	SLQSTILGV			0.0776236	0.0125442	0.007	1	3	2	Q86WA8	Lon protease homolog 2, peroxisomal OS=Homo sapiens GN=LONP2 PE=1 SV=1	E7EN44; Q86WA8; H3BUW8	0	917.53	9	High	2	0.1909	0	1	1	1	459.269	0.71	0.00032	58.0185	0.009029	0.05034	0.007	2.41
1	High	Unambiguous	SLSDHLLRA			0.0252281	0.00298528	0.146	1	2	1	Q93008	Probable ubiquitin carboxyl-terminal hydrolase FAF-X OS=Homo sapiens GN=USP9X PE=1 SV=3	O00507; Q93008	0	1011.56	9	High	2	0.1046	0	1	1	1	506.284	3.12	0.00158	32.8433	0.002115	0.01496	0.146	2.39
1	High	Unambiguous	SLSESWYNL			0.0275951	0.00687748	0.135	1	2	1	Q16531	DNA damage-binding protein 1 OS=Homo sapiens GN=DDB1 PE=1 SV=1	Q16531; F5GY55	0	1098.51	9	High	2	0.237	0	1	1	1	549.76	1.97	0.00108	61.4178	0.004716	0.01655	0.135	2.7
1	High	Unambiguous	SISNEVPEHPCVSPV			0.0507275	0.00687748	0.06	1	2	1	Q9UMS4	Pre-mRNA-processing factor 19 OS=Homo sapiens GN=PRPF19 PE=1 SV=1	Q9UMS4; F5GY56	0	1593.76	15	High	2	0.1974	0	1	1	1	797.385	2.61	0.00208	39.5745	0.004716	0.03192	0.06	2.28
1	Medium	Unambiguous	SLSNIQQHSV			0.149525	0.027503	-0.077	1	3	1	P78536	Disintegrin and metalloproteinase domain-containing protein 17 OS=Homo sapiens GN=ADAM17 PE=1 SV=1	E7EUI5; A6H8L4; P78536	0	1112.57	10	Medium	2	0.1464	0	1	1	1	556.79	3.66	0.00204	25.0783	0.02051	0.1035	-0.077	2.8
1	Medium	Unambiguous	SLSSLLVKL			0.157668	0.0276365	-0.084	1	2	1	J3KNF5	Centrosomal protein of 290 kDa OS=Homo sapiens GN=CEP290 PE=1 SV=1	J3KNF5; O15078	0	959.614	9	Medium	2	0.2579	0	1	1	1	480.311	0.33	0.00016	63.9758	0.02093	0.1096	-0.084	2.52
1	Medium	Unambiguous	SLSSSLKTC			0.176447	0.0336048	-0.099	1	4	1	A0A1W2PQ47	Squalene synthase OS=Homo sapiens GN=FDFT1 PE=1 SV=1	E9PJG4; E9PNM1; A0A1W2PQ47; P37268	0	925.466	9	Medium	2	0.2744	0	1	1	1	463.238	2.59	0.0012	26.4051	0.02503	0.1242	-0.099	2.15
1	Medium	Unambiguous	SLTGHISTV			0.173835	0.0336048	-0.097	1	2	1	O43660	Pleiotropic regulator 1 OS=Homo sapiens GN=PLRG1 PE=1 SV=1	H0YA24; O43660	0	914.494	9	Medium	2	0.1586	0	1	1	1	457.752	2.75	0.00126	28.8942	0.02469	0.122	-0.097	2.27
1	Medium	Unambiguous	SLTSKIPAL			0.164958	0.0285958	-0.09	1	2	2	Q14157	Ubiquitin-associated protein 2-like OS=Homo sapiens GN=UBAP2L PE=1 SV=2	F8W726; Q14157	0	929.567	9	Medium	2	0.0184	0	1	1	1	465.288	1.47	0.00069	45.0197	0.03547	0.1605	-0.131	2.17
1	High	Unambiguous	SLVDGYFRL			0.02671	0.00441616	0.139	1	5	1	P23458	Tyrosine-protein kinase JAK1 OS=Homo sapiens GN=JAK1 PE=1 SV=2	E9PPF2; E9PM19; H0YE41; P29597; P23458	0	1069.57	9	High	2	0.2689	0	1	1	1	535.288	1.26	0.00067	61.8776	0.00313	0.01592	0.139	2.38
1	Medium	Selected	SLWDALKYL			0.0833824	0.0138577	-0.002	1	1	1	Q8IW92	Beta-galactosidase-1-like protein 2 OS=Homo sapiens GN=GLB1L2 PE=2 SV=1	Q8IW92	0	1108.6	9	Medium	2		0.0062	2	2	2	554.807	2.06	0.00114	83.6803	0.01108	0.05455	-0.002	1.6
1	High	Unambiguous	SLWFKPEEL			0.0417733	0.00687748	0.084	1	2	1	Q32Q12	Nucleoside diphosphate kinase OS=Homo sapiens GN=NME1-NME2 PE=1 SV=1	P22392; Q32Q12	0	1148.6	9	High	2	0.1667	0	1	1	1	574.804	1.21	0.00069	60.8056	0.004716	0.02593	0.084	2.28
1	High	Unambiguous	SLWGQPAEA			0.0567911	0.00817459	0.046	1	1	1	P29400	Collagen alpha-5(IV) chain OS=Homo sapiens GN=COL4A5 PE=1 SV=2	P29400	0	958.463	9	High	2	0.2333	0	1	1	1	479.735	0.77	0.00037	42.2732	0.005621	0.03586	0.046	1.5
1	High	Unambiguous	SLWKEVSEL			0.013011	0	0.227	1	1	1	Q03933	Heat shock factor protein 2 OS=Homo sapiens GN=HSF2 PE=1 SV=1	Q03933	0	1090.58	9	High	2	0.1133	0	1	1	1	545.793	0.58	0.00032	58.6117	0	0.007356	0.227	2.03
1	High	Unambiguous	SLWPMTFGL			0.0352264	0.00687748	0.105	1	5	1	F5GXJ1	NADH dehydrogenase [ubiquinone] iron-sulfur protein 7, mitochondrial OS=Homo sapiens GN=NDUFS7 PE=1 SV=1	F5H5N1; F5GXJ1; A0A087WTI3; A0A087WXF6; O75251	0	1051.53	9	High	2	0.0826	0	1	1	1	526.268	-0.22	-0.00012	86.6786	0.004716	0.02144	0.105	2.42
1	Medium	Selected	SLWPMTFGL	1xOxidation [M5]	1xOxidation [M5]	0.114217	0.0207914	-0.042	1	5	1	F5GXJ1	NADH dehydrogenase [ubiquinone] iron-sulfur protein 7, mitochondrial OS=Homo sapiens GN=NDUFS7 PE=1 SV=1	F5H5N1; F5GXJ1; A0A087WTI3; A0A087WXF6; O75251	0	1067.52	9	Medium	2		0.05	2	2	2	534.266	1.68	0.0009	76.6582	0.01541	0.07659	-0.042	2.09
1	High	Unambiguous	SLYDWNVKL			0.0330082	0.00687748	0.113	1	1	1	Q7Z7E8	Ubiquitin-conjugating enzyme E2 Q1 OS=Homo sapiens GN=UBE2Q1 PE=1 SV=1	Q7Z7E8	0	1137.59	9	High	2	0.1467	0	1	1	1	569.302	2.28	0.0013	60.5839	0.004716	0.02	0.113	2.25
1	High	Unambiguous	SLYEMVSRV			0.0586495	0.00817459	0.042	1	1	1	Q08945	FACT complex subunit SSRP1 OS=Homo sapiens GN=SSRP1 PE=1 SV=1	Q08945	0	1083.55	9	High	2	0.3012	0	1	1	1	542.28	1.72	0.00093	51.5466	0.005621	0.03726	0.042	2.59
1	High	Unambiguous	SLYEMVSRV	1xOxidation [M5]	1xOxidation [M5]	0.017612	0.00298528	0.19	1	1	4	Q08945	FACT complex subunit SSRP1 OS=Homo sapiens GN=SSRP1 PE=1 SV=1	Q08945	0	1099.55	9	High	2	0.2847	0	1	1	1	550.277	1.77	0.00097	37.5624	0.004716	0.02196	0.103	2.81
1	Medium	Unambiguous	SLYGGTITI			0.149525	0.027503	-0.077	1	1	1	Q5VTR2	E3 ubiquitin-protein ligase BRE1A OS=Homo sapiens GN=RNF20 PE=1 SV=2	Q5VTR2	0	924.504	9	Medium	2	0.1276	0	1	1	1	462.756	0.96	0.00045	55.1322	0.02051	0.1028	-0.077	1.96
1	Medium	Unambiguous	SLYKNKEIFL			0.0938915	0.0166699	-0.017	1	4	2	P14625	Endoplasmin OS=Homo sapiens GN=HSP90B1 PE=1 SV=1	P14625; F8W026; A0A1W2PRR1; Q96GW1	0	1254.71	10	Medium	2	0.1818	0	1	1	1	627.86	2.06	0.00129	42.9137	0.03285	0.1527	-0.125	1.98
1	Medium	Unambiguous	SIYPSPTGV			0.201513	0.0408615	-0.117	1	1	2	Q6P2Q9	Pre-mRNA-processing-splicing factor 8 OS=Homo sapiens GN=PRPF8 PE=1 SV=2	Q6P2Q9	0	920.472	9	Medium	2	0.2325	0	1	1	1	460.74	0.76	0.00035	39.4066	0.03914	0.182	-0.147	2.28
1	High	Unambiguous	SLYSQVHQI			0.0424561	0.00687748	0.082	1	2	1	Q93074	Mediator of RNA polymerase II transcription subunit 12 OS=Homo sapiens GN=MED12 PE=1 SV=4	Q93074; Q7Z3Z5	0	1074.56	9	High	2	0.0884	0	1	1	1	537.784	2.57	0.00138	38.0245	0.004716	0.02622	0.082	2.49
1	High	Unambiguous	SMAEVDAAMAA	2xOxidation [M2; M9]	2xOxidation [M2; M9]	0.0111359	0	0.246	1	2	2	P22626	Heterogeneous nuclear ribonucleoproteins A2/B1 OS=Homo sapiens GN=HNRNPA2B1 PE=1 SV=2	A0A087WUI2; P22626	0	1098.44	11	High	2	0.3731	0	1	1	1	549.728	3.29	0.00181	20.1805	0	0.006209	0.246	2.68
1	High	Unambiguous	SMAGVVVRA	1xOxidation [M2]	1xOxidation [M2]	0.0572502	0.00817459	0.045	1	7	2	A0A087X0X3	Heterogeneous nuclear ribonucleoprotein M OS=Homo sapiens GN=HNRNPM PE=1 SV=1	M0R019; M0QZM1; A0A087X0X3; M0R0N3; M0QYQ7; P52272; M0R2T0	0	905.487	9	High	2	0.1942	0	1	1	1	453.249	3.82	0.00173	20.0805	0.005621	0.03638	0.045	2.06
1	Medium	Unambiguous	SMAQAMKGV			0.0801346	0.0125442	0.003	1	3	1	M0R1T5	Charged multivesicular body protein 2a (Fragment) OS=Homo sapiens GN=CHMP2A PE=1 SV=1	M0R1T5; O43633; M0R1L7	0	922.448	9	High	2	0.0881	0	1	1	1	461.73	3.76	0.00173	28.1907	0.009029	0.05237	0.003	2.27
1	High	Unambiguous	SMAQAMKGV	1xOxidation [M2]	1xOxidation [M2; M6]	0.0177566	0.00298528	0.189	1	3	2	M0R1T5	Charged multivesicular body protein 2a (Fragment) OS=Homo sapiens GN=CHMP2A PE=1 SV=1	M0R1T5; O43633; M0R1L7	0	938.443	9	High	2	0.1805	0	1	1	1	469.727	3.78	0.00177	16.874	0.002115	0.01033	0.189	2.05
1	High	Unambiguous	SMDEKVELYRI			0.0207396	0.00298528	0.17	1	4	1	P13073	Cytochrome c oxidase subunit 4 isoform 1, mitochondrial OS=Homo sapiens GN=COX4I1 PE=1 SV=1	H3BPG0; H3BNV9; H3BN72; P13073	0	1382.7	11	High	3	0.0506	0	1	1	1	461.572	2.56	0.00118	43.1927	0.002115	0.01212	0.17	1.78
1	High	Unambiguous	SMDEKVELYRI	1xOxidation [M2]	1xOxidation [M2]	0.0191123	0.00298528	0.18	1	4	3	P13073	Cytochrome c oxidase subunit 4 isoform 1, mitochondrial OS=Homo sapiens GN=COX4I1 PE=1 SV=1	H3BPG0; H3BNV9; H3BN72; P13073	0	1398.69	11	High	3	0.2358	0	1	1	1	466.903	0.95	0.00044	38.6216	0.002115	0.01116	0.18	3.18
1	Medium	Selected	SMDEYLGSLGL	1xOxidation [M2]	1xOxidation [M2]	0.142846	0.0264122	-0.071	1	2	1	Q9NP73	Putative bifunctional UDP-N-acetylglucosamine transferase and deubiquitinase ALG13 OS=Homo sapiens GN=ALG13 PE=1 SV=2	A0A1B0GVW6; Q9NP73	0	1200.55	11	Medium	2		0.0404	3	3	9	600.777	1.16	0.0007	61.7869	0.01955	0.0983	-0.071	1.9
1	High	Unambiguous	SMFGKLIDL	1xOxidation [M2]	1xOxidation [M2]	0.0563355	0.00761463	0.047	1	4	1	B4DJL6	Integrator complex subunit 14 OS=Homo sapiens GN=INTS14 PE=1 SV=1	B4DJL6; H3BRY6; B4DVT3; Q96SY0	0	1039.55	9	High	2	0.1631	0	1	1	1	520.279	0.58	0.0003	56.6399	0.005621	0.03585	0.047	2.33
1	Medium	Unambiguous	SMKAFISKV			0.129288	0.0240963	-0.058	1	1	1	O95905	Protein ecdysoneless homolog OS=Homo sapiens GN=ECD PE=1 SV=1	O95905	0	1010.57	9	Medium	2	0.1447	0	1	1	1	505.79	2.22	0.00112	36.3406	0.01797	0.08776	-0.058	2.28
1	Medium	Unambiguous	SMKAFISKV	1xOxidation [M2]	1xOxidation [M2]	0.082723	0.0132794	-0.001	1	1	1	O95905	Protein ecdysoneless homolog OS=Homo sapiens GN=ECD PE=1 SV=1	O95905	0	1026.57	9	Medium	3	0.0604	0	1	1	3	342.861	2.31	0.00079	24.9146	0.01108	0.05406	-0.001	1.82
1	Medium	Selected	SMLEDVQRA			0.116008	0.0207914	-0.044	1	3	2	Q9NW13	RNA-binding protein 28 OS=Homo sapiens GN=RBM28 PE=1 SV=3	C9JAA9; Q9NW13; C9JE21	0	1048.51	9	Medium	2		0.0246	2	2	4	524.76	3.76	0.00197	33.1396	0.02661	0.1272	-0.102	1.98
1	High	Unambiguous	SMLEDVQRA	1xOxidation [M2]	1xOxidation [M2]	0.0197474	0.00298528	0.176	1	3	4	Q9NW13	RNA-binding protein 28 OS=Homo sapiens GN=RBM28 PE=1 SV=3	C9JAA9; Q9NW13; C9JE21	0	1064.5	9	High	2	0.1777	0	1	1	1	532.758	3.43	0.00183	20.6352	0.005621	0.03843	0.039	2.87
1	Medium	Unambiguous	SMISKLKQA			0.0807744	0.0125442	0.002	1	2	1	Q13616	Cullin-1 OS=Homo sapiens GN=CUL1 PE=1 SV=2	A0A0C4DGX4; Q13616	0	1005.58	9	High	2	0.178	0	1	1	1	503.293	2.76	0.00139	25.8853	0.009029	0.05276	0.002	1.91
1	High	Unambiguous	SMISKLKQA	1xOxidation [M2]	1xOxidation [M2]	0.0120865	0	0.236	1	2	2	Q13616	Cullin-1 OS=Homo sapiens GN=CUL1 PE=1 SV=2	A0A0C4DGX4; Q13616	0	1021.57	9	High	3	0.1394	0	1	1	1	341.196	1.77	0.0006	14.3156	0	0.006776	0.236	2.08
1	High	Unambiguous	SMMDPNHFL	2xOxidation [M2; M3]	2xOxidation [M2; M3]	0.0385185	0.00687748	0.094	1	1	2	Q8IWV8	E3 ubiquitin-protein ligase UBR2 OS=Homo sapiens GN=UBR2 PE=1 SV=1	Q8IWV8	0	1123.45	9	High	2	0.3171	0	1	1	1	562.233	3.75	0.00211	33.6901	0.009029	0.05344	0	2.87
1	High	Unambiguous	SMMDVDHQI	1xOxidation [M2]	1xOxidation [M2; M3]	0.0460375	0.00687748	0.072	1	3	4	P48643	T-complex protein 1 subunit epsilon OS=Homo sapiens GN=CCT5 PE=1 SV=1	E9PCA1; B7ZAR1; P48643	0	1091.45	9	High	2	0.0504	0	1	1	1	546.231	4.05	0.00221	27.4814	0.004716	0.02877	0.072	2.38
1	High	Unambiguous	SMMDVDHQI	2xOxidation [M2; M3]	2xOxidation [M2; M3]	0.0264931	0.00298528	0.14	1	3	3	P48643	T-complex protein 1 subunit epsilon OS=Homo sapiens GN=CCT5 PE=1 SV=1	E9PCA1; B7ZAR1; P48643	0	1107.44	9	High	2	0.3259	0	1	1	1	554.228	2.96	0.00164	19.1396	0.002115	0.01589	0.14	2.24
1	Medium	Unambiguous	SMNTHLKAV			0.198586	0.0408615	-0.115	1	1	1	P62314	Small nuclear ribonucleoprotein Sm D1 OS=Homo sapiens GN=SNRPD1 PE=1 SV=1	P62314	0	1000.52	9	Medium	3	0.1656	0	1	1	1	334.18	1.73	0.00058	20.233	0.02982	0.1406	-0.115	1.57
1	High	Unambiguous	SMVDVVMLL	1xOxidation [M7]	1xOxidation [M7]	0.026278	0.00298528	0.141	1	4	3	A0A0G2JK23	Large proline-rich protein BAG6 OS=Homo sapiens GN=BAG6 PE=1 SV=1	A0A024RCR6; A0A0G2JL47; A0A0G2JK23; P46379	0	1022.53	9	High	2	0.2251	0	1	1	1	511.768	2.91	0.00149	74.7297	0.007849	0.04656	0.016	2.31
1	Medium	Unambiguous	SMVDVVMLL	2xOxidation [M2; M7]	2xOxidation [M2; M7]	0.129288	0.0240963	-0.058	1	4	1	A0A0G2JK23	Large proline-rich protein BAG6 OS=Homo sapiens GN=BAG6 PE=1 SV=1	A0A024RCR6; A0A0G2JL47; A0A0G2JK23; P46379	0	1038.52	9	Medium	2	0.1324	0	1	1	1	519.764	0.65	0.00034	63.2543	0.0182	0.08832	-0.058	2.04
1	Medium	Unambiguous	SMYDKVLML	2xOxidation [M2; M8]	2xOxidation [M2; M8]	0.158863	0.0276365	-0.085	1	4	1	Q9Y5Q8	General transcription factor 3C polypeptide 5 OS=Homo sapiens GN=GTF3C5 PE=1 SV=2	Q5T7U4; Q5T7U1; Q5T7U0; Q9Y5Q8	0	1131.54	9	Medium	2	0.1293	0	1	1	1	566.276	2.23	0.00126	46.0222	0.02093	0.1103	-0.085	2.32
1	High	Unambiguous	SMYGVDLHHA	1xOxidation [M2]	1xOxidation [M2]	0.00112008	0	0.526	1	11	3	Q9Y2J2	Band 4.1-like protein 3 OS=Homo sapiens GN=EPB41L3 PE=1 SV=2	E9PK52; A0A0A0MRA8; A0A1B0GTF8; A0A0C4DH22; E9PHY5; Q4VXN0; O43491; A8K968; E9PII3; Q9Y2J2; Q9H4G0	0	1145.5	10	High	3	0.3043	0	1	1	1	382.507	2.7	0.00103	25.3685	0	0.0006013	0.511	2.76
1	High	Unambiguous	SMYGVDLHKA			0.00482568	0	0.348	1	3	2	P11171	Protein 4.1 OS=Homo sapiens GN=EPB41 PE=1 SV=4	A0A1B0GWG0; Q4VB86; P11171	0	1120.55	10	High	2	0.0599	0	1	1	1	560.779	4.81	0.0027	30.0822	0	0.002549	0.348	2.17
1	High	Unambiguous	SMYGVDLHKA	1xOxidation [M2]	1xOxidation [M2]	0.00238301	0	0.434	1	3	6	P11171	Protein 4.1 OS=Homo sapiens GN=EPB41 PE=1 SV=4	A0A1B0GWG0; Q4VB86; P11171	0	1136.54	10	High	2	0.2094	0	1	1	1	568.775	1.49	0.00085	24.482	0.002115	0.01224	0.169	2.34
1	Medium	Selected	SMYSKPECL	1xOxidation [M2]	1xOxidation [M2]	0.13333	0.0255053	-0.062	1	4	1	Q9ULH1	Arf-GAP with SH3 domain, ANK repeat and PH domain-containing protein 1 OS=Homo sapiens GN=ASAP1 PE=1 SV=4	Q9ULH1; H0YBF7; H0YBM4; A0A0A0MRE5	0	1073.46	9	Medium	2	0.019	0	1	1	7	537.239	6.45	0.00346	27.9352	0.01895	0.09134	-0.062	1.58
1	Medium	Unambiguous	SQDEIKQEV			0.0999952	0.0176841	-0.025	1	2	1	P51530	DNA replication ATP-dependent helicase/nuclease DNA2 OS=Homo sapiens GN=DNA2 PE=1 SV=3	P51530; F8VR31	0	1075.53	9	Medium	2	0.1735	0	1	1	1	538.269	3.58	0.00192	20.4896	0.01351	0.06627	-0.025	2.19
1	Medium	Selected	SQIQEFKEA			0.185857	0.0395686	-0.106	1	5	1	J3QRS3	Myosin regulatory light chain 12A OS=Homo sapiens GN=MYL12A PE=1 SV=1	P24844; O14950; J3KTJ1; J3QRS3; P19105	0	1079.54	9	Medium	2	0.0255	0	1	1	1	540.273	2.51	0.00136	26.5446	0.02883	0.1308	-0.106	2.74
1	High	Unambiguous	SQWDSPMRV	1xOxidation [M7]	1xOxidation [M7]	0.0487191	0.00687748	0.065	1	1	2	Q7Z7G8	Vacuolar protein sorting-associated protein 13B OS=Homo sapiens GN=VPS13B PE=1 SV=2	Q7Z7G8	0	1121.5	9	High	2	0.2735	0	1	1	1	561.258	4.16	0.00233	28.6806	0.004716	0.03039	0.065	2.45
1	Medium	Unambiguous	SQYPEIIFL			0.137486	0.0257772	-0.066	1	4	1	Q9BQ52	Zinc phosphodiesterase ELAC protein 2 OS=Homo sapiens GN=ELAC2 PE=1 SV=2	G5E9D5; H7C2I4; Q9BQ52; E7ES68	0	1109.59	9	Medium	2	0.1232	0	1	1	1	555.298	0.29	0.00016	76.957	0.01902	0.09388	-0.066	2.11
1	Medium	Selected	SRQFSSR	1xAcetyl [N-Term]	1xAcetyl [N-Term]	0.0968982	0.0173212	-0.021	1	1	1	sp		sp	0	909.454	7	Medium	2	0	0	1	1	3	455.232	3.04	0.00138	14.1939	0.01325	0.06438	-0.021	1.91
1	Medium	Unambiguous	SSCGWVHGV			0.107305	0.0194675	-0.034	1	2	1	A0A1W2PNV4	Uncharacterized protein OS=Homo sapiens PE=4 SV=1	O15143; A0A1W2PNV4	0	931.409	9	Medium	2	0.1154	0	1	1	1	466.208	-0.08	-4e-05	37.0105	0.01502	0.07202	-0.034	1.82
1	Medium	Unambiguous	STAAKIMGV	1xOxidation [M7]	1xOxidation [M7]	0.0683124	0.0115824	0.023	1	5	1	Q8WWY3	U4/U6 small nuclear ribonucleoprotein Prp31 OS=Homo sapiens GN=PRPF31 PE=1 SV=2	E7EVX8; E7EU94; Q8WWY3; E7EN72; E7ESX0	0	893.476	9	High	2	0.0792	0	1	1	1	447.243	2.64	0.00118	20.5302	0.007849	0.04379	0.023	2.02
1	High	Unambiguous	STCGKCGYPA			0.0378982	0.00687748	0.096	1	3	3	P61927	60S ribosomal protein L37 OS=Homo sapiens GN=RPL37 PE=1 SV=2	D6R9X9; D6RG19; P61927	0	986.407	10	High	2	0.3991	0	1	1	1	493.709	2.99	0.00147	17.5431	0.004716	0.02331	0.096	2.23
1	High	Unambiguous	STFDHPELVKL			0.0163621	0.00217249	0.199	1	3	1	P78371	T-complex protein 1 subunit beta OS=Homo sapiens GN=CCT2 PE=1 SV=4	P78371; F5GWF6; F8VQ14	0	1285.68	11	High	2	0.1932	0	1	1	1	643.345	2.91	0.00187	44.9724	0.001539	0.009393	0.199	2.07
1	Medium	Selected	STFGYVHGV			0.201513	0.0408615	-0.117	1	3	1	P38606	V-type proton ATPase catalytic subunit A OS=Homo sapiens GN=ATP6V1A PE=1 SV=2	P38606; F8WDJ3; C9JVW8	0	966.468	9	Medium	2		0	2	2	2	483.737	-0.27	-0.00013	37.8852	0.02982	0.1432	-0.117	1.65
1	Medium	Selected	STFNDVEKMAA	1xOxidation [M9]	1xOxidation [M9]	0.0728253	0.0115824	0.015	1	1	1	Q9H2P0	Activity-dependent neuroprotector homeobox protein OS=Homo sapiens GN=ADNP PE=1 SV=1	Q9H2P0	0	1228.55	11	High	2	0.0161	0	1	1	3	614.781	3.19	0.00196	27.0161	0.007849	0.04727	0.015	1.86
1	High	Unambiguous	SVAEINGTMNA			0.0238277	0.00298528	0.153	1	2	1	Q14141	Septin-6 OS=Homo sapiens GN=SEPT6 PE=1 SV=4	Q14141; B1AMS2	0	1106.51	11	High	2	0.1518	0	1	1	1	553.763	3.68	0.00204	31.3531	0.002115	0.01415	0.153	2.57
1	High	Unambiguous	SVAEINGTMNA	1xOxidation [M9]	1xOxidation [M9]	0.00219527	0	0.444	1	2	2	Q14141	Septin-6 OS=Homo sapiens GN=SEPT6 PE=1 SV=4	Q14141; B1AMS2	0	1122.51	11	High	2	0.4277	0	1	1	1	561.761	4.03	0.00226	22.4523	0	0.001092	0.444	3.46
1	Medium	Unambiguous	SVAGKIHTV			0.162496	0.0276365	-0.088	1	3	1	Q53S48	Putative uncharacterized protein ALF OS=Homo sapiens GN=ALF PE=4 SV=1	Q53S48; A0A0A6YYG5; Q9Y6Q2	0	911.531	9	Medium	2	0.1485	0	1	1	1	456.27	2.32	0.00106	17.4943	0.02128	0.1133	-0.088	2.02
1	Medium	Unambiguous	SVAGSVERV			0.138543	0.0257772	-0.067	1	4	1	Q13868	Exosome complex component RRP4 OS=Homo sapiens GN=EXOSC2 PE=1 SV=2	A3KFL1; A3KFL2; Q13868; A3KFL5	0	903.489	9	Medium	2	0.1843	0	1	1	1	452.251	4.94	0.00223	22.6842	0.01902	0.09504	-0.067	2.17
1	Medium	Unambiguous	SVASSVKGV			0.081419	0.0125442	0.001	1	1	2	Q9BUT1	3-hydroxybutyrate dehydrogenase type 2 OS=Homo sapiens GN=BDH2 PE=1 SV=2	Q9BUT1	0	833.473	9	High	2	0.0857	0	1	1	1	417.241	1.83	0.00076	21.1822	0.009029	0.05313	0.001	1.05
1	High	Unambiguous	SVCEWYQRV			0.028278	0.00687748	0.132	1	1	1	P14854	Cytochrome c oxidase subunit 6B1 OS=Homo sapiens GN=COX6B1 PE=1 SV=2	P14854	0	1169.54	9	High	2	0.2509	0	1	1	1	585.275	1.47	0.00086	46.6339	0.004716	0.01704	0.132	2.79
1	Medium	Unambiguous	SVDAHTAEV			0.107305	0.0194675	-0.034	1	5	1	Q09028	Histone-binding protein RBBP4 OS=Homo sapiens GN=RBBP4 PE=1 SV=3	H0YF10; H0YEU5; H0YCT5; Q09028; H0YDK2	0	928.437	9	Medium	2	0.2404	0	1	1	1	464.723	2.24	0.00104	17.342	0.01502	0.07196	-0.034	2.08
1	High	Unambiguous	SVDGVIKEV			0.0591232	0.00817459	0.041	1	7	1	G3V3D1	Epididymal secretory protein E1 (Fragment) OS=Homo sapiens GN=NPC2 PE=1 SV=1	G3V3E8; H0YIZ1; G3V2V8; G3V3D1; E7EMS2; P61916; J3KMY5	0	945.525	9	High	2	0.0899	0	1	1	1	473.267	1.09	0.00052	35.2382	0.005621	0.03773	0.041	1.89
1	Medium	Unambiguous	SVDSKPPVI			0.124393	0.0236981	-0.053	1	3	1	Q6ZSZ5	Rho guanine nucleotide exchange factor 18 OS=Homo sapiens GN=ARHGEF18 PE=1 SV=3	A0A087WZG4; M0QZS0; Q6ZSZ5	0	941.53	9	Medium	2	0.2037	0	1	1	1	471.271	4.12	0.00194	28.8976	0.01727	0.08414	-0.053	1.62
1	High	Unambiguous	SVGTQPPAV			0.0545485	0.00761463	0.051	1	1	1	Q92585	Mastermind-like protein 1 OS=Homo sapiens GN=MAML1 PE=1 SV=3	Q92585	0	855.457	9	High	2	0.1596	0	1	1	1	428.233	3.02	0.00129	25.924	0.005256	0.03451	0.051	1.88
1	Medium	Unambiguous	SVHKGFAFV			0.169981	0.0322838	-0.094	1	19	1	P07910	Heterogeneous nuclear ribonucleoproteins C1/C2 OS=Homo sapiens GN=HNRNPC PE=1 SV=4	B4DSU6; A0A0G2JNQ3; B4DY08; G3V3K6; G3V4C1; A0A0G2JPF8; G3V4W0; O60812; P07910; G3V575; P0DMR1; G3V251; B2R5W2; G3V2Q1; G3V4M8; B2RXH8; G3V576; G3V5X6; G3V555	0	991.536	9	Medium	2	0.0567	0	1	1	1	496.272	1.01	0.0005	36.432	0.02394	0.1184	-0.094	1.94
1	High	Unambiguous	SVLDLLVQL			0.0572502	0.00817459	0.045	1	2	2	Q96RT7	Gamma-tubulin complex component 6 OS=Homo sapiens GN=TUBGCP6 PE=1 SV=3	E7EQL8; Q96RT7	0	999.608	9	High	2	0.2062	0	1	1	1	500.308	0.03	2e-05	88.5125	0.005621	0.03635	0.045	2.57
1	Medium	Unambiguous	SVLEDPVHAV			0.0860703	0.0151381	-0.006	1	2	1	B4DR61	Protein transport protein Sec61 subunit alpha isoform 1 OS=Homo sapiens GN=SEC61A1 PE=1 SV=1	B4DR61; P61619	0	1065.56	10	Medium	2	0.1111	0	1	1	1	533.283	1.87	0.001	39.4253	0.01189	0.05656	-0.006	2.07
1	High	Unambiguous	SVIEQLFFV			0.0205709	0.00298528	0.171	1	3	1	P10589	COUP transcription factor 1 OS=Homo sapiens GN=NR2F1 PE=1 SV=1	P24468; F1DAL9; P10589	0	1081.59	9	High	2	0.2778	0	1	1	1	541.3	0	0	84.416	0.002115	0.01206	0.171	1.98
1	Medium	Unambiguous	SVIGSLNGV			0.158863	0.0276365	-0.085	1	4	1	Q9BT04	Protein fuzzy homolog OS=Homo sapiens GN=FUZ PE=1 SV=1	E9PKJ4; Q9BT04; M0QYI7; G5E9A4	0	845.473	9	Medium	2	0.0976	0	1	1	1	423.241	2.59	0.0011	45.149	0.02093	0.1098	-0.085	1.64
1	High	Unambiguous	SVITQVFHV			0.0460375	0.00687748	0.072	1	10	2	A0A024R4E5	High density lipoprotein binding protein (Vigilin), isoform CRA_a OS=Homo sapiens GN=HDLBP PE=1 SV=1	Q00341; C9JES8; A0A024R4E5; C9JHZ8; C9JHS7; C9JT62; C9JK79; C9JZI8; C9JIZ1; C9J5E5	0	1029.57	9	High	2	0.2182	0	1	1	1	515.29	0.75	0.00039	58.9221	0.004716	0.03081	0.064	2.75
1	Medium	Unambiguous	SVSDGIHSV			0.116913	0.0207914	-0.045	1	2	1	Q9NYQ6	Cadherin EGF LAG seven-pass G-type receptor 1 OS=Homo sapiens GN=CELSR1 PE=1 SV=1	Q9NYQ6; H0Y7R9	0	900.442	9	Medium	2	0.0552	0	1	1	1	450.726	3.11	0.0014	23.3917	0.01541	0.07879	-0.045	1.81
1	High	Unambiguous	SVTSKGVVTC			0.0143541	0	0.215	1	1	1	Q15024	Exosome complex component RRP42 OS=Homo sapiens GN=EXOSC7 PE=1 SV=3	Q15024	0	980.508	10	High	2	0.356	0	1	1	1	490.759	3.17	0.00155	20.5948	0	0.008196	0.215	2.5
1	Medium	Unambiguous	SVYDGHGGEEV			0.0677676	0.0112569	0.024	1	1	1	O15355	Protein phosphatase 1G OS=Homo sapiens GN=PPM1G PE=1 SV=1	O15355	0	1148.49	11	High	2	0.256	0	1	1	1	574.749	5.05	0.0029	23.2153	0.007849	0.04377	0.024	2.5
1	Medium	Unambiguous	SVYGSLASV			0.0794997	0.0125442	0.004	1	1	2	Q01581	Hydroxymethylglutaryl-CoA synthase, cytoplasmic OS=Homo sapiens GN=HMGCS1 PE=1 SV=2	Q01581	0	882.457	9	High	2	0.3	0	1	1	1	441.733	1.16	0.00051	45.1273	0.009029	0.05166	0.004	2.3
1	Medium	Unambiguous	SVYHKPPNA			0.1206	0.0213115	-0.049	1	6	1	P63010	AP-2 complex subunit beta OS=Homo sapiens GN=AP2B1 PE=1 SV=1	A0A087WYD1; A0A087WZQ6; A0A087X253; K7EMN7; P63010; A0A087WU93	0	1012.52	9	Medium	2	0.071	0	1	1	1	506.766	3.67	0.00186	12.1327	0.01571	0.08153	-0.049	1.83
1	Medium	Selected	TFKQLVEDL			0.150665	0.027503	-0.078	1	10	1	P11362	Fibroblast growth factor receptor 1 OS=Homo sapiens GN=FGFR1 PE=1 SV=3	D2CGD1; S4R381; E7EVR7; P22607; P11362; A0A1W2PQT9; P21802; E7EU09; H7BXU9; A0A0A0MR25	0	1092.59	9	Medium	2		0.0317	2	2	4	546.8	0.11	6e-05	55.0334	0.02051	0.1036	-0.078	2.14
1	High	Unambiguous	TLAAAVPKI			0.0605669	0.00817459	0.038	1	1	1	P42858	Huntingtin OS=Homo sapiens GN=HTT PE=1 SV=2	P42858	0	883.561	9	High	2	0.3134	0	1	1	1	442.284	0.29	0.00013	42.0784	0.005621	0.03869	0.038	2.17
1	Medium	Unambiguous	TLAAIIHGA			0.0867551	0.0151381	-0.007	1	1	1	P08183	Multidrug resistance protein 1 OS=Homo sapiens GN=ABCB1 PE=1 SV=3	P08183	0	866.509	9	Medium	2	0.2277	0	1	1	1	433.759	1.36	0.00059	42.0813	0.01189	0.05714	-0.007	2.02
1	High	Unambiguous	TLADLLALR			0.00849723	0	0.279	1	3	2	A0A087WYC6	Dynein heavy chain 11, axonemal OS=Homo sapiens GN=DNAH11 PE=4 SV=1	A0A087WYC6; Q96DT5; A0A0C4DFR0	0	985.604	9	High	2	0.0777	0	1	1	1	493.306	0.8	0.00039	74.0713	0	0.004662	0.279	2.83
1	High	Unambiguous	TLADIIARL			0.0355139	0.00687748	0.104	1	1	3	Q9P2P1	Protein NYNRIN OS=Homo sapiens GN=NYNRIN PE=2 SV=3	Q9P2P1	0	985.604	9	High	2	0.1263	0	1	1	1	493.306	0.86	0.00042	74.353	0.004716	0.02166	0.104	2.85
1	High	Unambiguous	TLADLRVLFGI			0.00152995	0	0.488	1	2	2	Q9UNY4	Transcription termination factor 2 OS=Homo sapiens GN=TTF2 PE=1 SV=2	Q9UNY4; X6RI15	0	1217.73	11	High	2	0.4051	0	1	1	1	609.368	2.23	0.00136	81.6121	0	0.00074	0.488	3.11
1	High	Unambiguous	TLADLVHHV			0.0189567	0.00298528	0.181	1	3	1	Q9Y4A5	Transformation/transcription domain-associated protein OS=Homo sapiens GN=TRRAP PE=1 SV=3	F2Z2U4; H0Y4W2; Q9Y4A5	0	1004.55	9	High	2	0.2556	0	1	1	1	502.78	1.09	0.00055	42.912	0.002115	0.01103	0.181	2.23
1	High	Unambiguous	TLADYLHLL			0.0153254	0.00217249	0.207	1	2	1	Q9HAB8	Phosphopantothenate--cysteine ligase OS=Homo sapiens GN=PPCS PE=1 SV=2	Q9HAB8; Q5VVM3	0	1058.59	9	High	2	0.2093	0	1	1	1	529.799	2.99	0.00158	74.572	0.001539	0.008788	0.207	2.58
1	High	Unambiguous	TIAEGLTLAQV			0.0129049	0	0.228	1	1	1	K7EMM8	Putative oxidoreductase GLYR1 (Fragment) OS=Homo sapiens GN=GLYR1 PE=1 SV=2	K7EMM8	0	1115.63	11	High	2	0.2524	0	1	1	1	558.32	1.31	0.00073	56.3442	0	0.007279	0.228	3.09
1	High	Unambiguous	TLAEIAKVEL			0.00795788	0	0.287	1	4	1	Q15233	Non-POU domain-containing octamer-binding protein OS=Homo sapiens GN=NONO PE=1 SV=4	C9J4X2; C9JYS8; C9IZL7; Q15233	0	1086.64	10	High	2	0.2261	0	1	1	1	543.825	1.51	0.00082	53.2012	0	0.004326	0.287	2.83
1	High	Unambiguous	TLAELLVLL			0.0388324	0.00687748	0.093	1	2	1	Q15363	Transmembrane emp24 domain-containing protein 2 OS=Homo sapiens GN=TMED2 PE=1 SV=1	Q15363; E7EQ72	0	984.634	9	High	2	0.125	0	1	1	3	492.821	0.56	0.00027	96.5189	0.004716	0.02393	0.093	0.88
1	Medium	Unambiguous	TLAELQNNMV	1xOxidation [M9]	1xOxidation [M9]	0.0807744	0.0125442	0.002	1	1	1	O95235	Kinesin-like protein KIF20A OS=Homo sapiens GN=KIF20A PE=1 SV=1	O95235	0	1148.56	10	High	2	0.194	0	1	1	1	574.785	1.57	0.0009	36.5359	0.009029	0.05279	0.002	2.01
1	Medium	Unambiguous	TLAEMKAQEV			0.179093	0.0349868	-0.101	1	1	1	Q8IY81	pre-rRNA processing protein FTSJ3 OS=Homo sapiens GN=FTSJ3 PE=1 SV=2	Q8IY81	0	1119.57	10	Medium	2	0.1204	0	1	1	1	560.292	3.84	0.00215	29.7889	0.0256	0.1255	-0.101	1.91
1	High	Unambiguous	TLAETIQGL			0.0382071	0.00687748	0.095	1	3	1	Q8TEX9	Importin-4 OS=Homo sapiens GN=IPO4 PE=1 SV=2	H0YN07; H0YMR4; Q8TEX9	0	945.525	9	High	2	0.2044	0	1	1	1	473.266	-0.65	-0.00031	53.8893	0.004716	0.02342	0.095	2.74
1	High	Unambiguous	TIAEVGKWLQA			0.0105152	0	0.253	1	1	2	P35573	Glycogen debranching enzyme OS=Homo sapiens GN=AGL PE=1 SV=3	P35573	0	1215.67	11	High	2	0.2673	0	1	1	1	608.341	0.96	0.00058	54.8885	0	0.005837	0.253	3.03
1	Medium	Unambiguous	TLAGQEVLMNL	1xOxidation [M9]	1xOxidation [M9]	0.10985	0.0207914	-0.037	1	2	1	Q8NBV4	Inactive phospholipid phosphatase 7 OS=Homo sapiens GN=PLPP7 PE=2 SV=1	X6R886; Q8NBV4	0	1204.62	11	Medium	2	0.097	0	1	1	1	602.816	1.11	0.00067	58.235	0.01541	0.07347	-0.037	2.68
1	High	Unambiguous	TLAKYLMEL			0.0254347	0.00298528	0.145	2	5	2	O95067; P14635	G2/mitotic-specific cyclin-B2 OS=Homo sapiens GN=CCNB2 PE=1 SV=1;G2/mitotic-specific cyclin-B1 OS=Homo sapiens GN=CCNB1 PE=1 SV=1	E9PC90; H0YA62; O95067; P14635; H1UBN3	0	1081.6	9	High	2	0.1582	0	1	1	1	541.303	1.73	0.00094	63.772	0.002115	0.01511	0.145	1.96
1	High	Unambiguous	TLAKYLMEL	1xOxidation [M7]	1xOxidation [M7]	0.0149537	0.00217249	0.21	2	5	3	O95067; P14635	G2/mitotic-specific cyclin-B2 OS=Homo sapiens GN=CCNB2 PE=1 SV=1;G2/mitotic-specific cyclin-B1 OS=Homo sapiens GN=CCNB1 PE=1 SV=1	E9PC90; H0YA62; O95067; P14635; H1UBN3	0	1097.59	9	High	2	0.3675	0	1	1	1	549.3	1.11	0.00061	57.5903	0.001539	0.008553	0.21	2.83
1	High	Unambiguous	TIAQLVHAV			0.055435	0.00761463	0.049	1	1	2	Q14684	Ribosomal RNA processing protein 1 homolog B OS=Homo sapiens GN=RRP1B PE=1 SV=3	Q14684	0	951.562	9	High	2	0.2795	0	1	1	1	476.285	0.44	0.00021	49.5269	0.005256	0.03517	0.049	2.54
1	Medium	Unambiguous	TLAQQPTAV			0.081419	0.0125442	0.001	1	4	2	Q13952	Nuclear transcription factor Y subunit gamma OS=Homo sapiens GN=NFYC PE=1 SV=3	A0A0A0MT00; Q5T6K5; H0Y803; Q13952	0	928.51	9	High	2	0.3028	0	1	1	1	464.76	2.16	0.001	26.2572	0.009029	0.05337	0.001	2.51
1	Medium	Unambiguous	TLAQRVKEV			0.081419	0.0125442	0.001	1	1	2	Q9Y679	Ancient ubiquitous protein 1 OS=Homo sapiens GN=AUP1 PE=1 SV=1	Q9Y679	0	1043.62	9	High	2	0.2162	0	1	1	1	522.316	3.4	0.00177	22.4502	0.009029	0.05339	0.001	2.22
1	High	Unambiguous	TLASSLHTL			0.0209098	0.00298528	0.169	1	4	2	Q15345	Leucine-rich repeat-containing protein 41 OS=Homo sapiens GN=LRRC41 PE=1 SV=3	A0A087X0S7; Q15345; A0A0B4J2G4; A0A087WTU1	0	942.525	9	High	2	0.3433	0	1	1	1	471.767	1.45	0.00068	40.5815	0.002115	0.01222	0.169	2.01
1	High	Unambiguous	TLATDILMGV	1xOxidation [M8]	1xOxidation [M8]	0.0132258	0	0.225	1	1	2	O43143	Pre-mRNA-splicing factor ATP-dependent RNA helicase DHX15 OS=Homo sapiens GN=DHX15 PE=1 SV=2	O43143	0	1049.55	10	High	2	0.1889	0	1	1	1	525.281	0.48	0.00025	67.7769	0	0.007524	0.225	2.7
1	High	Unambiguous	TLDAAISKV			0.0456664	0.00687748	0.073	1	1	1	Q5T4S7	E3 ubiquitin-protein ligase UBR4 OS=Homo sapiens GN=UBR4 PE=1 SV=1	Q5T4S7	0	917.53	9	High	2	0.2247	0	1	1	1	459.269	1.64	0.00075	34.456	0.004716	0.02841	0.073	2.27
1	Medium	Unambiguous	TLDAGNIKL			0.14068	0.0260984	-0.069	1	1	1	O75400	Pre-mRNA-processing factor 40 homolog A OS=Homo sapiens GN=PRPF40A PE=1 SV=2	O75400	0	944.541	9	Medium	2	0.2119	0	1	1	1	472.775	0.91	0.00043	42.1015	0.0193	0.09667	-0.069	2.69
1	High	Unambiguous	TLDDKKVYL			0.055435	0.00761463	0.049	1	2	3	Q567U6	Coiled-coil domain-containing protein 93 OS=Homo sapiens GN=CCDC93 PE=1 SV=2	F8W9X7; Q567U6	0	1094.61	9	High	2	0.2062	0	1	1	1	547.81	2.77	0.00151	30.8696	0.006169	0.03918	0.036	2.57
1	Medium	Unambiguous	TLDEKIEKV			0.0728253	0.0115824	0.015	1	3	3	Q96GQ7	Probable ATP-dependent RNA helicase DDX27 OS=Homo sapiens GN=DDX27 PE=1 SV=2	Q96GQ7; B7Z6D5; A0A087WYH5	0	1074.6	9	High	2	0.2066	0	1	1	1	537.807	3.01	0.00162	25.022	0.007849	0.0472	0.015	3.05
1	Medium	Unambiguous	TLDENHPSI			0.0847163	0.0145619	-0.004	1	1	2	Q9P0W8	Spermatogenesis-associated protein 7 OS=Homo sapiens GN=SPATA7 PE=1 SV=3	Q9P0W8	0	1025.49	9	Medium	2	0.2323	0	1	1	1	513.25	3.07	0.00158	27.5281	0.02982	0.1425	-0.116	2.54
1	High	Unambiguous	TLDEYTTRV			0.0417733	0.00687748	0.084	1	2	2	Q16656	Nuclear respiratory factor 1 OS=Homo sapiens GN=NRF1 PE=1 SV=1	C9JP85; Q16656	0	1097.55	9	High	2	0.2201	0	1	1	1	549.279	3.08	0.00169	31.9111	0.004716	0.02579	0.084	2.68
1	High	Unambiguous	TLDVFNITI			0.0132258	0	0.225	1	1	1	Q96RL7	Vacuolar protein sorting-associated protein 13A OS=Homo sapiens GN=VPS13A PE=1 SV=2	Q96RL7	0	1035.57	9	High	2	0.1535	0	1	1	1	518.291	1.87	0.00097	79.1123	0	0.007485	0.225	2.15
1	High	Unambiguous	TIFAGTLITA			0.0596007	0.00817459	0.04	1	1	2	P03891	NADH-ubiquinone oxidoreductase chain 2 OS=Homo sapiens GN=MT-ND2 PE=1 SV=2	P03891	0	1007.58	10	High	2	0.0994	0	1	1	3	504.293	1.23	0.00062	61.6014	0.005621	0.03785	0.04	1.71
1	High	Unambiguous	TLFDYEVRL			0.0116015	0	0.241	1	3	2	A0A087WTW0	E3 ubiquitin-protein ligase UHRF1 OS=Homo sapiens GN=UHRF1 PE=1 SV=1	Q96T88; A0A087WTW0; A0A087WVR3	0	1155.6	9	High	2	0.4083	0	1	1	1	578.307	1.66	0.00096	61.8226	0.001539	0.009274	0.201	2.89
1	Medium	Unambiguous	TLFPEEVIATI			0.0909729	0.0163618	-0.013	1	3	2	O15503	Insulin-induced gene 1 protein OS=Homo sapiens GN=INSIG1 PE=1 SV=3	O15503; C9JSG8; H7C5L3	0	1232.68	11	Medium	2	0.0766	0	1	1	1	616.844	2.09	0.00129	79.2048	0.02051	0.1066	-0.081	2.61
1	Medium	Unambiguous	TLFQGIKTV			0.0661582	0.0104653	0.027	1	1	1	Q8TEY7	Ubiquitin carboxyl-terminal hydrolase 33 OS=Homo sapiens GN=USP33 PE=1 SV=2	Q8TEY7	0	1006.59	9	High	2	0.2928	0	1	1	1	503.801	2.03	0.00102	46.8303	0.007103	0.04233	0.027	2.63
1	High	Unambiguous	TLFSEPKFAQV			0.017612	0.00298528	0.19	1	2	1	Q9H425	Uncharacterized protein C1orf198 OS=Homo sapiens GN=C1orf198 PE=1 SV=1	E5RFY9; Q9H425	0	1266.67	11	High	2	0.1023	0	1	1	1	633.841	2.15	0.00136	53.415	0.002115	0.01016	0.19	1.76
1	Medium	Unambiguous	TLFTKELVL			0.117825	0.0207914	-0.046	1	2	1	Q7KZF4	Staphylococcal nuclease domain-containing protein 1 OS=Homo sapiens GN=SND1 PE=1 SV=1	H7C597; Q7KZF4	0	1063.64	9	Medium	2	0.071	0	1	1	1	532.324	1.3	0.00069	59.2017	0.01541	0.07919	-0.046	1.55
1	Medium	Unambiguous	TLGDAHIYL			0.10985	0.0207914	-0.037	1	1	1	P04818	Thymidylate synthase OS=Homo sapiens GN=TYMS PE=1 SV=3	P04818	0	1002.53	9	Medium	2	0.0777	0	1	1	3	501.768	2.4	0.0012	47.8745	0.01541	0.07396	-0.037	1.93
1	High	Unambiguous	TLGDLLKEV			0.0394678	0.00687748	0.091	1	3	2	Q9H1Y0	Autophagy protein 5 OS=Homo sapiens GN=ATG5 PE=1 SV=2	A0A1B0GUS1; A0A1B0GV54; Q9H1Y0	0	987.572	9	High	2	0.2621	0	1	1	1	494.29	0.54	0.00027	61.3184	0.004716	0.0244	0.091	2.06
1	Medium	Selected	TLGGFPVKSV			0.130288	0.0245045	-0.059	1	1	1	Q14669	E3 ubiquitin-protein ligase TRIP12 OS=Homo sapiens GN=TRIP12 PE=1 SV=1	Q14669	0	1004.58	10	Medium	2		0	2	2	2	502.794	2.73	0.00137	42.564	0.0182	0.08886	-0.059	2.16
1	High	Unambiguous	TLGVEVHPL			0.0581794	0.00817459	0.043	1	5	1	J3KQE5	GTP-binding nuclear protein Ran (Fragment) OS=Homo sapiens GN=RAN PE=1 SV=1	B5MDF5; H0YFC6; F5H018; P62826; J3KQE5	0	964.546	9	High	2	0.1897	0	1	1	1	482.777	1.25	0.0006	42.6068	0.005621	0.03682	0.043	2.32
1	High	Unambiguous	TLGVKQLIVGV			0.0311808	0.00687748	0.12	1	4	1	Q05639	Elongation factor 1-alpha 2 OS=Homo sapiens GN=EEF1A2 PE=1 SV=1	Q05639; P68104; A0A087WV01; Q5VTE0	0	1126.72	11	High	2	0.1594	0	1	1	1	563.863	-0.01	-1e-05	54.9721	0.004716	0.01879	0.12	2.51
1	Medium	Unambiguous	TLHSRFLEGV			0.183125	0.0369752	-0.104	1	6	1	P05388	60S acidic ribosomal protein P0 OS=Homo sapiens GN=RPLP0 PE=1 SV=1	P05388; F8VU65; F8VW21; F8VWS0; Q8NHW5; F8VZS0	0	1158.63	10	Medium	2	0.1659	0	1	1	1	579.819	3.84	0.00222	38.9683	0.02686	0.1286	-0.104	2.29
1	High	Unambiguous	TLLAAEFLKQV			0.00739187	0	0.296	1	2	1	Q99832	T-complex protein 1 subunit eta OS=Homo sapiens GN=CCT7 PE=1 SV=2	F8WAM2; Q99832	0	1232.72	11	High	2	0.1662	0	1	1	1	616.868	3.27	0.00201	68.2476	0	0.004022	0.296	3.37
1	Medium	Unambiguous	TLLDLIQTKV			0.163723	0.0281469	-0.089	2	9	1	P63010; Q10567	AP-2 complex subunit beta OS=Homo sapiens GN=AP2B1 PE=1 SV=1;AP-1 complex subunit beta-1 OS=Homo sapiens GN=AP1B1 PE=1 SV=2	A0A087WYD1; A0A087WZQ6; A0A087X253; H7C034; K7EJ01; P63010; C9J1E7; A0A087WU93; Q10567	0	1143.7	10	Medium	2	0.0602	0	1	1	1	572.353	1.12	0.00064	65.8816	0.02157	0.1142	-0.089	2.16
1	High	Unambiguous	TLIDLPGITKV			0.00124618	0	0.513	1	4	3	P50570	Dynamin-2 OS=Homo sapiens GN=DNM2 PE=1 SV=2	E5RIK2; E5RHK8; P50570; Q9UQ16	0	1169.71	11	High	2	0.313	0	1	1	1	585.361	0.55	0.00032	60.9538	0	0.0005925	0.513	2.62
1	High	Unambiguous	TLIEDILGV			0.0228749	0.00298528	0.158	1	1	3	Q8TEL6	Short transient receptor potential channel 4-associated protein OS=Homo sapiens GN=TRPC4AP PE=1 SV=2	Q8TEL6	0	972.561	9	High	2	0.1495	0	1	1	1	486.785	0.58	0.00028	82.5829	0.002115	0.01353	0.158	2.14
1	High	Unambiguous	TLIEFLLHRA			0.0299371	0.00687748	0.125	1	1	2	O60244	Mediator of RNA polymerase II transcription subunit 14 OS=Homo sapiens GN=MED14 PE=1 SV=2	O60244	0	1212.71	10	High	2	0.2519	0	1	1	1	606.86	1.58	0.00096	68.3517	0.004716	0.01804	0.125	2.62
1	Medium	Unambiguous	TILEILMGL	1xOxidation [M7]	1xOxidation [M7]	0.105639	0.0189109	-0.032	1	2	1	Q92993	Histone acetyltransferase KAT5 OS=Homo sapiens GN=KAT5 PE=1 SV=2	Q92993; E9PJI1	0	1018.59	9	Medium	2	0.2194	0	1	1	1	509.798	2.47	0.00126	88.2006	0.01462	0.07074	-0.032	1.96
1	Medium	Unambiguous	TLLEVGQIAV			0.129288	0.0240963	-0.058	1	1	1	Q9NU22	Midasin OS=Homo sapiens GN=MDN1 PE=1 SV=2	Q9NU22	0	1042.61	10	Medium	2	0.0682	0	1	1	1	521.811	0.13	7e-05	62.944	0.0182	0.08833	-0.058	1.76
1	Medium	Selected	TLLGDVVRL			0.136436	0.0257772	-0.065	1	2	1	Q96FS4	Signal-induced proliferation-associated protein 1 OS=Homo sapiens GN=SIPA1 PE=1 SV=1	F6RY50; Q96FS4	0	985.604	9	Medium	2		0.0376	2	2	2	493.306	0.49	0.00024	61.936	0.01902	0.09294	-0.065	1.79
1	High	Unambiguous	TLLGIIVRM	1xOxidation [M9]	1xOxidation [M9]	0.0159654	0.00217249	0.202	1	2	1	Q9H7D7	WD repeat-containing protein 26 OS=Homo sapiens GN=WDR26 PE=1 SV=3	C9JCS7; Q9H7D7	0	1031.63	9	High	2	0.1039	0	1	1	1	516.318	0.88	0.00046	55.967	0.001539	0.009188	0.202	2.31
1	High	Unambiguous	TLIGLSIKV			0.0421133	0.00687748	0.083	1	3	1	Q9Y3D0	Mitotic spindle-associated MMXD complex subunit MIP18 OS=Homo sapiens GN=FAM96B PE=1 SV=1	H3BNV7; Q9Y3D0; J3KS95	0	943.619	9	High	2	0.2684	0	1	1	1	472.313	0.9	0.00042	57.9633	0.004716	0.02618	0.083	2.31
1	Medium	Unambiguous	TLLHAGGLARA			0.0895458	0.0156864	-0.011	1	1	2	P0C7U0	Protein ELFN1 OS=Homo sapiens GN=ELFN1 PE=1 SV=2	P0C7U0	0	1079.63	11	Medium	3	0.3578	0	1	1	1	360.55	2.39	0.00086	28.5333	0.02426	0.1194	-0.095	2.18
1	Medium	Unambiguous	TLLKKVWKV			0.0938915	0.0166699	-0.017	1	2	1	Q8NA72	Centrosomal protein POC5 OS=Homo sapiens GN=POC5 PE=1 SV=2	Q8NA72; D6RDG4	0	1114.73	9	Medium	3	0.1557	0	1	1	1	372.25	1.43	0.00053	34.5877	0.01287	0.06205	-0.017	1.67
1	Medium	Unambiguous	TLLNVIKSV			0.151813	0.027503	-0.079	1	3	1	Q14643	Inositol 1,4,5-trisphosphate receptor type 1 OS=Homo sapiens GN=ITPR1 PE=1 SV=3	Q14571; Q14643; B7ZMI3	0	986.624	9	Medium	2	0.2449	0	1	1	1	493.816	0.16	8e-05	56.1083	0.02051	0.1049	-0.079	1.96
1	Medium	Selected	TLLPDLIQKV			0.173835	0.0336048	-0.097	1	3	2	P55786	Puromycin-sensitive aminopeptidase OS=Homo sapiens GN=NPEPPS PE=1 SV=2	H0YDG0; E9PLK3; P55786	0	1139.7	10	Medium	2	0.0216	0	1	1	1	570.356	1.8	0.00103	62.142	0.02469	0.1216	-0.097	2.32
1	Medium	Unambiguous	TLLRLLYEA			0.0661582	0.0104653	0.027	1	4	3	Q7L2H7	Eukaryotic translation initiation factor 3 subunit M OS=Homo sapiens GN=EIF3M PE=1 SV=1	Q7L2H7; H0YCQ8; E9PRY0; J3KNJ2	0	1091.65	9	High	2	0.1746	0	1	1	1	546.327	1.45	0.00079	62.4221	0.007103	0.04275	0.026	1.89
1	High	Unambiguous	TLLSDTKYLEM	1xOxidation [M11]	1xOxidation [M11]	0.00474716	0	0.35	1	1	1	O95373	Importin-7 OS=Homo sapiens GN=IPO7 PE=1 SV=1	O95373	0	1329.66	11	High	2	0.2329	0	1	1	1	665.334	0.13	8e-05	46.0586	0	0.002501	0.35	2.49
1	Medium	Unambiguous	TLISELVQA			0.117825	0.0207914	-0.046	1	1	1	Q14999	Cullin-7 OS=Homo sapiens GN=CUL7 PE=1 SV=2	Q14999	0	973.556	9	Medium	2	0.0791	0	1	1	1	487.282	1.01	0.00049	64.9329	0.01571	0.07957	-0.046	1.77
1	High	Unambiguous	TLLSLRPSEA			0.0164965	0.00217249	0.198	1	1	2	P23582	C-type natriuretic peptide OS=Homo sapiens GN=NPPC PE=1 SV=1	P23582	0	1086.62	10	High	2	0.1277	0	1	1	1	543.812	1.29	0.0007	41.44	0.001539	0.009485	0.198	2.35
1	High	Unambiguous	TLLSVEIVHEL			0.00486542	0	0.347	1	2	1	Q8N1G2	Cap-specific mRNA (nucleoside-2'-O-)-methyltransferase 1 OS=Homo sapiens GN=CMTR1 PE=1 SV=1	Q8N1G2; H0YCQ1	0	1252.71	11	High	2	0.1903	0	1	1	1	626.862	1.88	0.00118	66.7437	0	0.002551	0.347	2.68
1	High	Unambiguous	TLLTAIVKL			0.0467885	0.00687748	0.07	1	6	3	P63010	AP-2 complex subunit beta OS=Homo sapiens GN=AP2B1 PE=1 SV=1	A0A087WYD1; A0A087WZQ6; A0A087X253; K7EJ01; P63010; A0A087WU93	0	971.65	9	High	2	0.368	0	1	1	1	486.329	1.51	0.00074	67.1714	0.00761	0.04359	0.024	2.5
1	High	Unambiguous	TLITDGMRSV	1xOxidation [M7]	1xOxidation [M7]	0.0330082	0.00687748	0.113	1	1	3	Q10570	Cleavage and polyadenylation specificity factor subunit 1 OS=Homo sapiens GN=CPSF1 PE=1 SV=2	Q10570	0	1108.57	10	High	2	0.1794	0	1	1	1	554.789	3.98	0.0022	29.8521	0.004716	0.02064	0.11	2.62
1	High	Unambiguous	TLLTFFHEL			0.0107768	0	0.25	1	2	3	Q9NVI1	Fanconi anemia group I protein OS=Homo sapiens GN=FANCI PE=1 SV=4	Q9NVI1; H3BP78	0	1120.6	9	High	2	0.1352	0	1	1	1	560.806	1.71	0.00096	75.2972	0.002115	0.01325	0.16	2.81
1	High	Unambiguous	TLMGHEYMEM	3xOxidation [M3; M8; M10]	3xOxidation [M3; M8; M10]	0.0204035	0.00298528	0.172	1	1	1	Q9UJX2	Cell division cycle protein 23 homolog OS=Homo sapiens GN=CDC23 PE=1 SV=3	Q9UJX2	0	1289.48	10	High	2	0.1081	0	1	1	1	645.247	1.42	0.00091	17.2401	0.002115	0.01196	0.172	1.48
1	Medium	Unambiguous	TLMNLGGLAV			0.179093	0.0349868	-0.101	1	2	1	P37802	Transgelin-2 OS=Homo sapiens GN=TAGLN2 PE=1 SV=3	X6RJP6; P37802	0	988.55	10	Medium	2	0.1462	0	1	1	1	494.779	1.64	0.00081	67.1442	0.0256	0.1253	-0.101	1.71
1	Medium	Unambiguous	TIMNQEKLAKL			0.0794997	0.0125442	0.004	1	2	1	P20290	Transcription factor BTF3 OS=Homo sapiens GN=BTF3 PE=1 SV=1	D6RDG3; P20290	0	1288.73	11	High	2	0.0539	0	1	1	1	644.869	0.35	0.00023	35.2115	0.009029	0.05181	0.004	2.04
1	High	Unambiguous	TLMTDPVRL	1xOxidation [M3]	1xOxidation [M3]	0.057713	0.00817459	0.044	1	1	2	O95155	Ubiquitin conjugation factor E4 B OS=Homo sapiens GN=UBE4B PE=1 SV=1	O95155	0	1061.57	9	High	2	0.2129	0	1	1	1	531.288	2.88	0.00153	38.5715	0.005621	0.03659	0.044	2.49
1	Medium	Unambiguous	TLMTLNTHSLLA	1xOxidation [M3]	1xOxidation [M3]	0.0763964	0.0125442	0.009	1	1	1	P03901	NADH-ubiquinone oxidoreductase chain 4L OS=Homo sapiens GN=MT-ND4L PE=1 SV=1	P03901	0	1330.7	12	High	2	0.125	0	1	1	3	665.856	1.4	0.00093	46.9075	0.009029	0.04963	0.009	2.08
1	High	Unambiguous	TLNDIMTRV	1xOxidation [M6]	1xOxidation [M6]	0.0145911	0	0.213	1	2	1	Q6P4R8	Nuclear factor related to kappa-B-binding protein OS=Homo sapiens GN=NFRKB PE=1 SV=2	E9PQ59; Q6P4R8	0	1078.56	9	High	2	0.1452	0	1	1	1	539.784	3.92	0.00211	30.9672	0	0.008317	0.213	2.41
1	Medium	Unambiguous	TLNDREYQL			0.14394	0.0264122	-0.072	1	1	1	P27708	CAD protein OS=Homo sapiens GN=CAD PE=1 SV=3	P27708	0	1151.57	9	Medium	2	0.1779	0	1	1	1	576.29	2.55	0.00147	34.7608	0.01955	0.09857	-0.072	2.53
1	Medium	Unambiguous	TLNEKLFLL			0.0794997	0.0125442	0.004	1	2	2	P48995	Short transient receptor potential channel 1 OS=Homo sapiens GN=TRPC1 PE=1 SV=1	H7C508; P48995	0	1090.65	9	High	2	0.2273	0	1	1	1	545.83	1.24	0.00068	64.6875	0.009029	0.05174	0.004	2.42
1	Medium	Unambiguous	TLPPESTQV			0.0782442	0.0125442	0.006	1	6	2	A0A087WZK0	Deoxyhypusine synthase OS=Homo sapiens GN=DHPS PE=1 SV=1	A0A087WZK0; Q5J8M5; M0R253; P49366; B4E3M2; M0QX43	0	971.504	9	High	2	0.2443	0	1	1	1	486.258	4.25	0.00206	27.8685	0.009029	0.05092	0.006	2.21
1	Medium	Unambiguous	TLQDFRVVV			0.177766	0.0339479	-0.1	1	1	1	Q8TF46	DIS3-like exonuclease 1 OS=Homo sapiens GN=DIS3L PE=1 SV=2	Q8TF46	0	1076.61	9	Medium	2	0.0576	0	1	1	1	538.809	1.06	0.00057	51.8109	0.0256	0.1248	-0.1	1.91
1	Medium	Selected	TLQEKILQV			0.14394	0.0264122	-0.072	1	2	1	Q8NEV4	Myosin-IIIa OS=Homo sapiens GN=MYO3A PE=2 SV=2	Q8NEV4; F5H0U9	0	1071.64	9	Medium	2	0.04	0	1	1	1	536.325	1.21	0.00065	44.1866	0.02011	0.09904	-0.072	2.25
1	Medium	Unambiguous	TLQGNTREV			0.0711004	0.0115824	0.018	1	3	1	P62495	Eukaryotic peptide chain release factor subunit 1 OS=Homo sapiens GN=ETF1 PE=1 SV=3	B7Z7P8; P62495; I3L492	0	1017.53	9	High	2	0.0681	0	1	1	1	509.271	2.99	0.00152	16.7879	0.007849	0.04585	0.018	1.91
1	High	Unambiguous	TLQKEIEKV			0.0630493	0.0096325	0.033	1	3	1	Q9BZF9	Uveal autoantigen with coiled-coil domains and ankyrin repeats OS=Homo sapiens GN=UACA PE=1 SV=2	H0YNH8; F5H2B9; Q9BZF9	0	1087.64	9	High	2	0.066	0	1	1	1	544.324	4.19	0.00228	26.7656	0.006566	0.04022	0.033	1.97
1	High	Unambiguous	TLSDEHAGVISV			0.0188024	0.00298528	0.182	1	4	1	A0A0C4DGV4	Hepatitis B virus x interacting protein OS=Homo sapiens GN=LAMTOR5 PE=1 SV=1	R4GMU8; O43504; E9PLX3; A0A0C4DGV4	0	1227.62	12	High	2	0.2749	0	1	1	1	614.316	2.45	0.0015	37.7241	0.002115	0.01098	0.182	2.91
1	High	Unambiguous	TLSDLRVYL			0.0382071	0.00687748	0.095	1	1	1	Q9BYN0	Sulfiredoxin-1 OS=Homo sapiens GN=SRXN1 PE=1 SV=2	Q9BYN0	0	1079.61	9	High	2	0.2432	0	1	1	1	540.308	0.12	7e-05	58.5925	0.004716	0.0235	0.095	1.85
1	Medium	Unambiguous	TLSDVVVGL			0.195695	0.0405263	-0.113	1	13	1	G5E9D4	Elongation protein 4 homolog (S. cerevisiae), isoform CRA_b OS=Homo sapiens GN=ELP4 PE=1 SV=1	A0A1W2PNY5; A0A1W2PQZ6; A0A1W2PRF0; A0A1X7SBS0; A0A1W2PR08; G5E9D4; Q96EB1; A0A1W2PRF5; A0A1W2PP47; A0A1W2PNW2; A0A1W2PPP6; A0A1W2PS93; A0A1W2PRJ0	0	902.519	9	Medium	2	0.0788	0	1	1	1	451.763	-0.33	-0.00015	57.2347	0.02956	0.1383	-0.113	2.03
1	High	Unambiguous	TLSEDTIRV			0.0322124	0.00687748	0.116	1	1	1	Q8IYT8	Serine/threonine-protein kinase ULK2 OS=Homo sapiens GN=ULK2 PE=1 SV=3	Q8IYT8	0	1033.55	9	High	2	0.1101	0	1	1	1	517.281	2.13	0.0011	36.6423	0.004716	0.01959	0.116	2.27
1	High	Unambiguous	TLSERLWGL			0.0651058	0.0096325	0.029	1	1	2	Q9NS69	Mitochondrial import receptor subunit TOM22 homolog OS=Homo sapiens GN=TOMM22 PE=1 SV=3	Q9NS69	0	1074.59	9	High	2	0.249	0	1	1	1	537.801	0.29	0.00015	58.8025	0.007849	0.04516	0.02	2.45
1	Medium	Unambiguous	TLSEVTNQL			0.08814	0.0151381	-0.009	1	1	2	Q9H0K1	Serine/threonine-protein kinase SIK2 OS=Homo sapiens GN=SIK2 PE=1 SV=1	Q9H0K1	0	1004.53	9	Medium	2	0.132	0	1	1	1	502.767	1.21	0.00061	40.386	0.01223	0.0581	-0.009	2.5
1	Medium	Unambiguous	TLSNKSYSV			0.0860703	0.0151381	-0.006	1	2	1	Q7Z3U7	Protein MON2 homolog OS=Homo sapiens GN=MON2 PE=1 SV=3	F8VZV1; Q7Z3U7	0	998.515	9	Medium	2	0.1992	0	1	1	1	499.763	3.55	0.00177	23.8367	0.01189	0.05645	-0.006	2.61
1	Medium	Unambiguous	TLSTVISKV			0.130288	0.0245045	-0.059	1	1	2	H3BU53	MAX gene-associated protein (Fragment) OS=Homo sapiens GN=MGA PE=1 SV=1	H3BU53	0	947.577	9	Medium	2	0.2136	0	1	1	1	474.293	1.57	0.00074	39.8859	0.0182	0.08899	-0.059	2.06
1	Medium	Unambiguous	TLTEEGVIKV			0.0909729	0.0163618	-0.013	1	1	1	Q9BZE4	Nucleolar GTP-binding protein 1 OS=Homo sapiens GN=GTPBP4 PE=1 SV=3	Q9BZE4	0	1088.62	10	Medium	2	0.248	0	1	1	1	544.814	1.6	0.00087	40.695	0.01287	0.06022	-0.013	2.46
1	High	Unambiguous	TLTNIIHNL			0.0382071	0.00687748	0.095	1	3	3	Q9P0S3	ORM1-like protein 1 OS=Homo sapiens GN=ORMDL1 PE=1 SV=1	Q9P0S3; F6WST4; A0A1B0GXE7	0	1038.59	9	High	2	0.2559	0	1	1	1	519.801	0.53	0.00028	54.3975	0.004716	0.0234	0.095	2.54
1	Medium	Unambiguous	TLTSKLYSL			0.0840468	0.0138577	-0.003	1	1	3	Q9UDW1	Cytochrome b-c1 complex subunit 9 OS=Homo sapiens GN=UQCR10 PE=1 SV=3	Q9UDW1	0	1025.59	9	Medium	2	0.2765	0	1	1	1	513.298	0.79	0.00041	46.771	0.01148	0.05509	-0.003	2.17
1	High	Unambiguous	TLVDEVFRI			0.0210812	0.00298528	0.168	1	2	2	P15927	Replication protein A 32 kDa subunit OS=Homo sapiens GN=RPA2 PE=1 SV=1	Q5TEJ7; P15927	0	1091.61	9	High	2	0.2903	0	1	1	1	546.309	1.35	0.00074	66.4112	0.002115	0.0124	0.168	2.48
1	Medium	Unambiguous	TLVDFPLHL			0.0734092	0.0115824	0.014	1	3	1	Q8WXG6	MAP kinase-activating death domain protein OS=Homo sapiens GN=MADD PE=1 SV=2	C9J6B0; A0A0A0MRB5; Q8WXG6	0	1054.59	9	High	2	0.2016	0	1	1	1	527.801	1.76	0.00093	69.3227	0.007849	0.04763	0.014	2.48
1	Medium	Unambiguous	TLVEAIKQV			0.067227	0.0112569	0.025	1	2	2	Q9HCE1	Putative helicase MOV-10 OS=Homo sapiens GN=MOV10 PE=1 SV=2	Q5JR04; Q9HCE1	0	1000.6	9	High	2	0.2248	0	1	1	1	500.806	1.3	0.00065	41.7474	0.00761	0.04336	0.025	2.58
1	High	Unambiguous	TLVEDYGMEL	1xOxidation [M8]	1xOxidation [M8]	0.0495129	0.00687748	0.063	1	1	2	O00232	26S proteasome non-ATPase regulatory subunit 12 OS=Homo sapiens GN=PSMD12 PE=1 SV=3	O00232	0	1185.53	10	High	2	0.338	0	1	1	1	593.272	1.41	0.00084	49.1468	0.004716	0.03109	0.063	2.87
1	High	Unambiguous	TLVYHVVGV			0.0167686	0.00217249	0.196	1	1	3	Q15393	Splicing factor 3B subunit 3 OS=Homo sapiens GN=SF3B3 PE=1 SV=4	Q15393	0	986.567	9	High	2	0.2477	0	1	1	1	493.788	1.3	0.00064	43.5483	0.001539	0.009658	0.196	2.22
1	High	Unambiguous	TLWDIQKDL			0.0495129	0.00687748	0.063	1	1	1	P07195	L-lactate dehydrogenase B chain OS=Homo sapiens GN=LDHB PE=1 SV=2	P07195	0	1131.6	9	High	2	0.0887	0	1	1	3	566.307	1.37	0.00078	59.9624	0.004716	0.03108	0.063	2.03
1	High	Unambiguous	TLWDIQKDLKDL			0.000443134	0	0.639	1	1	2	P07195	L-lactate dehydrogenase B chain OS=Homo sapiens GN=LDHB PE=1 SV=2	P07195	0	1487.81	12	High	2	0.1895	0	1	1	1	744.411	3.4	0.00253	66.9577	0	0.000196	0.639	2.85
1	Medium	Unambiguous	TLWGIQKEL			0.0874449	0.0151381	-0.008	1	1	1	P00338	L-lactate dehydrogenase A chain OS=Homo sapiens GN=LDHA PE=1 SV=2	P00338	0	1087.61	9	Medium	2	0.1325	0	1	1	1	544.311	0.27	0.00015	53.4066	0.01189	0.05755	-0.008	2.34
1	High	Unambiguous	TLWPEVQKL			0.0157063	0.00217249	0.204	1	2	2	Q6IA86	Elongator complex protein 2 OS=Homo sapiens GN=ELP2 PE=1 SV=2	Q6IA86; H0YFW0	0	1113.63	9	High	2	0.2616	0	1	1	1	557.319	1.01	0.00056	55.3179	0.001539	0.008995	0.204	1.72
1	High	Unambiguous	TLWVDPYEV			0.0179024	0.00298528	0.188	1	3	2	P78543	Protein BTG2 OS=Homo sapiens GN=BTG2 PE=1 SV=1	F8W0U7; P62324; P78543	0	1121.55	9	High	2	0.2969	0	1	1	1	561.28	0.84	0.00047	65.5533	0.002115	0.01034	0.188	2.29
1	High	Unambiguous	TLWYRAPEL			0.0411014	0.00687748	0.086	1	14	8	G3V5T9	Cyclin-dependent kinase 2 OS=Homo sapiens GN=CDK2 PE=1 SV=1	F8W872; P24941; J3QR29; B7ZVY7; P21127; J3QR44; Q00526; A0A0D9SEI3; H3BT74; A0A0D9SEN2; Q15131; A0A0D9SER5; G3V5T9; K7EJ83	0	1148.61	9	High	2	0	0	1	1	1	574.809	0.35	0.0002	53.3464	0.005621	0.03651	0.044	2.34
1	Medium	Unambiguous	TLWYRAPEV			0.108147	0.0200973	-0.035	1	6	1	Q00534	Cyclin-dependent kinase 6 OS=Homo sapiens GN=CDK6 PE=1 SV=1	P11802; Q00534; F8VZ51; F8VXD2; F8VWX7; F8VZZ0	0	1134.59	9	Medium	2	0.0886	0	1	1	3	567.802	1.35	0.00077	48.5798	0.01502	0.07231	-0.035	2.37
1	High	Unambiguous	TLWYRAPEVLL			0.0121859	0	0.235	1	6	1	Q00534	Cyclin-dependent kinase 6 OS=Homo sapiens GN=CDK6 PE=1 SV=1	P11802; Q00534; F8VZ51; F8VXD2; F8VWX7; F8VZZ0	0	1360.76	11	High	2	0.1687	0	1	1	1	680.886	2.26	0.00154	67.0548	0	0.006877	0.235	2.43
1	High	Unambiguous	TLWYRPPEL			0.0445707	0.00687748	0.076	1	6	1	Q14004	Cyclin-dependent kinase 13 OS=Homo sapiens GN=CDK13 PE=1 SV=2	A0A087X209; Q9BVE2; Q14004; Q9NYV4; P50750; J3QSD7	0	1174.63	9	High	2	0.2103	0	1	1	1	587.817	1.47	0.00086	56.6064	0.004716	0.02764	0.076	2.33
1	High	Unambiguous	TLWYRSPEV			0.0180493	0.00298528	0.187	1	4	2	A0A024QZP7	Cell division cycle 2, G1 to S and G2 to M, isoform CRA_a OS=Homo sapiens GN=CDC2 PE=1 SV=1	P06493; E5RIU6; A0A087WZZ9; A0A024QZP7	0	1150.59	9	High	2	0.2247	0	1	1	1	575.799	1.4	0.00081	45.3945	0.002115	0.01052	0.187	2.27
1	High	Unambiguous	TLYEAVREV			0.0122861	0	0.234	1	1	4	P62906	60S ribosomal protein L10a OS=Homo sapiens GN=RPL10A PE=1 SV=2	P62906	0	1079.57	9	High	2	0.4088	0	1	1	1	540.291	2.05	0.00111	39.9625	0	0.00785	0.22	3.18
1	Medium	Unambiguous	TLYEHNNEL			0.0794997	0.0125442	0.004	1	2	2	Q9NRG9	Aladin OS=Homo sapiens GN=AAAS PE=1 SV=1	F8VUB6; Q9NRG9	0	1132.53	9	High	2	0.2381	0	1	1	1	566.77	4.29	0.00243	28.0782	0.009029	0.05181	0.004	2.52
1	High	Unambiguous	TLYPLHILFV			0.0142371	0	0.216	1	1	1	Q10567	AP-1 complex subunit beta-1 OS=Homo sapiens GN=AP1B1 PE=1 SV=2	Q10567	0	1215.71	10	High	2	0.1186	0	1	1	3	608.362	2.86	0.00174	78.545	0	0.008095	0.216	1.77
1	High	Unambiguous	TLYTYPENWRA			0.0029017	0	0.41	1	1	2	P26641	Elongation factor 1-gamma OS=Homo sapiens GN=EEF1G PE=1 SV=3	P26641	0	1413.68	11	High	2	0.3311	0	1	1	1	707.345	1.9	0.00134	47.0369	0.00761	0.04368	0.024	3.05
1	High	Unambiguous	TMAKESSIIGV	1xOxidation [M2]	1xOxidation [M2]	0.0635574	0.0096325	0.032	1	1	1	Q08257	Quinone oxidoreductase OS=Homo sapiens GN=CRYZ PE=1 SV=1	Q08257	0	1151.6	11	High	2	0.1063	0	1	1	1	576.305	3.86	0.00222	32.9222	0.006566	0.04065	0.032	2.07
1	High	Unambiguous	TMHELVTHV	1xOxidation [M2]	1xOxidation [M2]	0.0363901	0.00687748	0.101	1	5	1	O95409	Zinc finger protein ZIC 2 OS=Homo sapiens GN=ZIC2 PE=1 SV=2	O60481; C9JD04; Q8N9L1; O95409; Q15915	0	1082.53	9	High	3	0.2585	0	1	1	1	361.516	2.32	0.00084	21.1338	0.004716	0.02221	0.101	2.94
1	High	Unambiguous	TMLARLASA			0.0314356	0.00687748	0.119	1	1	3	Q6UVK1	Chondroitin sulfate proteoglycan 4 OS=Homo sapiens GN=CSPG4 PE=1 SV=2	Q6UVK1	0	933.519	9	High	2	0.3419	0	1	1	1	467.264	1.36	0.00064	39.0746	0.004716	0.01904	0.119	2.34
1	High	Unambiguous	TMLARLASA	1xOxidation [M2]	1xOxidation [M2]	0.0428015	0.00687748	0.081	1	1	3	Q6UVK1	Chondroitin sulfate proteoglycan 4 OS=Homo sapiens GN=CSPG4 PE=1 SV=2	Q6UVK1	0	949.514	9	High	2	0.1126	0	1	1	1	475.262	2.39	0.00113	27.5946	0.004716	0.02812	0.074	2.31
1	High	Unambiguous	TMLGVSHVV	1xOxidation [M2]	1xOxidation [M2]	0.0515533	0.00687748	0.058	1	1	1	O96019	Actin-like protein 6A OS=Homo sapiens GN=ACTL6A PE=1 SV=1	O96019	0	958.503	9	High	2	0.1058	0	1	1	1	479.756	2.72	0.0013	30.7708	0.004716	0.03232	0.058	2.08
1	Medium	Selected	TMMSRPPVL			0.124393	0.0236981	-0.053	1	4	1	Q5T9L3	Protein wntless homolog OS=Homo sapiens GN=WLS PE=1 SV=2	H0YCG9; E9PM62; E9PJW4; Q5T9L3	0	1031.54	9	Medium	2		0.0323	4	4	6	516.274	2.38	0.00123	40.5848	0.01727	0.08426	-0.053	1.8
1	Medium	Unambiguous	TMMSRPPVL	1xOxidation [M3]	1xOxidation [M2; M3]	0.0677676	0.0112569	0.024	1	4	4	Q5T9L3	Protein wntless homolog OS=Homo sapiens GN=WLS PE=1 SV=2	H0YCG9; E9PM62; E9PJW4; Q5T9L3	0	1047.53	9	High	2	0.2112	0	1	1	1	524.271	2.88	0.00151	31.8856	0.00761	0.04362	0.024	1.61
1	High	Unambiguous	TMMSRPPVL	2xOxidation [M2; M3]	2xOxidation [M2; M3]	0.0355139	0.00687748	0.104	1	4	2	Q5T9L3	Protein wntless homolog OS=Homo sapiens GN=WLS PE=1 SV=2	H0YCG9; E9PM62; E9PJW4; Q5T9L3	0	1063.53	9	High	2	0.2437	0	1	1	1	532.269	3.03	0.00161	26.6833	0.004716	0.02176	0.104	1.19
1	Medium	Unambiguous	TNFSQLYAPVK			0.145042	0.0267379	-0.073	1	3	1	Q8N587	Zinc finger protein 561 OS=Homo sapiens GN=ZNF561 PE=2 SV=2	A8KAD9; C9IZJ4; Q8N587	0	1267.67	11	Medium	2	0.159	0	1	1	1	634.342	7.43	0.00471	53.0084	0.02011	0.09974	-0.073	2.39
1	High	Unambiguous	TQILSVPKV			0.0189567	0.00298528	0.181	1	1	2	P42166	Lamina-associated polypeptide 2, isoform alpha OS=Homo sapiens GN=TMPO PE=1 SV=2	P42166	0	984.609	9	High	2	0.1059	0	1	1	3	492.808	0.5	0.00025	44.5264	0.002115	0.01105	0.181	2.36
1	Medium	Unambiguous	TQLTGPVMPV			0.0788696	0.0125442	0.005	1	1	1	P26373	60S ribosomal protein L13 OS=Homo sapiens GN=RPL13 PE=1 SV=4	P26373	0	1042.56	10	High	2	0.2752	0	1	1	1	521.784	0.55	0.00029	48.6239	0.009029	0.05147	0.005	2.18
1	Medium	Unambiguous	TQLTGPVMPV	1xOxidation [M8]	1xOxidation [M8]	0.0888403	0.0156864	-0.01	1	1	2	P26373	60S ribosomal protein L13 OS=Homo sapiens GN=RPL13 PE=1 SV=4	P26373	0	1058.56	10	Medium	2	0.2803	0	1	1	1	529.782	1.89	0.001	36.6235	0.01727	0.08544	-0.055	2.39
1	High	Unambiguous	TVADHIQKV			0.0332777	0.00687748	0.112	1	2	2	Q9Y678	Coatomer subunit gamma-1 OS=Homo sapiens GN=COPG1 PE=1 SV=1	Q9Y678; H0Y8X7	0	1010.56	9	High	2	0.3428	0	1	1	1	505.787	3.13	0.00158	19.497	0.004716	0.02756	0.077	2.83
1	High	Unambiguous	TVADKIHSV			0.0248198	0.00298528	0.148	1	1	2	O95147	Dual specificity protein phosphatase 14 OS=Homo sapiens GN=DUSP14 PE=1 SV=1	O95147	0	969.536	9	High	2	0.2091	0	1	1	1	485.273	3.2	0.00155	21.1758	0.002115	0.01475	0.148	2.2
1	High	Selected	TVAEINATMSV	1xOxidation [M9]	1xOxidation [M9]	0.062545	0.00900622	0.034	1	4	1	D6RER5	Septin-11 OS=Homo sapiens GN=SEPT11 PE=1 SV=1	D6RER5; Q9NVA2; D6RGI3; D6RDU5	0	1151.56	11	High	2		0.0213	2	2	2	576.286	2.49	0.00143	33.2825	0.006566	0.03998	0.034	1.84
1	Medium	Unambiguous	TVAQIKATV			0.0788696	0.0125442	0.005	1	5	1	H0YIS7	RNASEK-C17orf49 readthrough (Fragment) OS=Homo sapiens GN=RNASEK-C17orf49 PE=4 SV=1	H0YIS7; F8W1H0; F8W038; Q8IXM2; K7ES76	0	930.562	9	High	2	0.272	0	1	1	1	465.785	1.86	0.00086	27.7403	0.009029	0.05143	0.005	2.61
1	Medium	Unambiguous	TVGDKYMTV			0.184487	0.0386052	-0.105	1	4	1	E9PCN2	Guanylate cyclase soluble subunit beta-1 OS=Homo sapiens GN=GUCY1B3 PE=1 SV=1	E9PCN2; B7Z685; Q02153; D6RC99	0	1013.5	9	Medium	2	0.0782	0	1	1	1	507.254	3.04	0.00154	32.6653	0.02794	0.1295	-0.105	1.79
1	High	Unambiguous	TVGDKYMTV	1xOxidation [M7]	1xOxidation [M7]	0.0311808	0.00687748	0.12	1	4	2	E9PCN2	Guanylate cyclase soluble subunit beta-1 OS=Homo sapiens GN=GUCY1B3 PE=1 SV=1	E9PCN2; B7Z685; Q02153; D6RC99	0	1029.49	9	High	2	0.2654	0	1	1	1	515.251	2.48	0.00128	21.7995	0.004716	0.01891	0.12	2.11
1	Medium	Unambiguous	TVIAKVNNV			0.137486	0.0257772	-0.066	1	2	1	P26639	Threonine--tRNA ligase, cytoplasmic OS=Homo sapiens GN=TARS PE=1 SV=3	D6R9F8; P26639	0	957.573	9	Medium	2	0.1082	0	1	1	1	479.292	5.15	0.00246	25.2512	0.01902	0.09418	-0.066	1.94
1	Medium	Unambiguous	TVLDKTLSV			0.0961382	0.0166699	-0.02	1	2	1	Q86XI2	Condensin-2 complex subunit G2 OS=Homo sapiens GN=NCAPG2 PE=1 SV=1	H0Y6U5; Q86XI2	0	975.572	9	Medium	2	0.1709	0	1	1	1	488.289	-0.77	-0.00038	39.6832	0.01325	0.06385	-0.02	2.34
1	High	Unambiguous	TVLQELINV			0.057713	0.00817459	0.044	1	1	1	P52732	Kinesin-like protein KIF11 OS=Homo sapiens GN=KIF11 PE=1 SV=2	P52732	0	1028.6	9	High	2	0.1452	0	1	1	1	514.804	2.53	0.0013	71.8018	0.005621	0.03667	0.044	2.41
1	High	Unambiguous	TVIRDPPSI			0.0332777	0.00687748	0.112	1	1	3	Q13112	Chromatin assembly factor 1 subunit B OS=Homo sapiens GN=CHAF1B PE=1 SV=1	Q13112	0	997.568	9	High	2	0.2162	0	1	1	1	499.288	1.66	0.00083	34.0751	0.009029	0.0526	0.002	2.22
1	High	Unambiguous	TVMDSKIVQV			0.0431497	0.00687748	0.08	1	3	1	P52294	Importin subunit alpha-5 OS=Homo sapiens GN=KPNA1 PE=1 SV=3	O15131; O60684; P52294	0	1119.61	10	High	2	0.2013	0	1	1	1	560.309	2.08	0.00117	38.469	0.004716	0.0268	0.08	2.98
1	High	Unambiguous	TVMDSKIVQV	1xOxidation [M3]	1xOxidation [M3]	0.0349413	0.00687748	0.106	1	3	1	P52294	Importin subunit alpha-5 OS=Homo sapiens GN=KPNA1 PE=1 SV=3	O15131; O60684; P52294	0	1135.6	10	High	2	0.198	0	1	1	1	568.307	3.2	0.00182	29.7582	0.004716	0.02132	0.106	3.03
1	High	Unambiguous	TVMKDPYKV	1xOxidation [M3]	1xOxidation [M3]	0.0214284	0.00298528	0.166	1	1	1	Q13823	Nucleolar GTP-binding protein 2 OS=Homo sapiens GN=GNL2 PE=1 SV=1	Q13823	0	1096.57	9	High	3	0.284	0	1	1	1	366.196	2.7	0.00099	18.8182	0.002115	0.01264	0.166	2.43
1	High	Unambiguous	VAPPPPPVEV			0.0349413	0.00687748	0.106	1	4	1	A0A0C4DGG9	Chromodomain-helicase-DNA-binding protein 4 OS=Homo sapiens GN=CHD4 PE=1 SV=1	A0A0C4DGG9; F5GWX5; Q14839; F5H6N4	0	1001.57	10	High	2	0.1116	0	1	1	1	501.288	1.86	0.00093	39.7437	0.004716	0.02137	0.106	2.24
1	Medium	Unambiguous	VDSVVRDIQ			0.162496	0.0276365	-0.088	1	1	1	Q7KZF4	Staphylococcal nuclease domain-containing protein 1 OS=Homo sapiens GN=SND1 PE=1 SV=1	Q7KZF4	0	1030.55	9	Medium	2	0.0656	0	1	1	5	515.783	5.6	0.00288	57.523	0.02128	0.1133	-0.088	2.44
1	Medium	Unambiguous	VLADALKSI			0.141759	0.0260984	-0.07	1	7	2	H3BN98	Uncharacterized protein (Fragment) OS=Homo sapiens PE=4 SV=2	I3L303; H3BV27; H3BN98; I3L246; I3L3P7; H3BT37; P62244	0	929.567	9	Medium	2	0.1934	0	1	1	1	465.287	0.36	0.00017	47.2406	0.03935	0.1821	-0.147	2.43
1	High	Unambiguous	VLADALKSINNAE			0.000432358	0	0.642	1	7	1	H3BN98	Uncharacterized protein (Fragment) OS=Homo sapiens PE=4 SV=2	I3L303; H3BV27; H3BN98; I3L246; I3L3P7; H3BT37; P62244	0	1357.73	13	High	2	0.1453	0	1	1	1	679.371	1.3	0.00088	42.3203	0	0.0001896	0.642	2.34
1	High	Unambiguous	VLAEDEEMNRM	2xOxidation [M8; M11]	2xOxidation [M8; M11]	0.00219527	0	0.444	1	3	1	P04899	Guanine nucleotide-binding protein G(i) subunit alpha-2 OS=Homo sapiens GN=GNAI2 PE=1 SV=3	P04899; P08754; P63096	0	1368.58	11	High	2	0.2945	0	1	1	1	684.793	1.22	0.00083	16.1037	0	0.001094	0.444	1.63
1	High	Unambiguous	VLAELKGVTC			0.02671	0.00441616	0.139	1	1	1	Q9Y4W2	Ribosomal biogenesis protein LAS1L OS=Homo sapiens GN=LAS1L PE=1 SV=2	Q9Y4W2	0	1032.58	10	High	2	0.1142	0	1	1	3	516.792	0.41	0.00021	41.6573	0.00313	0.01594	0.139	2.19
1	High	Unambiguous	VIAEILRGV			0.0226889	0.00298528	0.159	1	2	3	O00567	Nucleolar protein 56 OS=Homo sapiens GN=NOP56 PE=1 SV=4	Q5JXT2; O00567	0	969.609	9	High	2	0.1483	0	1	1	1	485.309	1.36	0.00066	52.378	0.00313	0.01591	0.139	2.9
1	High	Unambiguous	VLAFLVHEL			0.016632	0.00217249	0.197	1	3	2	Q9UIF9	Bromodomain adjacent to zinc finger domain protein 2A OS=Homo sapiens GN=BAZ2A PE=1 SV=4	J3KPG5; Q9UIF9; F8VU39	0	1040.61	9	High	2	1	0	1	1	1	520.811	0.63	0.00033	65.8154	0.001539	0.009556	0.197	2.58
1	High	Unambiguous	VLAQDPENQAL			0.00482568	0	0.348	1	10	2	A0A096LP39	Ribonuclease P protein subunit p21 OS=Homo sapiens GN=TRIM39-RPP21 PE=1 SV=1	Q9H633; A0A140TA46; A0A0G2JKY0; A0A0G2JHI3; A0A0G2JJ26; A0A096LP39; A0A0G2JIT5; A0A140T9R9; A0A0G2JJY3; A0A0G2JJ52	0	1197.61	11	High	2	0.2355	0	1	1	1	599.309	0.01	1e-05	34.2693	0	0.002534	0.348	3.1
1	High	Unambiguous	VLATTVGKV			0.0358036	0.00687748	0.103	1	1	1	Q92667	A-kinase anchor protein 1, mitochondrial OS=Homo sapiens GN=AKAP1 PE=1 SV=1	Q92667	0	887.556	9	High	2	0.0987	0	1	1	1	444.283	3.34	0.00148	27.9054	0.004716	0.02196	0.103	1.52
1	High	Unambiguous	VLATVTKPV			0.0411014	0.00687748	0.086	1	6	2	Q02878	60S ribosomal protein L6 OS=Homo sapiens GN=RPL6 PE=1 SV=3	Q02878; U3KQR5; F8VZ45; F8VZA3; F8VU16; F8VWR1	0	927.587	9	High	2	0.3224	0	1	1	1	464.298	2.42	0.00112	26.9573	0.004716	0.02539	0.086	2.45
1	Medium	Unambiguous	VLATVTKPVGGDKN			0.168713	0.031194	-0.093	1	6	1	Q02878	60S ribosomal protein L6 OS=Homo sapiens GN=RPL6 PE=1 SV=3	Q02878; U3KQR5; F8VZ45; F8VZA3; F8VU16; F8VWR1	0	1398.8	14	Medium	3	0.1718	0	1	1	1	466.939	6.02	0.00281	19.5897	0.02357	0.1179	-0.093	2.27
1	High	Unambiguous	VLAWGLLNV			0.0238277	0.00298528	0.153	1	3	1	Q96SK2	Transmembrane protein 209 OS=Homo sapiens GN=TMEM209 PE=1 SV=2	C9JYX1; Q96SK2; C9J5K4	0	984.588	9	High	2	0.2273	0	1	1	1	492.798	0.26	0.00013	80.8284	0.002115	0.01408	0.153	2.64
1	Medium	Unambiguous	VLDDKLVFV			0.0924213	0.0166699	-0.015	1	1	2	Q4KMQ2	Anoctamin-6 OS=Homo sapiens GN=ANO6 PE=1 SV=2	Q4KMQ2	0	1047.61	9	Medium	2	0.2218	0	1	1	1	524.308	1.02	0.00054	56.2506	0.01462	0.07082	-0.032	2.39
1	Medium	Unambiguous	VLDDKLYVV			0.0711004	0.0115824	0.018	1	2	2	Q96PQ7	Kelch-like protein 5 OS=Homo sapiens GN=KLHL5 PE=2 SV=3	Q96PQ7; H0Y9Y5	0	1063.6	9	High	2	0.2181	0	1	1	1	532.306	0.85	0.00045	47.2913	0.007849	0.04605	0.018	2.43
1	High	Unambiguous	VLDDNKLLTL			0.009929	0	0.26	1	1	1	Q14204	Cytoplasmic dynein 1 heavy chain 1 OS=Homo sapiens GN=DYNC1H1 PE=1 SV=5	Q14204	0	1143.66	10	High	2	0.0823	0	1	1	1	572.335	0.59	0.00034	53.87	0	0.005491	0.26	3.16
1	Medium	Unambiguous	VLDDPKSAGV			0.113331	0.0207914	-0.041	1	3	1	Q86TI2	Dipeptidyl peptidase 9 OS=Homo sapiens GN=DPP9 PE=1 SV=3	M0R2A8; M0R162; Q86TI2	0	1000.53	10	Medium	2	0.1634	0	1	1	1	500.771	3.76	0.00188	24.0195	0.01541	0.07617	-0.041	2.57
1	High	Unambiguous	VLDEEIAKA			0.0640695	0.0096325	0.031	1	6	1	H3BQK9	Microtubule-actin cross-linking factor 1, isoforms 1/2/3/5 OS=Homo sapiens GN=MACF1 PE=1 SV=1	E9PNZ4; H0Y390; H3BPE1; E9PLY5; Q9UPN3; H3BQK9	0	987.536	9	High	2	0.1417	0	1	1	1	494.273	3.64	0.0018	29.1382	0.006566	0.04107	0.031	2.47
1	Medium	Unambiguous	VLDEGKMKL			0.158863	0.0276365	-0.085	1	3	1	P46781	40S ribosomal protein S9 OS=Homo sapiens GN=RPS9 PE=1 SV=3	B5MCT8; C9JM19; P46781	0	1032.58	9	Medium	3	0.1731	0	1	1	1	344.864	2.17	0.00075	31.3482	0.02093	0.1098	-0.085	1.56
1	Medium	Unambiguous	VLDEGKMKL	1xOxidation [M7]	1xOxidation [M7]	0.0782442	0.0125442	0.006	1	3	2	P46781	40S ribosomal protein S9 OS=Homo sapiens GN=RPS9 PE=1 SV=3	B5MCT8; C9JM19; P46781	0	1048.57	9	High	2	0.2333	0	1	1	1	524.791	3.86	0.00202	19.8295	0.009029	0.05093	0.006	2.1
1	High	Unambiguous	VLDELKNMKC			0.0200728	0.00298528	0.174	1	7	5	Q96F07	Cytoplasmic FMR1-interacting protein 2 OS=Homo sapiens GN=CYFIP2 PE=1 SV=2	A0A087WVE1; Q96F07; A0A0G2JR96; Q7L576; A0A087WWZ1; A0A087WTQ3; E7EVJ5	0	1192.61	10	High	2	0.2585	0	1	1	1	596.809	2.81	0.00167	37.8176	0.004716	0.02343	0.095	3.25
1	High	Unambiguous	VLDELKNMKC	1xOxidation [M8]	1xOxidation [M8]	0.012489	0	0.232	1	7	4	Q96F07	Cytoplasmic FMR1-interacting protein 2 OS=Homo sapiens GN=CYFIP2 PE=1 SV=2	A0A087WVE1; Q96F07; A0A0G2JR96; Q7L576; A0A087WWZ1; A0A087WTQ3; E7EVJ5	0	1208.6	10	High	2	0.3803	0	1	1	1	604.807	4.55	0.00275	24.7748	0	0.007043	0.232	2.84
1	High	Unambiguous	VLDGKIVAL			0.0445707	0.00687748	0.076	1	3	1	Q9P2W1	Homologous-pairing protein 2 homolog OS=Homo sapiens GN=PSMC3IP PE=1 SV=1	K7ERB6; Q9P2W1; K7EQS1	0	927.587	9	High	2	0.2227	0	1	1	1	464.298	0.9	0.00042	45.9001	0.004716	0.02781	0.076	2.2
1	Medium	Unambiguous	VLDGKVAVV			0.116913	0.0207914	-0.045	1	3	1	P35711	Transcription factor SOX-5 OS=Homo sapiens GN=SOX5 PE=1 SV=3	F5H0I3; I3L0A5; P35711	0	899.556	9	Medium	2	0.2839	0	1	1	1	450.283	1.94	0.00087	33.7228	0.01541	0.07887	-0.045	2.36
1	Medium	Unambiguous	VLDHNPPGC			0.0788696	0.0125442	0.005	1	4	2	B1AK44	Mitotic spindle assembly checkpoint protein MAD2B OS=Homo sapiens GN=MAD2L2 PE=1 SV=1	Q9UI95; B1AK43; B1AK44; B1AK45	0	951.435	9	High	2	0.3146	0	1	1	1	476.222	2.32	0.0011	20.4013	0.009029	0.05154	0.005	2.13
1	Medium	Unambiguous	VLDLEPKAV			0.081419	0.0125442	0.001	1	1	2	P38432	Coilin OS=Homo sapiens GN=COIL PE=1 SV=1	P38432	0	983.577	9	High	2	0.189	0	1	1	1	492.293	2.57	0.00126	40.328	0.009029	0.05305	0.001	2.54
1	Medium	Selected	VLDITRLLL			0.116913	0.0207914	-0.045	1	3	1	Q6PFW1	Inositol hexakisphosphate and diphosphoinositol-pentakisphosphate kinase 1 OS=Homo sapiens GN=PPIP5K1 PE=1 SV=1	B7WPL9; Q6PFW1; F8W9A8	0	1055.68	9	Medium	2		0.0183	2	2	2	528.346	2.77	0.00146	75.2634	0.01541	0.07904	-0.045	2.15
1	High	Unambiguous	VLDNLLAFV			0.055435	0.00761463	0.049	1	1	1	O75348	V-type proton ATPase subunit G 1 OS=Homo sapiens GN=ATP6V1G1 PE=1 SV=3	O75348	0	1003.58	9	High	2	0.0735	0	1	1	1	502.295	1.04	0.00052	84.2008	0.005256	0.03509	0.049	2.04
1	High	Unambiguous	VLDPNMDLRTV			0.00506911	0	0.342	1	1	2	Q8TAF3	WD repeat-containing protein 48 OS=Homo sapiens GN=WDR48 PE=1 SV=1	Q8TAF3	0	1272.66	11	High	2	0.2444	0	1	1	1	636.836	2.61	0.00166	45.0413	0	0.002686	0.342	2.7
1	High	Unambiguous	VLDPNMDLRTV	1xOxidation [M6]	1xOxidation [M6]	0.0352264	0.00687748	0.105	1	1	2	Q8TAF3	WD repeat-containing protein 48 OS=Homo sapiens GN=WDR48 PE=1 SV=1	Q8TAF3	0	1288.66	11	High	2	0.2086	0	1	1	1	644.834	3.01	0.00194	36.7303	0.004716	0.02146	0.105	3.02
1	Medium	Selected	VLDTGASIHL			0.0716709	0.0115824	0.017	1	5	1	Q9H790	Exonuclease V OS=Homo sapiens GN=EXO5 PE=1 SV=1	X6RF29; X6RK18; X6RCY3; X6RCL8; Q9H790	0	1025.56	10	High	2	0.0446	0	1	1	1	513.286	1.63	0.00084	43.3311	0.007849	0.04643	0.017	2.24
1	High	Unambiguous	VLDTLTKVLV			0.0292146	0.00687748	0.128	1	2	1	A0A087WV05	Uncharacterized protein OS=Homo sapiens PE=4 SV=1	A0A087WV05; Q99417	0	1100.69	10	High	2	0.3321	0	1	1	1	550.851	1.9	0.00105	55.9652	0.004716	0.01764	0.128	2.68
1	High	Unambiguous	VLDVESGNISV			0.0200728	0.00298528	0.174	1	4	2	C9JIF9	Acylamino-acid-releasing enzyme OS=Homo sapiens GN=APEH PE=1 SV=1	P13798; C9JLK2; C9JIF9; H7C1U0	0	1131.59	11	High	2	0.2172	0	1	1	1	566.299	2.13	0.0012	47.7592	0.002115	0.01173	0.174	2.67
1	High	Unambiguous	VLDVGGAVTAV			0.0532446	0.00687748	0.054	1	1	1	Q6IA86	Elongator complex protein 2 OS=Homo sapiens GN=ELP2 PE=1 SV=2	Q6IA86	0	1000.57	11	High	2	0.1765	0	1	1	1	500.787	-0.21	-0.00011	47.5904	0.004716	0.03358	0.054	2.38
1	Medium	Unambiguous	VLEDPVHAV			0.0840468	0.0138577	-0.003	1	2	1	B4DR61	Protein transport protein Sec61 subunit alpha isoform 1 OS=Homo sapiens GN=SEC61A1 PE=1 SV=1	B4DR61; P61619	0	978.525	9	Medium	2	0.1182	0	1	1	1	489.767	1.59	0.00078	34.7241	0.01148	0.05514	-0.003	2.2
1	High	Unambiguous	VLEGKELEFYL			0.000861405	0	0.558	1	2	3	P62241	40S ribosomal protein S8 OS=Homo sapiens GN=RPS8 PE=1 SV=2	P62241; Q5JR95	0	1339.71	11	High	2	0.3443	0	1	1	1	670.362	2.28	0.00153	63.6133	0	0.006636	0.239	2.73
1	High	Unambiguous	VLFEGRTVQL			0.013118	0	0.226	1	2	1	J3KNS1	Cytosolic carboxypeptidase 1 OS=Homo sapiens GN=AGTPBP1 PE=1 SV=1	Q9UPW5; J3KNS1	0	1161.66	10	High	2	0.2217	0	1	1	1	581.336	1.27	0.00074	51.3033	0	0.007402	0.226	2.21
1	High	Selected	VLFEKEVNEV			0.0228749	0.00298528	0.158	1	1	1	Q9BZQ8	Protein Niban OS=Homo sapiens GN=FAM129A PE=1 SV=1	Q9BZQ8	0	1205.64	10	High	2		0.0054	2	2	6	603.325	1.87	0.00113	42.2791	0.002115	0.01348	0.158	1.85
1	High	Unambiguous	VLFENTDSVHL			0.00353324	0	0.386	1	2	2	P42696	RNA-binding protein 34 OS=Homo sapiens GN=RBM34 PE=1 SV=2	P42696; A2A2V2	0	1273.64	11	High	2	0.2551	0	1	1	1	637.326	1.79	0.00114	51.4499	0	0.001821	0.386	2.94
1	High	Unambiguous	VLFGLLREV			0.0314356	0.00687748	0.119	1	1	1	Q92620	Pre-mRNA-splicing factor ATP-dependent RNA helicase PRP16 OS=Homo sapiens GN=DHX38 PE=1 SV=2	Q92620	0	1045.64	9	High	2	0.2075	0	1	1	1	523.324	0.92	0.00048	68.8768	0.004716	0.01895	0.119	2.41
1	High	Unambiguous	VLFGVETHV			0.00849723	0	0.279	1	1	1	Q96CN7	Isochorismatase domain-containing protein 1 OS=Homo sapiens GN=ISOC1 PE=1 SV=3	Q96CN7	0	1000.55	9	High	2	0.2544	0	1	1	1	500.777	1.26	0.00063	47.1653	0	0.004652	0.279	2.83
1	High	Unambiguous	VLFHSSPALQPAADHKPGPG			7.44272e-06	0	1.137	1	1	1	P33908	Mannosyl-oligosaccharide 1,2-alpha-mannosidase IA OS=Homo sapiens GN=MAN1A1 PE=1 SV=3	P33908	0	2026.05	20	High	3	0.3593	0	1	1	1	676.023	2.33	0.00158	30.8074	0	2.422e-06	1.137	3.59
1	Medium	Unambiguous	VLFLGELYL			0.0757898	0.0125442	0.01	1	4	1	Q9H074	Polyadenylate-binding protein-interacting protein 1 OS=Homo sapiens GN=PAIP1 PE=1 SV=1	D6RJF2; D6REB4; Q9H074; D6RJ02	0	1066.62	9	High	2	0.0563	0	1	1	1	533.813	0.82	0.00044	88.5105	0.009029	0.04941	0.01	1.42
1	High	Unambiguous	VLFQEALWHV			0.0191123	0.00298528	0.18	1	2	1	P49327	Fatty acid synthase OS=Homo sapiens GN=FASN PE=1 SV=3	P49327; A0A0U1RQF0	0	1241.67	10	High	2	0.2	0	1	1	1	621.338	0.93	0.00058	68.5928	0.002115	0.01116	0.18	2.15
1	High	Unambiguous	VLFSSPPVILL			0.00643013	0	0.313	1	2	3	P04156	Major prion protein OS=Homo sapiens GN=PRNP PE=1 SV=1	A2A2V1; P04156	0	1184.73	11	High	2	0.3452	0	1	1	1	592.869	0.93	0.00055	83.6243	0.002115	0.01271	0.165	2.52
1	High	Unambiguous	VLFTGVKEV			0.0411014	0.00687748	0.086	1	4	2	Q9Y5X3	Sorting nexin-5 OS=Homo sapiens GN=SNX5 PE=1 SV=1	Q5QPE5; A0A087WUY5; Q5QPE4; Q9Y5X3	0	991.582	9	High	2	0.2411	0	1	1	1	496.295	-0.18	-9e-05	42.9283	0.004716	0.02551	0.086	2.24
1	High	Unambiguous	VLGDDPQLMKV			0.00430213	0	0.362	1	1	2	Q9Y6J9	TAF6-like RNA polymerase II p300/CBP-associated factor-associated factor 65 kDa subunit 6L OS=Homo sapiens GN=TAF6L PE=1 SV=1	Q9Y6J9	0	1214.64	11	High	2	0.2937	0	1	1	1	607.828	2.72	0.00165	45.2845	0	0.002247	0.362	2.86
1	High	Unambiguous	VLGDDPQLMKV	1xOxidation [M9]	1xOxidation [M9]	0.000630639	0	0.596	1	1	2	Q9Y6J9	TAF6-like RNA polymerase II p300/CBP-associated factor-associated factor 65 kDa subunit 6L OS=Homo sapiens GN=TAF6L PE=1 SV=1	Q9Y6J9	0	1230.64	11	High	2	0.4069	0	1	1	1	615.825	2.55	0.00157	34.5838	0	0.0002857	0.596	3.17
1	Medium	Unambiguous	VLGKIEKV			0.148393	0.027503	-0.076	1	2	1	P50851	Lipopolysaccharide-responsive and beige-like anchor protein OS=Homo sapiens GN=LRBA PE=1 SV=4	P50851; E9PEM5	0	885.577	8	Medium	2	0.1579	0	1	1	1	443.294	3.43	0.00152	22.6514	0.02051	0.1022	-0.076	1.71
1	Medium	Selected	VLGKVNEI			0.19284	0.0405263	-0.111	1	3	1	Q13561	Dynactin subunit 2 OS=Homo sapiens GN=DCTN2 PE=1 SV=4	H0YI98; Q13561; F8W1I6	0	871.525	8	Medium	2		0.0443	3	3	7	436.267	2.13	0.00093	30.1142	0.0293	0.1361	-0.111	1.94
1	Medium	Unambiguous	VLHKDPRQV			0.118743	0.0213115	-0.047	1	2	1	Q86XJ1	GAS2-like protein 3 OS=Homo sapiens GN=GAS2L3 PE=1 SV=1	G3V1N3; Q86XJ1	0	1091.63	9	Medium	3	0.2086	0	1	1	1	364.549	1.44	0.00053	11.2808	0.01571	0.08009	-0.047	1.87
1	Medium	Unambiguous	VLKEIVERV			0.142846	0.0264122	-0.071	1	2	1	Q14444	Caprin-1 OS=Homo sapiens GN=CAPRIN1 PE=1 SV=2	Q14444; G3V153	0	1084.67	9	Medium	3	0.2009	0	1	1	1	362.23	2.1	0.00076	34.9398	0.01955	0.09833	-0.071	2.29
1	High	Unambiguous	VLKVFLENV			0.0352264	0.00687748	0.105	1	1	1	P62805	Histone H4 OS=Homo sapiens GN=HIST1H4A PE=1 SV=2	P62805	0	1060.64	9	High	2	0.0988	0	1	1	1	530.824	1.34	0.00071	56.0563	0.004716	0.02143	0.105	2.53
1	Medium	Unambiguous	VLLDDIFAQL			0.103185	0.0182554	-0.029	1	3	1	Q9Y6D6	Brefeldin A-inhibited guanine nucleotide-exchange protein 1 OS=Homo sapiens GN=ARFGEF1 PE=1 SV=2	E5RHL7; Q9Y6D6; E5RIF2	0	1146.64	10	Medium	2	0.1416	0	1	1	1	573.825	1.11	0.00063	87.1003	0.01383	0.0686	-0.029	2.33
1	High	Unambiguous	VILDIPLLFET			0.0382071	0.00687748	0.095	1	2	1	Q8WVC6	Dephospho-CoA kinase domain-containing protein OS=Homo sapiens GN=DCAKD PE=1 SV=1	Q8WVC6; K7ESP4	0	1272.74	11	High	2	0.2232	0	1	1	1	636.878	2.94	0.00187	93.0433	0.004716	0.02341	0.095	2.24
1	High	Unambiguous	VLIDYQRNV			0.00984796	0	0.261	1	1	3	O14980	Exportin-1 OS=Homo sapiens GN=XPO1 PE=1 SV=1	O14980	0	1119.62	9	High	2	0.2786	0	1	1	1	560.312	1.06	0.00059	35.9912	0	0.005456	0.261	2.8
1	High	Unambiguous	VLLEEGEAQRL			0.00267311	0	0.42	1	2	1	Q5HY81	Ubiquitin-like protein 4A OS=Homo sapiens GN=UBL4A PE=1 SV=2	P11441; Q5HY81	0	1256.68	11	High	2	0.2857	0	1	1	1	628.847	2.43	0.00153	39.9484	0	0.001341	0.42	2.24
1	High	Unambiguous	VLIEKSHEM	1xOxidation [M9]	1xOxidation [M9]	0.0460375	0.00687748	0.072	1	3	1	Q9BZF9	Uveal autoantigen with coiled-coil domains and ankyrin repeats OS=Homo sapiens GN=UACA PE=1 SV=2	H0YNH8; F5H2B9; Q9BZF9	0	1101.56	9	High	2	0.2715	0	1	1	1	551.286	3.85	0.00212	13.2165	0.004716	0.02871	0.072	2.21
1	Medium	Unambiguous	VLLEKVIFA			0.219849	0.0477535	-0.129	1	2	1	Q5T9L3	Protein wntless homolog OS=Homo sapiens GN=WLS PE=1 SV=2	H0YCG9; Q5T9L3	0	1031.65	9	Medium	2	0.0612	0	1	1	3	516.33	2.37	0.00122	59.5	0.03492	0.1577	-0.129	1.96
1	High	Unambiguous	VLLGESAVGKSSL			2.36721e-05	0	0.996	1	14	2	K7ERQ8	Uncharacterized protein (Fragment) OS=Homo sapiens PE=4 SV=1	K7ERQ8; P51148; P20339; F8VPW9; F8VWZ7; F8VSF8; F8VUA5; K7ERI8; F8WD79; P61020; F8VVK3; F8WCY6; F8VVZ0; F8VWU4	0	1259.72	13	High	2	0.4146	0	1	1	1	630.365	1.62	0.00102	41.8949	0	8.417e-06	0.996	3.98
1	Medium	Unambiguous	VLLGKVYVV			0.221437	0.0482486	-0.13	1	1	1	Q6TFL4	Kelch-like protein 24 OS=Homo sapiens GN=KLHL24 PE=1 SV=1	Q6TFL4	0	989.639	9	Medium	2	0.1265	0	1	1	1	495.324	0.38	0.00019	50.9396	0.03492	0.1596	-0.13	1.66
1	High	Unambiguous	VLLNEILEQV			0.0133345	0	0.224	1	1	1	Q9BPX3	Condensin complex subunit 3 OS=Homo sapiens GN=NCAPG PE=1 SV=1	Q9BPX3	0	1169.68	10	High	2	0.101	0	1	1	1	585.344	1.81	0.00106	77.7635	0	0.007593	0.224	2.08
1	Medium	Unambiguous	VLLPDERTISL			0.195695	0.0405263	-0.113	1	1	1	Q05048	Cleavage stimulation factor subunit 1 OS=Homo sapiens GN=CSTF1 PE=1 SV=1	Q05048	0	1255.73	11	Medium	2	0.0938	0	1	1	1	628.367	0.68	0.00043	54.0973	0.02956	0.1383	-0.113	1.6
1	High	Unambiguous	VLLSDSNLHDA			0.00365112	0	0.382	1	2	1	Q6FI81	Anamorsin OS=Homo sapiens GN=CIAPIN1 PE=1 SV=2	H3BV90; Q6FI81	0	1183.6	11	High	2	0.2311	0	1	1	1	592.304	4.68	0.00277	34.0991	0	0.00188	0.382	2.38
1	High	Unambiguous	VILSEIKEA			0.0335495	0.00687748	0.111	1	3	2	Q9BQ70	Transcription factor 25 OS=Homo sapiens GN=TCF25 PE=1 SV=1	Q9BQ70; H3BQ53; Q9H384	0	1001.59	9	High	2	0.1362	0	1	1	1	501.299	2.52	0.00126	36.7778	0.004716	0.02035	0.111	2.35
1	High	Unambiguous	VLLSEILHL			0.0397893	0.00687748	0.09	1	3	2	A0A0U1RQK7	Eukaryotic translation initiation factor 4 gamma 3 OS=Homo sapiens GN=EIF4G3 PE=1 SV=1	O43432; A0A0A0MSA7; A0A0U1RQK7	0	1036.64	9	High	2	0.2684	0	1	1	1	518.824	1.02	0.00053	75.4251	0.004716	0.02491	0.088	2.72
1	High	Unambiguous	VLISGVVHEI			0.00236353	0	0.435	1	2	2	O43462	Membrane-bound transcription factor site-2 protease OS=Homo sapiens GN=MBTPS2 PE=1 SV=1	B9ZVQ3; O43462	0	1065.63	10	High	2	0.1847	0	1	1	1	533.319	0.71	0.00038	50.3383	0	0.001176	0.435	2.49
1	Medium	Unambiguous	VLISVLQAI			0.0820685	0.0125442	0	1	4	1	Q96F07	Cytoplasmic FMR1-interacting protein 2 OS=Homo sapiens GN=CYFIP2 PE=1 SV=2	E7EW33; Q96F07; H7C229; E7EVJ5	0	955.619	9	High	2	0.2059	0	1	1	1	478.313	0.25	0.00012	75.4104	0.009029	0.05365	0	2.04
1	High	Unambiguous	VLMKDVQEI	1xOxidation [M3]	1xOxidation [M3]	0.057713	0.00817459	0.044	1	1	1	Q9BRT6	Protein LLP homolog OS=Homo sapiens GN=LLPH PE=1 SV=1	Q9BRT6	0	1090.58	9	High	2	0.1714	0	1	1	1	545.796	3.31	0.00181	28.1782	0.005621	0.0366	0.044	2.8
1	High	Unambiguous	VLMQDSRLYL	1xOxidation [M3]	1xOxidation [M3]	0.026278	0.00298528	0.141	1	4	2	A0A024QZP7	Cell division cycle 2, G1 to S and G2 to M, isoform CRA_a OS=Homo sapiens GN=CDC2 PE=1 SV=1	P06493; E5RIU6; A0A087WZZ9; A0A024QZP7	0	1253.66	10	High	2	0.2218	0	1	1	1	627.333	2.71	0.0017	43.7443	0.002115	0.01566	0.141	2.57
1	High	Unambiguous	VLMTEDIKL			0.0292146	0.00687748	0.128	1	8	2	Q04637	Eukaryotic translation initiation factor 4 gamma 1 OS=Homo sapiens GN=EIF4G1 PE=1 SV=4	E7EX73; E9PGM1; Q04637; C9K073; E7EUU4; C9JF13; C9J6B6; C9J2Z7	0	1061.59	9	High	2	0.2118	0	1	1	1	531.3	0.92	0.00049	51.9126	0.004716	0.01763	0.128	2.55
1	High	Unambiguous	VLMTEDIKL	1xOxidation [M3]	1xOxidation [M3]	0.0199095	0.00298528	0.175	1	8	3	Q04637	Eukaryotic translation initiation factor 4 gamma 1 OS=Homo sapiens GN=EIF4G1 PE=1 SV=4	E7EX73; E9PGM1; Q04637; C9K073; E7EUU4; C9JF13; C9J6B6; C9J2Z7	0	1077.59	9	High	2	0.2411	0	1	1	1	539.298	2.12	0.00114	43.8917	0.002115	0.01481	0.148	2.82
1	High	Unambiguous	VLMTQQPRPVL	1xOxidation [M3]	1xOxidation [M3]	0.0179024	0.00298528	0.188	1	1	1	Q9NPE3	H/ACA ribonucleoprotein complex subunit 3 OS=Homo sapiens GN=NOP10 PE=1 SV=1	Q9NPE3	0	1297.73	11	High	2	0.1881	0	1	1	1	649.368	-0.76	-0.00049	34.2988	0.002115	0.01038	0.188	2.02
1	High	Unambiguous	VLNEQVKEA			0.0177566	0.00298528	0.189	1	5	2	P49321	Nuclear autoantigenic sperm protein OS=Homo sapiens GN=NASP PE=1 SV=2	P49321; H0YF33; E9PRH9; H0YDS9; Q5T624	0	1029.56	9	High	2	0.1328	0	1	1	1	515.284	3.36	0.00173	18.9512	0.002115	0.01031	0.189	2.71
1	High	Unambiguous	VLNEYFHNV			0.0158353	0.00217249	0.203	1	6	2	M0QYZ2	AP-2 complex subunit sigma OS=Homo sapiens GN=AP2S1 PE=1 SV=1	X6R390; M0QZ21; M0R0N4; M0R1S0; M0QYZ2; P53680	0	1134.56	9	High	2	0.3223	0	1	1	1	567.784	2.22	0.00126	43.9654	0.002115	0.01029	0.189	3.01
1	Medium	Unambiguous	VLNPHEALA			0.0699723	0.0115824	0.02	1	2	2	O60895	Receptor activity-modifying protein 2 OS=Homo sapiens GN=RAMP2 PE=1 SV=2	K7EKQ3; O60895	0	963.526	9	High	2	0.2032	0	1	1	1	482.268	3.23	0.00156	28.3798	0.007849	0.04533	0.02	2.51
1	High	Unambiguous	VLNSHTQDV			0.0483268	0.00687748	0.066	1	1	1	O76071	Probable cytosolic iron-sulfur protein assembly protein CIAO1 OS=Homo sapiens GN=CIAO1 PE=1 SV=1	O76071	0	1012.51	9	High	2	0.3294	0	1	1	1	506.758	3.48	0.00176	17.2644	0.004716	0.03031	0.066	2.55
1	Medium	Unambiguous	VLPFSAALEV			0.12633	0.0236981	-0.055	1	1	1	P35368	Alpha-1B adrenergic receptor OS=Homo sapiens GN=ADRA1B PE=1 SV=3	P35368	0	1045.59	10	Medium	2	0.0597	0	1	1	1	523.302	4.43	0.00232	68.9537	0.01727	0.08548	-0.055	2.01
1	High	Unambiguous	VLPGVDALSNI			0.017612	0.00298528	0.19	1	1	3	P00558	Phosphoglycerate kinase 1 OS=Homo sapiens GN=PGK1 PE=1 SV=3	P00558	0	1097.62	11	High	2	0.4417	0	1	1	1	549.315	1.5	0.00083	63.0676	0.002115	0.01161	0.175	3.26
1	High	Unambiguous	VLSELAARL			0.0545485	0.00761463	0.051	1	1	1	Q8TB03	Uncharacterized protein CXorf38 OS=Homo sapiens GN=CXorf38 PE=1 SV=1	Q8TB03	0	971.588	9	High	2	0.1436	0	1	1	1	486.298	0.71	0.00035	48.1813	0.005256	0.03463	0.051	1.88
1	High	Unambiguous	VLSSDGVWRV			0.0519712	0.00687748	0.057	1	1	1	Q9BUK6	Protein misato homolog 1 OS=Homo sapiens GN=MSTO1 PE=1 SV=1	Q9BUK6	0	1117.6	10	High	2	0.2964	0	1	1	1	559.304	1.52	0.00085	46.7418	0.004716	0.03282	0.057	2.8
1	Medium	Unambiguous	VLSSLTPAKV			0.0976639	0.0176841	-0.022	1	4	1	Q13330	Metastasis-associated protein MTA1 OS=Homo sapiens GN=MTA1 PE=1 SV=2	E7ESY4; F8W9Y9; H0Y4T7; Q13330	0	1014.62	10	Medium	2	0.1462	0	1	1	1	507.814	1.32	0.00067	35.2946	0.01351	0.06469	-0.022	2.12
1	Medium	Unambiguous	VLTEHVAAA			0.137486	0.0257772	-0.066	1	2	1	H0Y8X4	2'-deoxynucleoside 5'-phosphate N-hydrolase 1 (Fragment) OS=Homo sapiens GN=DNPH1 PE=1 SV=1	O43598; H0Y8X4	0	910.499	9	Medium	2	0.0722	0	1	1	1	455.755	2.81	0.00128	21.4709	0.01902	0.09378	-0.066	2.63
1	Medium	Unambiguous	VIVELIYKV			0.14068	0.0260984	-0.069	1	2	1	P53618	Coatomer subunit beta OS=Homo sapiens GN=COPB1 PE=1 SV=3	E9PP73; P53618	0	1075.68	9	Medium	2	0.1208	0	1	1	3	538.342	1.28	0.00069	59.498	0.0193	0.09628	-0.069	1.49
1	High	Unambiguous	VLVESEHQV			0.0651058	0.0096325	0.029	1	1	1	P23458	Tyrosine-protein kinase JAK1 OS=Homo sapiens GN=JAK1 PE=1 SV=2	P23458	0	1039.54	9	High	2	0.1166	0	1	1	1	520.276	3.47	0.0018	23.6002	0.006566	0.04184	0.029	2.23
1	Medium	Rejected	VIVGALIHSV			0.184487	0.0386052	-0.105	0	1	1			Q9Y5Y9	0	1007.62	10	Medium	2	0	0	1	1	1	504.317	1.53	0.00077	51.7872	0.02794	0.1302	-0.105	2.26
1	Medium	Unambiguous	VLVNDFFLV			0.113331	0.0207914	-0.041	1	3	2	P60228	Eukaryotic translation initiation factor 3 subunit E OS=Homo sapiens GN=EIF3E PE=1 SV=1	E5RGA2; P60228; E5RHS5	0	1065.6	9	Medium	2	0.25	0	1	1	1	533.303	1.3	0.00069	82.659	0.01541	0.07595	-0.041	2.52
1	High	Selected	VLVQLIHSV			0.0541104	0.00761463	0.052	1	4	1	E7EWW0	UPF0505 protein C16orf62 OS=Homo sapiens GN=C16orf62 PE=1 SV=2	C9J7I2; H3BV68; E7EWW0; Q7Z3J2	0	1007.62	9	High	2		0	2	2	2	504.317	1.53	0.00077	51.7872	0.005256	0.03408	0.052	2.26
1	High	Unambiguous	VIWDPDSVKTISA			0.00159403	0	0.483	1	2	2	A0A1C7CYX9	Dihydropyrimidinase-related protein 2 OS=Homo sapiens GN=DPYSL2 PE=1 SV=1	Q16555; A0A1C7CYX9	0	1430.75	13	High	2	0.2815	0	1	1	1	715.88	0.2	0.00014	50.9414	0	0.0007703	0.483	2.7
1	High	Unambiguous	VLWDRTFSL			0.0630493	0.0096325	0.033	1	2	1	P42224	Signal transducer and activator of transcription 1-alpha/beta OS=Homo sapiens GN=STAT1 PE=1 SV=2	P42224; J3KPM9	0	1136.61	9	High	2	0.0693	0	1	1	1	568.809	0.89	0.00051	63.9741	0.006566	0.04039	0.033	2.31
1	Medium	Selected	VLWDRTFSLF			0.151813	0.027503	-0.079	1	2	1	P42224	Signal transducer and activator of transcription 1-alpha/beta OS=Homo sapiens GN=STAT1 PE=1 SV=2	P42224; J3KPM9	0	1283.68	10	Medium	2	0.0116	0	1	1	1	642.343	-0.2	-0.00013	76.4411	0.02051	0.105	-0.079	2.59
1	High	Unambiguous	VLWEDLLHC			0.013118	0	0.226	1	1	1	Q8N3S3	Putative homeodomain transcription factor 2 OS=Homo sapiens GN=PHTF2 PE=2 SV=2	Q8N3S3	0	1127.56	9	High	2	0.1189	0	1	1	1	564.282	2.02	0.00114	72.8987	0	0.007412	0.226	2.27
1	High	Unambiguous	VLWEEVVHSA			0.0202375	0.00298528	0.173	1	1	1	Q15776	Zinc finger protein with KRAB and SCAN domains 8 OS=Homo sapiens GN=ZKSCAN8 PE=1 SV=2	Q15776	0	1168.6	10	High	2	0.0683	0	1	1	1	584.804	0.07	4e-05	54.9491	0.002115	0.01182	0.173	2.05
1	Medium	Selected	VLWFKPVEL			0.0916944	0.0166699	-0.014	1	1	1	Q2NL82	Pre-rRNA-processing protein TSR1 homolog OS=Homo sapiens GN=TSR1 PE=1 SV=1	Q2NL82	0	1130.66	9	Medium	2		0.0244	3	3	7	565.835	2.24	0.00127	69.6883	0.01287	0.06075	-0.014	1.6
1	Medium	Unambiguous	VLWPLPAYL			0.0840468	0.0138577	-0.003	1	1	1	Q9P2X0	Dolichol-phosphate mannosyltransferase subunit 3 OS=Homo sapiens GN=DPM3 PE=1 SV=2	Q9P2X0	0	1071.62	9	Medium	2	0.1132	0	1	1	1	536.316	0.77	0.00041	86.5734	0.01148	0.05507	-0.003	2.12
1	High	Unambiguous	VMDSKIVQV			0.0375917	0.00687748	0.097	1	3	3	P52294	Importin subunit alpha-5 OS=Homo sapiens GN=KPNA1 PE=1 SV=3	O15131; O60684; P52294	0	1018.56	9	High	2	0.2892	0	1	1	1	509.785	1.94	0.00099	34.6191	0.004716	0.02305	0.097	2.87
1	Medium	Unambiguous	VMDSKIVQV	1xOxidation [M2]	1xOxidation [M2]	0.106469	0.0194675	-0.033	1	3	2	P52294	Importin subunit alpha-5 OS=Homo sapiens GN=KPNA1 PE=1 SV=3	O15131; O60684; P52294	0	1034.56	9	Medium	2	0.2568	0	1	1	1	517.783	2.99	0.00155	27.8669	0.01462	0.0714	-0.033	2.57
1	High	Unambiguous	VMFEDGVLMRL	1xOxidation [M2]	1xOxidation [M2]	0.00506911	0	0.342	1	2	1	Q13535	Serine/threonine-protein kinase ATR OS=Homo sapiens GN=ATR PE=1 SV=3	D6RIG7; Q13535	0	1325.66	11	High	2	0.1773	0	1	1	1	663.334	1.86	0.00123	62.8377	0	0.002675	0.342	2.82
1	Medium	Unambiguous	VMFGGKQVVV			0.200045	0.0408615	-0.116	1	1	1	O43865	S-adenosylhomocysteine hydrolase-like protein 1 OS=Homo sapiens GN=AHCYL1 PE=1 SV=2	O43865	0	1063.6	10	Medium	2	0.1023	0	1	1	1	532.303	1.82	0.00097	45.3299	0.02982	0.1423	-0.116	1.76
1	Medium	Selected	VMLEYVERA	1xOxidation [M2]	1xOxidation [M2]	0.207477	0.0412433	-0.121	1	4	1	A0A0A0MTN0	Cullin-2 OS=Homo sapiens GN=CUL2 PE=1 SV=1	Q13617; A0A0A0MTN0; Q5T2B7; Q5T2B5	0	1125.56	9	Medium	2		0.0048	2	2	4	563.286	3.01	0.00169	35.1538	0.03036	0.1485	-0.121	2.09
1	Medium	Unambiguous	VMQENITKV			0.212046	0.0431692	-0.124	1	1	1	O75379	Vesicle-associated membrane protein 4 OS=Homo sapiens GN=VAMP4 PE=1 SV=2	O75379	0	1061.57	9	Medium	2	0.0734	0	1	1	1	531.288	3	0.00159	28.7115	0.03285	0.1519	-0.124	2.18
1	Medium	Unambiguous	VMVDEVVHC	1xOxidation [M2]	1xOxidation [M2]	0.103185	0.0182554	-0.029	1	8	2	A6NJ78	Probable methyltransferase-like protein 15 OS=Homo sapiens GN=METTL15 PE=1 SV=1	F8WD83; A0A0U1RRF2; P0C7V9; A6NJ78; A0A0U1RR76; A0A0U1RR64; B5MC64; A0A0U1RRD2	0	1046.46	9	Medium	2	0.1139	0	1	1	3	523.738	3.5	0.00183	34.1227	0.01383	0.06903	-0.029	2.02
1	High	Unambiguous	VNVEINVAPGKD			0.0177566	0.00298528	0.189	1	3	1	P35527	Keratin, type I cytoskeletal 9 OS=Homo sapiens GN=KRT9 PE=1 SV=3	sp; P35527; K7EQQ3	0	1254.67	12	High	2	0.297	0	1	1	1	627.842	5.86	0.00368	33.8983	0.002115	0.01031	0.189	2.66
1	High	Unambiguous	VQDENVRGV			0.0503194	0.00687748	0.061	1	1	2	Q8WUK0	Phosphatidylglycerophosphatase and protein-tyrosine phosphatase 1 OS=Homo sapiens GN=PTPMT1 PE=1 SV=1	Q8WUK0	0	1015.52	9	High	2	0.2201	0	1	1	1	508.264	3.38	0.00171	18.4912	0.004716	0.03164	0.061	2.09
1	High	Unambiguous	VQIEEVRQV			0.0199095	0.00298528	0.175	1	4	2	Q12905	Interleukin enhancer-binding factor 2 OS=Homo sapiens GN=ILF2 PE=1 SV=2	B4DY09; A0A0A0MRL0; Q12905; X6R6Z1	0	1099.61	9	High	2	0.207	0	1	1	1	550.31	2.82	0.00155	31.44	0.002115	0.01164	0.175	3.14
1	High	Unambiguous	VQWENSFVSV			0.00283115	0	0.413	1	1	1	Q6P2Q9	Pre-mRNA-processing-splicing factor 8 OS=Homo sapiens GN=PRPF8 PE=1 SV=2	Q6P2Q9	0	1194.58	10	High	2	0.2764	0	1	1	1	597.794	2.3	0.00137	60.4131	0	0.001438	0.413	2.75
1	Medium	Unambiguous	VSGALLLAIGG			0.105639	0.0189109	-0.032	1	2	1	H0YG18	Mesothelin-like protein (Fragment) OS=Homo sapiens GN=MSLNL PE=4 SV=1	Q96KJ4; H0YG18	0	970.593	11	Medium	2	0.1237	0	1	1	1	485.8	-0.85	-0.00041	56.4447	0.01429	0.07044	-0.032	1.94
1	Medium	Unambiguous	VTLEFPQLIRV			0.132309	0.0250925	-0.061	1	2	1	Q86WQ0	Nuclear receptor 2C2-associated protein OS=Homo sapiens GN=NR2C2AP PE=1 SV=1	Q86WQ0; U3KQ53	0	1314.78	11	Medium	2	0.0586	0	1	1	1	657.895	3.9	0.00257	71.2049	0.0186	0.08985	-0.061	2.22
1	Medium	Rejected	VTLNKPQGL			0.10985	0.0207914	-0.037	0	5	1			H7C0K7; H7C454; Q6P087; H7C1H7; C9JM75	0	969.573	9	Medium	2		0.0086	2	2	2	485.291	2.75	0.00133	30.4294	0.01541	0.07377	-0.037	2.31
1	Medium	Unambiguous	VTTDIQVKV			0.145042	0.0267379	-0.073	1	1	1	O00267	Transcription elongation factor SPT5 OS=Homo sapiens GN=SUPT5H PE=1 SV=1	O00267	0	1002.58	9	Medium	2	0.0863	0	1	1	1	501.797	2.75	0.00138	35.5986	0.02011	0.1001	-0.073	1.97
1	Medium	Unambiguous	VVAAHLAGA			0.218269	0.0474035	-0.128	1	2	1	K7EPJ4	Cartilage intermediate layer protein 2 OS=Homo sapiens GN=CILP2 PE=1 SV=1	K7EPJ4; Q8IUL8	0	808.468	9	Medium	2	0.1884	0	1	1	1	404.738	2.05	0.00083	21.5918	0.03471	0.1569	-0.128	2.07
1	High	Unambiguous	VVAEELENV			0.0210812	0.00298528	0.168	1	2	1	Q8NEZ5	F-box only protein 22 OS=Homo sapiens GN=FBXO22 PE=1 SV=1	Q8NEZ5; H3BTH6	0	1001.51	9	High	2	0.1687	0	1	1	1	501.261	0.58	0.00029	40.8949	0.002115	0.01236	0.168	2.49
1	Medium	Unambiguous	VVDEKSGQVTL			0.0840468	0.0138577	-0.003	1	2	1	Q96EP1	E3 ubiquitin-protein ligase CHFR OS=Homo sapiens GN=CHFR PE=1 SV=2	Q96EP1; F5GWH4	0	1174.63	11	Medium	2	0.2599	0	1	1	1	587.823	5.41	0.00317	28.7934	0.01148	0.05526	-0.003	2.77
1	High	Unambiguous	VVFEIQGTTV			0.0306773	0.00687748	0.122	1	3	1	O94955	Rho-related BTB domain-containing protein 3 OS=Homo sapiens GN=RHOBTB3 PE=1 SV=2	H0Y9R7; D6RC79; O94955	0	1092.59	10	High	2	0.1765	0	1	1	1	546.801	0.23	0.00012	55.2902	0.004716	0.01853	0.122	2.89
1	Medium	Unambiguous	VVPPFLQPEV			0.111578	0.0207914	-0.039	1	1	1	sp		sp	0	1124.64	10	Medium	2	0.0857	0	1	1	1	562.822	1.01	0.00057	63.8101	0.01541	0.0752	-0.039	1.4
1	Medium	Unambiguous	VVVDPIQSV			0.167453	0.0301406	-0.092	1	1	1	O00487	26S proteasome non-ATPase regulatory subunit 14 OS=Homo sapiens GN=PSMD14 PE=1 SV=1	O00487	0	955.546	9	Medium	2	0.2303	0	1	1	1	478.277	1.35	0.00065	46.6316	0.02323	0.1169	-0.092	1.78
1	High	Unambiguous	VVYDDSTGLIRL			0.0330082	0.00687748	0.113	1	6	1	Q13003	Glutamate receptor ionotropic, kainate 3 OS=Homo sapiens GN=GRIK3 PE=2 SV=3	Q13002; A0A0A0MRL4; F8WEZ8; A0A0A0MR30; Q13003; G3XAD3	0	1350.73	12	High	2	0.1466	0	1	1	1	675.868	2.09	0.00141	55.2362	0.004716	0.01997	0.113	1.91
1	Medium	Unambiguous	WLDNLICNV			0.195695	0.0405263	-0.113	1	2	1	Q3B7T1	Erythroid differentiation-related factor 1 OS=Homo sapiens GN=EDRF1 PE=1 SV=1	H0YCS2; Q3B7T1	0	1089.54	9	Medium	2	0.0731	0	1	1	1	545.274	1.77	0.00097	74.5524	0.02982	0.139	-0.113	2.19
1	High	Unambiguous	WLDNPKIQL			0.0358036	0.00687748	0.103	1	1	2	O60341	Lysine-specific histone demethylase 1A OS=Homo sapiens GN=KDM1A PE=1 SV=2	O60341	0	1126.63	9	High	2	0.2185	0	1	1	1	563.817	0.77	0.00043	54.1368	0.004716	0.02183	0.103	2.7
1	High	Unambiguous	WLDNTVIKL			0.00739187	0	0.296	1	4	2	H3BQK9	Microtubule-actin cross-linking factor 1, isoforms 1/2/3/5 OS=Homo sapiens GN=MACF1 PE=1 SV=1	H0Y390; H3BPE1; Q9UPN3; H3BQK9	0	1101.63	9	High	2	0.123	0	1	1	1	551.32	2.24	0.00123	60.5438	0	0.004002	0.296	2.44
1	Medium	Unambiguous	WLEENVHEV			0.0722459	0.0115824	0.016	1	3	1	Q9BQ70	Transcription factor 25 OS=Homo sapiens GN=TCF25 PE=1 SV=1	Q9BQ70; H3BQ53; Q9H384	0	1154.55	9	High	2	0.0727	0	1	1	1	577.779	1.9	0.00109	39.4279	0.007849	0.0467	0.016	2.2
1	High	Unambiguous	WLFTEFPEL			0.0107768	0	0.25	1	3	2	Q6P1Q9	Methyltransferase-like protein 2B OS=Homo sapiens GN=METTL2B PE=1 SV=3	A0A087WW35; Q6P1Q9; Q96IZ6	0	1181.59	9	High	2	0.0667	0	1	1	1	591.298	1.62	0.00095	89.0842	0	0.006012	0.25	2.55
1	Medium	Unambiguous	WLLDHILWV			0.107305	0.0194675	-0.034	1	7	1	Q9UQ53	Alpha-1,3-mannosyl-glycoprotein 4-beta-N-acetylglucosaminyltransferase B OS=Homo sapiens GN=MGAT4B PE=1 SV=1	E5RFS3; H0YB84; H0YB89; H0YC13; H0YB63; Q9UQ53; Q9UM21	0	1194.67	9	Medium	2	0.1523	0	1	1	1	597.837	-0.06	-4e-05	87.1559	0.01462	0.0716	-0.034	1.97
1	High	Unambiguous	WLIEDGKVV			0.00984796	0	0.261	1	1	1	Q9Y266	Nuclear migration protein nudC OS=Homo sapiens GN=NUDC PE=1 SV=1	Q9Y266	0	1058.59	9	High	2	0.1159	0	1	1	3	529.798	1.26	0.00067	49.1782	0	0.005442	0.261	2.07
1	High	Unambiguous	WLIEDGKVVTV			0.00238301	0	0.434	1	1	2	Q9Y266	Nuclear migration protein nudC OS=Homo sapiens GN=NUDC PE=1 SV=1	Q9Y266	0	1258.7	11	High	2	0.2197	0	1	1	1	629.857	1.64	0.00103	52.7247	0	0.001188	0.434	2.23
1	Medium	Selected	WLYGEDHQI			0.188624	0.0398916	-0.108	1	2	1	P54687	Branched-chain-amino-acid aminotransferase, cytosolic OS=Homo sapiens GN=BCAT1 PE=1 SV=3	A0A087WYF2; P54687	0	1160.54	9	Medium	2		0.0404	3	3	5	580.775	4.15	0.00241	43.3378	0.02911	0.1336	-0.108	2.14
1	Medium	Unambiguous	WMLDKLTGV	1xOxidation [M2]	1xOxidation [M2]	0.141759	0.0260984	-0.07	1	4	1	P22090	40S ribosomal protein S4, Y isoform 1 OS=Homo sapiens GN=RPS4Y1 PE=1 SV=2	P22090; Q8TD47; P62701; C9JEH7	0	1078.56	9	Medium	2	0.3175	0	1	1	1	539.784	1.1	0.00059	53.4414	0.0193	0.09707	-0.07	2.52
1	High	Selected	WTAELGIRHV			0.0541104	0.00761463	0.052	1	2	1	Q16763	Ubiquitin-conjugating enzyme E2 S OS=Homo sapiens GN=UBE2S PE=1 SV=2	K7EPJ1; Q16763	0	1181.64	10	High	2		0.0278	3	3	5	591.327	3.46	0.00204	39.1044	0.005256	0.03404	0.052	2.1
1	High	Unambiguous	YAYDGKDYL			0.0158353	0.00217249	0.203	1	37	4	P05534	HLA class I histocompatibility antigen, A-24 alpha chain OS=Homo sapiens GN=HLA-A PE=1 SV=2	P05534; P30479; P01892; P01889; Q8MH48; A0A1W2PRT9; A0A140T9T1; A0A140T933; P30499; A0A140T9U0; A0A140TA21; F6U0H7; P30447; P17693; Q04826; P30490; A0A140T913; A0A1W2PPR8; P04222; A0A140T9X5; A0A140T9M0; Q5RJ85; A0A140T9I0; A0A140T9D4; P30498; P30460; A0A1W2PPQ2; A0A140T955; A0A0G2JPQ3; P10316; A0A1W2PNZ7; P30480; Q31610; A0A140T9W2; P18464; P30486; A0A140T951	0	1107.5	9	High	2	0	0	1	1	1	554.254	1.87	0.00104	37.2315	0.001539	0.009104	0.203	2.23
1	High	Unambiguous	YAYDGKDYIA			0.02214	0.00298528	0.162	1	37	6	P05534	HLA class I histocompatibility antigen, A-24 alpha chain OS=Homo sapiens GN=HLA-A PE=1 SV=2	P05534; P30479; P01892; P01889; Q8MH48; A0A1W2PRT9; A0A140T9T1; A0A140T933; P30499; A0A140T9U0; A0A140TA21; F6U0H7; P30447; P17693; Q04826; P30490; A0A140T913; A0A1W2PPR8; P04222; A0A140T9X5; A0A140T9M0; Q5RJ85; A0A140T9I0; A0A140T9D4; P30498; P30460; A0A1W2PPQ2; A0A140T955; A0A0G2JPQ3; P10316; A0A1W2PNZ7; P30480; Q31610; A0A140T9W2; P18464; P30486; A0A140T951	0	1178.54	10	High	2	0	0	1	1	1	589.773	2.69	0.00158	34.4144	0.002115	0.0131	0.162	3.24
1	High	Unambiguous	YAYDGKDYLAL			0.00110185	0	0.528	1	37	8	P05534	HLA class I histocompatibility antigen, A-24 alpha chain OS=Homo sapiens GN=HLA-A PE=1 SV=2	P05534; P30479; P01892; P01889; Q8MH48; A0A1W2PRT9; A0A140T9T1; A0A140T933; P30499; A0A140T9U0; A0A140TA21; F6U0H7; P30447; P17693; Q04826; P30490; A0A140T913; A0A1W2PPR8; P04222; A0A140T9X5; A0A140T9M0; Q5RJ85; A0A140T9I0; A0A140T9D4; P30498; P30460; A0A1W2PPQ2; A0A140T955; A0A0G2JPQ3; P10316; A0A1W2PNZ7; P30480; Q31610; A0A140T9W2; P18464; P30486; A0A140T951	0	1291.62	11	High	2	0	0	1	1	1	646.315	1.92	0.00124	48.9725	0.001539	0.009766	0.195	2.8
1	High	Unambiguous	YCAEIAHNV			0.00878044	0	0.275	1	3	3	F8W727	60S ribosomal protein L32 OS=Homo sapiens GN=RPL32 PE=1 SV=1	D3YTB1; P62910; F8W727	0	1019.46	9	High	2	0.2347	0	1	1	1	510.236	2.74	0.00139	29.232	0	0.004821	0.275	2.94
1	Medium	Unambiguous	YCWEDHGYSL			0.0734092	0.0115824	0.014	1	1	2	Q9Y6P5	Sestrin-1 OS=Homo sapiens GN=SESN1 PE=1 SV=2	Q9Y6P5	0	1272.5	10	High	2	0.2	0	1	1	1	636.754	0.73	0.00046	49.9768	0.007849	0.04769	0.014	1.65
1	High	Unambiguous	YCYDNIHFM	1xOxidation [M9]	1xOxidation [M9]	0.0162288	0.00217249	0.2	1	5	2	Q7L1Q6	Basic leucine zipper and W2 domain-containing protein 1 OS=Homo sapiens GN=BZW1 PE=1 SV=1	B5MCH7; Q9Y6E2; B5MCE7; Q7L1Q6; E7ETZ4	0	1221.47	9	High	2	0.4688	0	1	1	1	611.239	0.93	0.00057	44.6004	0.001539	0.009324	0.2	2.24
1	High	Unambiguous	YGLPVVVKL			0.0332777	0.00687748	0.112	1	2	3	P35222	Catenin beta-1 OS=Homo sapiens GN=CTNNB1 PE=1 SV=1	P35222; B4DGU4	0	987.624	9	High	2	0.2271	0	1	1	1	494.316	1.09	0.00054	60.1355	0.009029	0.05055	0.007	2.29
1	High	Selected	YGMERVWCV	1xOxidation [M3]	1xOxidation [M3]	0.0292146	0.00687748	0.128	1	1	2	P35606	Coatomer subunit beta' OS=Homo sapiens GN=COPB2 PE=1 SV=2	P35606	0	1158.51	9	High	2		0.0361	4	4	6	579.758	1.64	0.00095	45.7198	0.004716	0.01764	0.128	1.6
1	High	Unambiguous	YLADIFTKL			0.00217733	0	0.445	1	1	3	Q49AG3	Zinc finger BED domain-containing protein 5 OS=Homo sapiens GN=ZBED5 PE=2 SV=2	Q49AG3	0	1083.61	9	High	2	0.3674	0	1	1	1	542.309	1.55	0.00084	67.3383	0.009029	0.05324	0.001	2.64
1	Medium	Selected	YIAKDLMKV			0.0860703	0.0151381	-0.006	1	2	1	Q9H583	HEAT repeat-containing protein 1 OS=Homo sapiens GN=HEATR1 PE=1 SV=3	Q5T3Q7; Q9H583	0	1080.61	9	Medium	2		0.0122	3	3	5	540.811	2.53	0.00137	36.858	0.01189	0.05654	-0.006	1.62
1	Medium	Unambiguous	YIAKDLMKV	1xOxidation [M7]	1xOxidation [M7]	0.108147	0.0200973	-0.035	1	2	2	Q9H583	HEAT repeat-containing protein 1 OS=Homo sapiens GN=HEATR1 PE=1 SV=3	Q5T3Q7; Q9H583	0	1096.61	9	Medium	2	0.1346	0	1	1	1	548.81	4.46	0.00245	26.0471	0.01502	0.07225	-0.035	2.08
1	High	Unambiguous	YLANGQTKV			0.00945259	0	0.266	1	1	2	Q9H3M7	Thioredoxin-interacting protein OS=Homo sapiens GN=TXNIP PE=1 SV=1	Q9H3M7	0	993.536	9	High	2	0.0995	0	1	1	1	497.274	5.09	0.00253	20.3159	0.002115	0.01491	0.147	2.21
1	Medium	Unambiguous	YLAPHVRTL			0.219849	0.0477535	-0.129	1	5	1	A8K070	COP9 signalosome complex subunit 1 OS=Homo sapiens GN=GPS1 PE=1 SV=1	Q13098; C9JFE4; A0A096LPJ3; A0A096LP07; A8K070	0	1069.62	9	Medium	2	0.0813	0	1	1	1	535.313	3.07	0.00164	30.8717	0.03471	0.1572	-0.129	2.09
1	High	Unambiguous	YLATLTEKM	1xOxidation [M9]	1xOxidation [M9]	0.0162288	0.00217249	0.2	1	1	1	Q6PCD5	E3 ubiquitin-protein ligase RFWD3 OS=Homo sapiens GN=RFWD3 PE=1 SV=3	Q6PCD5	0	1085.55	9	High	2	0.1636	0	1	1	1	543.283	3.5	0.0019	28.9316	0.001539	0.009372	0.2	2.14
1	High	Unambiguous	YLCDEQKEL			0.0113198	0	0.244	1	4	1	Q04637	Eukaryotic translation initiation factor 4 gamma 1 OS=Homo sapiens GN=EIF4G1 PE=1 SV=4	E7EX73; E9PGM1; Q04637; E7EUU4	0	1140.52	9	High	2	0.1347	0	1	1	1	570.768	3.59	0.00205	33.6952	0	0.00637	0.244	2.45
1	Medium	Unambiguous	YLCEPLRKC			0.187236	0.0398916	-0.107	2	7	1	P63010; Q10567	AP-2 complex subunit beta OS=Homo sapiens GN=AP2B1 PE=1 SV=1;AP-1 complex subunit beta-1 OS=Homo sapiens GN=AP1B1 PE=1 SV=2	K7EN71; A0A087WZQ6; K7ERB2; P63010; C9J1E7; A0A087WU93; Q10567	0	1124.56	9	Medium	2	0.0505	0	1	1	5	562.787	6.32	0.00356	30.9375	0.02883	0.132	-0.107	1.98
1	High	Unambiguous	YLDAGQVKSV			0.013118	0	0.226	1	3	2	Q9Y6X3	MAU2 chromatid cohesion factor homolog OS=Homo sapiens GN=MAU2 PE=1 SV=2	Q9Y6X3; V9GZ52; V9GYS3	0	1079.57	10	High	2	0.1646	0	1	1	1	540.29	0.13	7e-05	29.4894	0	0.007425	0.226	2.37
[truncated: 24,593 more rows]

## Sheet: A 0301
Run #	Confidence	PSM Ambiguity	Sequence	Modifications	Modifications (all possible sites)	Qvality PEP	Qvality q-value	SVM_Score	# Protein Groups	# Proteins	# PSMs	Master Protein Accessions	Master Protein Descriptions	Protein Accessions	# Missed Cleavages	Theo. MH+ [Da]	Sequence Length	Confidence (by Search Engine): Sequest HT	Charge (by Search Engine): Sequest HT	DeltaScore (by Search Engine): Sequest HT	DeltaCn (by Search Engine): Sequest HT	Rank (by Search Engine): Sequest HT	Search Engine Rank (by Search Engine): Sequest HT	Concatenated Rank (by Search Engine): Sequest HT	m/z [Da] (by Search Engine): Sequest HT	DeltaM [ppm] (by Search Engine): Sequest HT	Deltam/z [Da] (by Search Engine): Sequest HT	RT [min] (by Search Engine): Sequest HT	Percolator q-Value (by Search Engine): Sequest HT	Percolator PEP (by Search Engine): Sequest HT	Percolator SVMScore (by Search Engine): Sequest HT	XCorr (by Search Engine): Sequest HT
[truncated: 84,092 more rows]

[truncated: 4 more sheets: A 1101, A 2402, B 0702, C 0702]
